# Supplementary material for: Evaluating confounding in rare variant genome wide association studies
Source: Nat Commun. 2026 May 29;17:7002. doi: 10.1038/s41467-026-73776-9 (PMC13392019; doi:10.1038/s41467-026-73776-9)
Supplement: Supplementary file 3 — Supplementary Dataset 1 [file 41467_2026_73776_MOESM3_ESM.xlsx]

## Sheet: Data 1
Supplementary Data 1: Within-sibship and population (Backman et al.) GWAS model results for 1939 quantitiative trait associated rare variants (MAF <1%, MAC >20 in siblings, P <1x10^-5 in Backman et al.)
CHR = chromosome, BP = base pair position, EA = effect allele, OA = other allele, EAF = effect allele frequency, SE = standard error, CI = 95% confidence interval, P = p-value, Q = Cochran's Q statistic, Adj. P = (FDR adjusted p-value). Population (pop) data is taken from Backman et al. Supplementary Data Table SD2.
SNP	CHR	BP	EA	OA	EA count (sibs)	OA count (sibs)	EAF (sibs)	EAF (pop)	Gene	Trait	GWASCatalogueAccession	UKB Field ID	beta (sibs)	SE (sibs)	CI lower (sibs)	CI upper (sibs)	beta (pop)	SE (pop)	CI lower (pop)	CI upper (pop)	P (pop)	Q	P (Q)	Adj. P (Q)
1:25809753:G:A	1	25809753	A	G	63	74011	0.0008549	0.000792953	SELENON	20015_Sitting_height_inst_mean__RINT	GCST90078245	20015	-0.104559	0.13053	-0.360398	0.151279	-0.133195	0.0255139	-0.183201	-0.0831887	1.78453e-07	0.0463569	0.829528	1
1:212379901:AG:A	1	212379901	A	AG	232	73842	0.00314759	0.00258855	PACC1	20015_Sitting_height_inst_mean__RINT	GCST90078245	20015	-0.00204598	0.0848269	-0.168307	0.164215	-0.0709514	0.0141576	-0.0986997	-0.0432031	5.39905e-07	0.641959	0.423002	1
1:214369591:G:C	1	214369591	C	G	120	73954	0.00163208	0.00181206	PTPN14	20015_Sitting_height_inst_mean__RINT	GCST90078245	20015	-0.114972	0.108592	-0.327813	0.0978686	-0.0867078	0.0168971	-0.119826	-0.0535901	2.87412e-07	0.0661448	0.797035	1
1:149936633:G:GC	1	149936633	GC	G	216	42672	0.00501846	0.00453936	MTMR11	20150_Forced_expiratory_volume_in_1_second_FEV1_Best_measure_inst_mean__RINT	GCST90078316	20150	0.0138517	0.0877946	-0.158226	0.185929	-0.0572171	0.0128044	-0.0823132	-0.032121	7.87496e-06	0.641624	0.423123	1
1:150553749:CCAGAGCCCAGGCCTCTGGCA:C	1	150553749	C	CCAGAGCCCAGGCCTCTGGCA	99	43043	0.00217707	0.00218361	ADAMTSL4/ADAMTSL4-AS2	20150_Forced_expiratory_volume_in_1_second_FEV1_Best_measure_inst_mean__RINT	GCST90078316	20150	-0.169978	0.136494	-0.437505	0.0975496	-0.114887	0.0184739	-0.151095	-0.0786786	5.00729e-10	0.159974	0.689181	1
1:204443454:G:C	1	204443454	C	G	53	43127	0.000932618	0.00121897	PIK3C2B	20150_Forced_expiratory_volume_in_1_second_FEV1_Best_measure_inst_mean__RINT	GCST90078316	20150	0.264122	0.147646	-0.0252644	0.553509	0.117169	0.0247387	0.0686821	0.165656	2.17693e-06	0.963584	0.326285	1
1:149936633:G:GC	1	149936633	GC	G	216	42672	0.00501846	0.00453936	MTMR11	20151_Forced_vital_capacity_FVC_Best_measure_inst_mean__RINT	GCST90078317	20151	0.0119388	0.0788097	-0.142528	0.166406	-0.0598656	0.0122882	-0.0839501	-0.0357811	1.10599e-06	0.810421	0.367996	1
1:150553749:CCAGAGCCCAGGCCTCTGGCA:C	1	150553749	C	CCAGAGCCCAGGCCTCTGGCA	99	43043	0.00217707	0.00218361	ADAMTSL4/ADAMTSL4-AS2	20151_Forced_vital_capacity_FVC_Best_measure_inst_mean__RINT	GCST90078317	20151	-0.129622	0.11158	-0.348319	0.089075	-0.100626	0.0177292	-0.135375	-0.0658778	1.38088e-08	0.0658687	0.79745	1
1:218434190:G:C	1	218434190	C	G	321	42859	0.00669672	0.00664767	TGFB2	20151_Forced_vital_capacity_FVC_Best_measure_inst_mean__RINT	GCST90078317	20151	-0.0484004	0.0652893	-0.176367	0.0795667	0.0483816	0.0101561	0.028476	0.0682872	1.89982e-06	2.14546	0.142992	1
1:149936633:G:GC	1	149936633	GC	G	263	48345	0.00501846	0.00455337	MTMR11	20257_Forced_vital_capacity_FVC_Z_score_inst_mean__RINT	GCST90078389	20257	0.0527106	0.104464	-0.15204	0.257461	0.0791553	0.0171289	0.0455833	0.112727	3.81607e-06	0.0624049	0.802734	1
1:218434190:G:C	1	218434190	C	G	344	48586	0.00669672	0.00658505	TGFB2	20257_Forced_vital_capacity_FVC_Z_score_inst_mean__RINT	GCST90078389	20257	0.0778623	0.0949624	-0.108264	0.263989	-0.0751185	0.0142374	-0.103023	-0.0472137	1.31939e-07	2.53814	0.111125	1
1:218434190:G:C	1	218434190	C	G	344	48586	0.00669672	0.00658505	TGFB2	20258_FEV1_FVC_ratio_Z_score_inst_mean__RINT	GCST90078390	20258	0.157503	0.0935467	-0.0258486	0.340854	0.110886	0.0141635	0.0831266	0.138646	4.91604e-15	0.242765	0.622216	1
1:109477999:A:G	1	109477999	G	A	416	73548	0.00559571	0.00553612	SYPL2	21001_Body_mass_index_BMI_inst_mean__RINT	GCST90078684	21001	0.286051	0.084031	0.12135	0.450751	0.0615041	0.0134899	0.0350644	0.0879438	5.13302e-06	6.96117	0.00832975	1
1:109477999:A:G	1	109477999	G	A	416	73604	0.00559571	0.00553533	SYPL2	21002_Weight_inst_mean__RINT	GCST90078685	21002	0.241481	0.0727341	0.0989226	0.38404	0.055574	0.0118477	0.0323529	0.0787952	2.72293e-06	6.3642	0.0116445	1
1:212379901:AG:A	1	212379901	A	AG	232	73788	0.00314759	0.00259266	PACC1	21002_Weight_inst_mean__RINT	GCST90078685	21002	-0.115806	0.101697	-0.315132	0.0835205	-0.079648	0.0173437	-0.113641	-0.045655	4.38305e-06	0.122837	0.725977	1
1:109477999:A:G	1	109477999	G	A	408	71990	0.00559571	0.00551449	SYPL2	23098_Weight_inst_mean__RINT	GCST90078902	23098	0.235015	0.0737117	0.0905398	0.37949	0.0558964	0.0119528	0.0324695	0.0793234	2.91885e-06	5.75354	0.0164555	1
1:212379901:AG:A	1	212379901	A	AG	226	72172	0.00314759	0.00258497	PACC1	23098_Weight_inst_mean__RINT	GCST90078902	23098	-0.141602	0.102045	-0.341611	0.0584065	-0.0773393	0.0174881	-0.111615	-0.0430634	9.76067e-06	0.385267	0.534798	1
1:85582843:C:G	1	85582843	G	C	569	71747	0.0078884	0.00862411	CCN1	23099_Body_fat_percentage_inst_mean__RINT	GCST90078903	23099	0.166988	0.0506389	0.0677361	0.26624	0.0520973	0.00834622	0.035739	0.0684556	4.31933e-10	5.01146	0.0251801	1
1:109477999:A:G	1	109477999	G	A	406	71786	0.00559571	0.00551507	SYPL2	23100_Whole_body_fat_mass_inst_mean__RINT	GCST90078904	23100	0.311893	0.0819207	0.151329	0.472458	0.0599634	0.013346	0.0338056	0.0861212	7.02362e-06	9.21289	0.00240317	1
1:109477999:A:G	1	109477999	G	A	408	71990	0.00559571	0.00551459	SYPL2	23104_Body_mass_index_BMI_inst_mean__RINT	GCST90078907	23104	0.279387	0.0851892	0.112417	0.446358	0.0617899	0.0136154	0.0351043	0.0884755	5.67229e-06	6.36186	0.0116599	1
1:109477999:A:G	1	109477999	G	A	408	71986	0.00559571	0.00551471	SYPL2	23105_Basal_metabolic_rate_inst_mean__RINT	GCST90078908	23105	0.102825	0.0524367	4.88851e-05	0.205601	0.0391209	0.00872681	0.0220167	0.0562252	7.3655e-06	1.43614	0.230765	1
1:212379901:AG:A	1	212379901	A	AG	226	72168	0.00314759	0.00258507	PACC1	23105_Basal_metabolic_rate_inst_mean__RINT	GCST90078908	23105	-0.0677096	0.0713583	-0.207572	0.0721527	-0.057261	0.0127682	-0.0822862	-0.0322358	7.30287e-06	0.020775	0.885393	1
1:85582843:C:G	1	85582843	G	C	569	71817	0.0078884	0.00862258	CCN1	23106_Impedance_of_whole_body_inst_mean__RINT	GCST90078909	23106	0.0523558	0.0515448	-0.048672	0.153384	0.0639019	0.00829555	0.0476429	0.0801609	1.32746e-14	0.0489101	0.824971	1
1:150553749:CCAGAGCCCAGGCCTCTGGCA:C	1	150553749	C	CCAGAGCCCAGGCCTCTGGCA	163	72159	0.00217707	0.0021855	ADAMTSL4/ADAMTSL4-AS2	23106_Impedance_of_whole_body_inst_mean__RINT	GCST90078909	23106	-0.119176	0.104606	-0.324204	0.0858513	-0.0781965	0.0164343	-0.110407	-0.0459859	1.95389e-06	0.149775	0.69875	1
1:85582843:C:G	1	85582843	G	C	569	71821	0.0078884	0.00862215	CCN1	23107_Impedance_of_leg_right_inst_mean__RINT	GCST90078910	23107	0.0315248	0.0595523	-0.0851978	0.148247	0.0755454	0.00987228	0.0561961	0.0948948	1.9745e-14	0.53179	0.465855	1
1:109477999:A:G	1	109477999	G	A	408	71982	0.00559571	0.00551266	SYPL2	23107_Impedance_of_leg_right_inst_mean__RINT	GCST90078910	23107	-0.04592	0.0782062	-0.199204	0.107364	-0.0602036	0.0123139	-0.0843384	-0.0360689	1.013e-06	0.0325505	0.856825	1
1:85582843:C:G	1	85582843	G	C	569	71821	0.0078884	0.00862223	CCN1	23108_Impedance_of_leg_left_inst_mean__RINT	GCST90078911	23108	0.0302589	0.0611975	-0.0896883	0.150206	0.0740744	0.00995612	0.0545608	0.0935881	1.0062e-13	0.499394	0.479766	1
1:109477999:A:G	1	109477999	G	A	408	71982	0.00559571	0.00551153	SYPL2	23108_Impedance_of_leg_left_inst_mean__RINT	GCST90078911	23108	-0.0519983	0.0792936	-0.207414	0.103417	-0.0627618	0.0124197	-0.087104	-0.0384196	4.34024e-07	0.0179849	0.893317	1
1:85582843:C:G	1	85582843	G	C	569	71801	0.0078884	0.00862162	CCN1	23109_Impedance_of_arm_right_inst_mean__RINT	GCST90078912	23109	0.0787973	0.0452764	-0.00994452	0.167539	0.0625194	0.00772031	0.0473879	0.077651	5.58493e-16	0.125604	0.723034	1
1:85582843:C:G	1	85582843	G	C	569	71817	0.0078884	0.00862236	CCN1	23110_Impedance_of_arm_left_inst_mean__RINT	GCST90078913	23110	0.0532706	0.0475903	-0.0400064	0.146548	0.0550957	0.00774843	0.0399091	0.0702824	1.15566e-12	0.00143279	0.969806	1
1:150553749:CCAGAGCCCAGGCCTCTGGCA:C	1	150553749	C	CCAGAGCCCAGGCCTCTGGCA	163	72159	0.00217707	0.00218544	ADAMTSL4/ADAMTSL4-AS2	23110_Impedance_of_arm_left_inst_mean__RINT	GCST90078913	23110	-0.118162	0.100984	-0.316091	0.0797663	-0.0748805	0.0153504	-0.104967	-0.0447943	1.07119e-06	0.17955	0.67176	1
1:85582843:C:G	1	85582843	G	C	569	71821	0.0078884	0.00862236	CCN1	23111_Leg_fat_percentage_right_inst_mean__RINT	GCST90078914	23111	0.1256	0.0445952	0.0381931	0.213006	0.0371472	0.0068764	0.0236697	0.0506247	6.58529e-08	3.84272	0.0499624	1
1:109477999:A:G	1	109477999	G	A	408	71978	0.00559571	0.00551281	SYPL2	23113_Leg_fat_free_mass_right_inst_mean__RINT	GCST90078916	23113	0.100658	0.05125	0.000207747	0.201108	0.0448633	0.00859745	0.0280127	0.061714	1.80654e-07	1.15277	0.282971	1
1:109477999:A:G	1	109477999	G	A	408	71978	0.00559571	0.00551282	SYPL2	23114_Leg_predicted_mass_right_inst_mean__RINT	GCST90078917	23114	0.0991509	0.0504973	0.000176157	0.198126	0.0445332	0.00854162	0.0277919	0.0612745	1.85138e-07	1.13731	0.286222	1
1:85582843:C:G	1	85582843	G	C	569	71817	0.0078884	0.00862165	CCN1	23115_Leg_fat_percentage_left_inst_mean__RINT	GCST90078918	23115	0.119458	0.0436418	0.0339199	0.204996	0.0323568	0.00678531	0.0190579	0.0456558	1.8546e-06	3.88927	0.0485955	1
1:109477999:A:G	1	109477999	G	A	408	71974	0.00559571	0.00551314	SYPL2	23117_Leg_fat_free_mass_left_inst_mean__RINT	GCST90078920	23117	0.102861	0.0508022	0.0032888	0.202434	0.044178	0.00864825	0.0272277	0.0611282	3.25046e-07	1.29675	0.254808	1
1:109477999:A:G	1	109477999	G	A	408	71974	0.00559571	0.00551322	SYPL2	23118_Leg_predicted_mass_left_inst_mean__RINT	GCST90078921	23118	0.10559	0.0504834	0.00664296	0.204538	0.0436343	0.00859148	0.0267953	0.0604733	3.79856e-07	1.46377	0.226332	1
1:85582843:C:G	1	85582843	G	C	569	71813	0.0078884	0.00862236	CCN1	23119_Arm_fat_percentage_right_inst_mean__RINT	GCST90078922	23119	0.138626	0.0505027	0.0396405	0.237611	0.0395082	0.00836992	0.0231035	0.055913	2.3554e-06	3.74891	0.0528421	1
1:109477999:A:G	1	109477999	G	A	408	71974	0.00559571	0.00551335	SYPL2	23119_Arm_fat_percentage_right_inst_mean__RINT	GCST90078922	23119	0.255702	0.064646	0.128996	0.382408	0.0495738	0.0104394	0.0291128	0.0700347	2.04728e-06	9.90855	0.00164513	1
1:109477999:A:G	1	109477999	G	A	408	71962	0.00559571	0.00551259	SYPL2	23120_Arm_fat_mass_right_inst_mean__RINT	GCST90078923	23120	0.310611	0.0851146	0.143787	0.477436	0.0673801	0.0134083	0.0411004	0.0936598	5.02739e-07	7.96864	0.00475948	1
1:109477999:A:G	1	109477999	G	A	408	71962	0.00559571	0.00551417	SYPL2	23123_Arm_fat_percentage_left_inst_mean__RINT	GCST90078926	23123	0.244133	0.0647606	0.117202	0.371064	0.0497502	0.0103975	0.0293716	0.0701289	1.7112e-06	8.78295	0.00304059	1
1:109477999:A:G	1	109477999	G	A	408	71952	0.00559571	0.00551342	SYPL2	23124_Arm_fat_mass_left_inst_mean__RINT	GCST90078927	23124	0.311774	0.0837853	0.147555	0.475993	0.0671641	0.0134165	0.0408683	0.0934599	5.55442e-07	8.31029	0.00394212	1
1:85582843:C:G	1	85582843	G	C	569	71771	0.0078884	0.00862437	CCN1	23127_Trunk_fat_percentage_inst_mean__RINT	GCST90078930	23127	0.199369	0.0594158	0.0829143	0.315824	0.0671804	0.01006	0.0474632	0.0868975	2.42221e-11	4.81184	0.0282649	1
1:85582843:C:G	1	85582843	G	C	569	71763	0.0078884	0.00862356	CCN1	23128_Trunk_fat_mass_inst_mean__RINT	GCST90078931	23128	0.199115	0.0665782	0.0686216	0.329608	0.0578827	0.0110269	0.0362704	0.079495	1.52736e-07	4.37976	0.036368	1
1:109477999:A:G	1	109477999	G	A	408	71924	0.00559571	0.00551327	SYPL2	23128_Trunk_fat_mass_inst_mean__RINT	GCST90078931	23128	0.311857	0.0839993	0.147218	0.476495	0.0610913	0.0137544	0.0341332	0.0880494	8.92978e-06	8.67948	0.00321813	1
1:226233456:T:G	1	226233456	G	T	694	69794	0.00979249	0.00987862	LIN9	30000_White_blood_cell_leukocyte_count_inst_mean__RINT	GCST90078978	30000	0.0970791	0.067415	-0.0350542	0.229212	0.0468382	0.0103859	0.0264821	0.0671943	6.48993e-06	0.542519	0.461391	1
1:235702886:C:T	1	235702886	T	C	66	70418	0.000932642	0.00105561	LYST/	30000_White_blood_cell_leukocyte_count_inst_mean__RINT	GCST90078978	30000	0.508715	0.219341	0.0788062	0.938623	0.154793	0.0317083	0.0926463	0.216941	1.05127e-06	2.5503	0.110273	1
1:151831737:G:A	1	151831737	A	G	257	70231	0.00360094	0.0030338	RORC/	30010_Red_blood_cell_erythrocyte_count_inst_mean__RINT	GCST90078979	30010	-0.0758557	0.0844005	-0.241281	0.0895693	-0.0819452	0.0156219	-0.112564	-0.0513268	1.5584e-07	0.00503314	0.943442	1
1:155291845:C:T	1	155291845	T	C	72	70410	0.0010622	0.00108506	PKLR	30010_Red_blood_cell_erythrocyte_count_inst_mean__RINT	GCST90078979	30010	-0.425439	0.14657	-0.712717	-0.138162	-0.166775	0.0260469	-0.217826	-0.115724	1.52473e-10	3.01911	0.0822888	1
1:155291918:G:A	1	155291918	A	G	200	70288	0.00281081	0.00276318	PKLR	30010_Red_blood_cell_erythrocyte_count_inst_mean__RINT	GCST90078979	30010	-0.026814	0.0914411	-0.206038	0.152411	-0.100244	0.0164191	-0.132425	-0.0680633	1.02577e-09	0.624718	0.4293	1
1:155291845:C:T	1	155291845	T	C	72	70410	0.0010622	0.00108506	PKLR	30020_Haemoglobin_concentration_inst_mean__RINT	GCST90078980	30020	-0.321949	0.127355	-0.571565	-0.0723323	-0.177807	0.0248695	-0.22655	-0.129064	8.70338e-13	1.23394	0.266643	1
1:155291918:G:A	1	155291918	A	G	200	70288	0.00281081	0.00276319	PKLR	30020_Haemoglobin_concentration_inst_mean__RINT	GCST90078980	30020	-0.0754161	0.094837	-0.261297	0.110464	-0.120388	0.0156769	-0.151114	-0.0896621	1.59904e-14	0.218886	0.63989	1
1:151831737:G:A	1	151831737	A	G	257	70231	0.00360094	0.0030338	RORC/	30030_Haematocrit_percentage_inst_mean__RINT	GCST90078981	30030	-0.0519911	0.0922954	-0.23289	0.128908	-0.0691009	0.0153765	-0.0992382	-0.0389635	6.99184e-06	0.033438	0.854907	1
1:155291845:C:T	1	155291845	T	C	72	70410	0.0010622	0.00108506	PKLR	30030_Haematocrit_percentage_inst_mean__RINT	GCST90078981	30030	-0.355435	0.136441	-0.62286	-0.0880105	-0.183973	0.0256376	-0.234222	-0.133724	7.18276e-13	1.52537	0.216808	1
1:155291918:G:A	1	155291918	A	G	200	70288	0.00281081	0.00276318	PKLR	30030_Haematocrit_percentage_inst_mean__RINT	GCST90078981	30030	-0.0333113	0.100789	-0.230857	0.164234	-0.114577	0.0161611	-0.146252	-0.0829019	1.34408e-12	0.633821	0.425957	1
1:219928157:G:A	1	219928157	A	G	80	70408	0.00110101	0.00119818	SLC30A10	30030_Haematocrit_percentage_inst_mean__RINT	GCST90078981	30030	0.215829	0.203469	-0.182971	0.614629	0.110062	0.0243976	0.0622432	0.15788	6.44712e-06	0.26638	0.60577	1
1:226233456:T:G	1	226233456	G	T	694	69794	0.00979249	0.00987972	LIN9	30040_Mean_corpuscular_volume_inst_mean__RINT	GCST90078982	30040	0.0339591	0.0657295	-0.0948707	0.162789	-0.0431885	0.00973932	-0.0622772	-0.0240998	9.23098e-06	1.34801	0.245627	1
1:248204004:T:A	1	248204004	A	T	555	69917	0.0078374	0.0087784	OR2M3	30040_Mean_corpuscular_volume_inst_mean__RINT	GCST90078982	30040	-0.0524116	0.0685669	-0.186803	0.0819794	-0.0490212	0.0104312	-0.069466	-0.0285764	2.60836e-06	0.00238967	0.961012	1
1:247857547:G:T	1	247857547	T	G	104	70380	0.0015155	0.00139675	TRIM58	30060_Mean_corpuscular_haemoglobin_concentration_inst_mean__RINT	GCST90078985	30060	-0.236623	0.200823	-0.630236	0.15699	-0.142009	0.0280997	-0.197083	-0.0869344	4.33227e-07	0.217702	0.640796	1
1:226233456:T:G	1	226233456	G	T	694	69794	0.00979249	0.00987972	LIN9	30070_Red_blood_cell_erythrocyte_distribution_width_inst_mean__RINT	GCST90078986	30070	0.0688935	0.0675766	-0.0635568	0.201344	0.0462155	0.0102019	0.0262201	0.0662108	5.89581e-06	0.11011	0.740019	1
1:247857547:G:T	1	247857547	T	G	104	70384	0.0015155	0.00139673	TRIM58	30070_Red_blood_cell_erythrocyte_distribution_width_inst_mean__RINT	GCST90078986	30070	0.239515	0.212434	-0.176856	0.655885	0.131053	0.027079	0.0779793	0.184127	1.30058e-06	0.256509	0.612528	1
1:114587887:A:G	1	114587887	G	A	383	70105	0.00562162	0.00559264	DENND2C	30080_Platelet_count_inst_mean__RINT	GCST90078987	30080	-0.163979	0.0896764	-0.339745	0.0117866	-0.0685083	0.0128515	-0.0936969	-0.0433197	9.78118e-08	1.1106	0.291953	1
1:114600249:G:A	1	114600249	A	G	487	70001	0.00686511	0.00727464	DENND2C	30080_Platelet_count_inst_mean__RINT	GCST90078987	30080	-0.253174	0.0689076	-0.388233	-0.118115	-0.0550244	0.0112724	-0.0771179	-0.0329308	1.05375e-06	8.05348	0.00454164	1
1:166860280:G:A	1	166860280	A	G	28	70460	0.000362685	0.00030073	TADA1	30080_Platelet_count_inst_mean__RINT	GCST90078987	30080	-0.0869389	0.288308	-0.652022	0.478144	-0.3806	0.0552695	-0.488927	-0.272274	5.72755e-12	1.00071	0.31714	1
1:247156803:G:T	1	247156803	T	G	488	70000	0.00685215	0.00662252	ZNF124/	30080_Platelet_count_inst_mean__RINT	GCST90078987	30080	0.102533	0.0696862	-0.0340519	0.239118	0.0587391	0.011858	0.0354978	0.0819804	7.28813e-07	0.383829	0.535561	1
1:247156803:G:T	1	247156803	T	G	485	69965	0.00685215	0.00662097	ZNF124/	30090_Platelet_crit_inst_mean__RINT	GCST90078988	30090	0.102163	0.0697816	-0.0346094	0.238934	0.056639	0.0118613	0.0333913	0.0798867	1.79609e-06	0.413637	0.520129	1
1:28150681:T:C	1	28150681	C	T	194	70294	0.002759	0.00257405	PTAFR	30100_Mean_platelet_thrombocyte_volume_inst_mean__RINT	GCST90078989	30100	0.161824	0.123063	-0.0793792	0.403027	0.0954215	0.0183897	0.0593783	0.131465	2.11597e-07	0.284789	0.593579	1
1:114587887:A:G	1	114587887	G	A	383	70105	0.00562162	0.00559271	DENND2C	30100_Mean_platelet_thrombocyte_volume_inst_mean__RINT	GCST90078989	30100	0.186253	0.0823157	0.0249141	0.347592	0.13785	0.0125265	0.113299	0.162402	3.62769e-28	0.337936	0.561023	1
1:114600249:G:A	1	114600249	A	G	487	70001	0.00686511	0.00727472	DENND2C	30100_Mean_platelet_thrombocyte_volume_inst_mean__RINT	GCST90078989	30100	0.293926	0.0679459	0.160752	0.4271	0.108165	0.0109873	0.0866306	0.1297	7.23591e-23	7.28404	0.00695701	1
1:166860280:G:A	1	166860280	A	G	28	70460	0.000362685	0.000300734	TADA1	30100_Mean_platelet_thrombocyte_volume_inst_mean__RINT	GCST90078989	30100	0.417745	0.230563	-0.0341588	0.869649	0.410785	0.0538717	0.305198	0.516371	2.43567e-14	0.000864096	0.976549	1
1:171536102:C:A	1	171536102	A	C	435	70049	0.00619171	0.00584178	PRRC2C	30100_Mean_platelet_thrombocyte_volume_inst_mean__RINT	GCST90078989	30100	-0.0972139	0.0806752	-0.255337	0.0609094	0.0620812	0.0122652	0.0380418	0.0861206	4.1584e-07	3.81067	0.0509271	1
1:247712721:AAGTCCTGGGGC:A	1	247712721	A	AAGTCCTGGGGC	335	70083	0.00479498	0.00439439	OR6F1//	30100_Mean_platelet_thrombocyte_volume_inst_mean__RINT	GCST90078989	30100	-0.151022	0.0782133	-0.30432	0.00227653	-0.116353	0.0141211	-0.14403	-0.0886763	1.72676e-16	0.190274	0.662688	1
1:247857547:G:T	1	247857547	T	G	104	70384	0.0015155	0.00139676	TRIM58	30100_Mean_platelet_thrombocyte_volume_inst_mean__RINT	GCST90078989	30100	0.083578	0.190303	-0.289415	0.456571	-0.135263	0.0250091	-0.18428	-0.0862459	6.3541e-08	1.29997	0.25422	1
1:247876487:T:C	1	247876487	C	T	652	69812	0.00915922	0.0092728	TRIM58	30100_Mean_platelet_thrombocyte_volume_inst_mean__RINT	GCST90078989	30100	-0.0539554	0.066772	-0.184829	0.0769178	-0.0583201	0.00975859	-0.0774466	-0.0391936	2.28288e-09	0.00418349	0.948429	1
1:114587887:A:G	1	114587887	G	A	382	70068	0.00562162	0.00559197	DENND2C	30110_Platelet_distribution_width_inst_mean__RINT	GCST90078990	30110	-0.134763	0.0949035	-0.320774	0.0512477	-0.173492	0.0132533	-0.199468	-0.147516	3.73147e-39	0.16335	0.686091	1
1:114600249:G:A	1	114600249	A	G	486	69964	0.00686511	0.00727451	DENND2C	30110_Platelet_distribution_width_inst_mean__RINT	GCST90078990	30110	-0.156061	0.0779597	-0.308862	-0.00325956	-0.14282	0.0116242	-0.165603	-0.120037	1.0716e-34	0.0282182	0.866597	1
1:166860280:G:A	1	166860280	A	G	28	70422	0.000362685	0.000300824	TADA1	30110_Platelet_distribution_width_inst_mean__RINT	GCST90078990	30110	0.478608	0.3598	-0.2266	1.18382	0.376806	0.0569853	0.265117	0.488495	3.78282e-11	0.0780967	0.779893	1
1:171536102:C:A	1	171536102	A	C	434	70012	0.00619171	0.00584232	PRRC2C	30110_Platelet_distribution_width_inst_mean__RINT	GCST90078990	30110	-0.0461436	0.0927762	-0.227985	0.135698	0.0936859	0.0129754	0.0682545	0.119117	5.18919e-13	2.22798	0.135531	1
1:171636338:G:A	1	171636338	A	G	108	70342	0.00150255	0.00130769	MYOC/MYOCOS	30110_Platelet_distribution_width_inst_mean__RINT	GCST90078990	30110	0.111061	0.13841	-0.160222	0.382345	0.126757	0.0273524	0.0731469	0.180366	3.58309e-06	0.0123762	0.91142	1
1:212379901:AG:A	1	212379901	A	AG	222	70068	0.00314759	0.00260185	PACC1	30130_Monocyte_count_inst_mean__RINT	GCST90078992	30130	0.0173283	0.117387	-0.21275	0.247406	0.115125	0.0192854	0.0773266	0.152924	2.37891e-09	0.67584	0.411023	1
1:235702886:C:T	1	235702886	T	C	66	70220	0.000932642	0.00105748	LYST/	30130_Monocyte_count_inst_mean__RINT	GCST90078992	30130	0.476566	0.19225	0.0997553	0.853376	0.138748	0.0301764	0.0796038	0.197893	4.26742e-06	3.01343	0.0825774	1
1:36468158:C:T	1	36468158	T	C	56	70234	0.000790135	0.000677878	CSF3R/	30140_Neutrophill_count_inst_mean__RINT	GCST90078993	30140	0.503038	0.251635	0.00983319	0.996242	0.206189	0.03954	0.128692	0.283686	1.8412e-07	1.35811	0.243865	1
1:36475383:C:T	1	36475383	T	C	91	70199	0.00134712	0.00139395	CSF3R/	30140_Neutrophill_count_inst_mean__RINT	GCST90078993	30140	0.457794	0.175266	0.114272	0.801316	0.144208	0.0276539	0.0900074	0.198409	1.84071e-07	3.12347	0.0771721	1
1:173983573:A:G	1	173983573	G	A	377	69913	0.0053237	0.00550422	RC3H1	30140_Neutrophill_count_inst_mean__RINT	GCST90078993	30140	-0.0731325	0.0870309	-0.243713	0.097448	-0.0622978	0.0139723	-0.0896831	-0.0349125	8.24772e-06	0.0151089	0.902172	1
1:226233456:T:G	1	226233456	G	T	691	69599	0.00979249	0.00987934	LIN9	30140_Neutrophill_count_inst_mean__RINT	GCST90078993	30140	0.0890285	0.0651762	-0.0387168	0.216774	0.0489141	0.010397	0.0285364	0.0692918	2.5431e-06	0.369411	0.543326	1
1:235702886:C:T	1	235702886	T	C	66	70220	0.000932642	0.00105748	LYST/	30140_Neutrophill_count_inst_mean__RINT	GCST90078993	30140	0.518207	0.219591	0.0878097	0.948605	0.155171	0.0317156	0.0930092	0.217332	9.95299e-07	2.67736	0.101784	1
1:36468158:C:T	1	36468158	T	C	56	70234	0.000790135	0.00067787	CSF3R/	30180_Lymphocyte_percentage_inst_mean__RINT	GCST90078995	30180	-0.378818	0.282913	-0.933327	0.175691	-0.174072	0.0390808	-0.250669	-0.0974748	8.42261e-06	0.513947	0.473435	1
1:36468158:C:T	1	36468158	T	C	56	70234	0.000790135	0.00067787	CSF3R/	30200_Neutrophill_percentage_inst_mean__RINT	GCST90078997	30200	0.534186	0.29897	-0.0517947	1.12017	0.196543	0.0397593	0.118616	0.27447	7.68016e-07	1.25328	0.262928	1
1:36475383:C:T	1	36475383	T	C	91	70199	0.00134712	0.00139393	CSF3R/	30200_Neutrophill_percentage_inst_mean__RINT	GCST90078997	30200	0.53329	0.185487	0.169737	0.896844	0.129734	0.0278073	0.0752328	0.184235	3.07913e-06	4.62947	0.0314273	1
1:161525967:C:T	1	161525967	T	C	278	70012	0.00417088	0.00450251	/HSPA6	30220_Basophill_percentage_inst_mean__RINT	GCST90078999	30220	-0.143724	0.105649	-0.350796	0.0633479	0.085855	0.0160314	0.0544339	0.117276	8.53628e-08	4.6158	0.0316786	1
1:212379901:AG:A	1	212379901	A	AG	222	70068	0.00314759	0.00260182	PACC1	30220_Basophill_percentage_inst_mean__RINT	GCST90078999	30220	0.184527	0.143341	-0.0964222	0.465476	0.111738	0.02122	0.0701479	0.153329	1.39648e-07	0.252333	0.615437	1
1:155291918:G:A	1	155291918	A	G	197	68503	0.00281081	0.00275912	PKLR	30250_Reticulocyte_count_inst_mean__RINT	GCST90079001	30250	0.108336	0.11632	-0.119651	0.336323	0.27803	0.0197228	0.239374	0.316686	3.96729e-45	2.06879	0.150341	1
1:158699980:CAG:C	1	158699980	C	CAG	346	68350	0.00493523	0.00483602	OR6K2	30250_Reticulocyte_count_inst_mean__RINT	GCST90079001	30250	-0.109904	0.0846257	-0.27577	0.0559624	-0.0748576	0.0148512	-0.103965	-0.0457498	4.64281e-07	0.166382	0.683348	1
1:158699984:C:CT	1	158699984	CT	C	346	68354	0.00493511	0.00484971	OR6K2	30250_Reticulocyte_count_inst_mean__RINT	GCST90079001	30250	-0.109903	0.0846252	-0.275769	0.0559624	-0.0762568	0.0148123	-0.105288	-0.0472253	2.62965e-07	0.15338	0.695326	1
1:247712721:AAGTCCTGGGGC:A	1	247712721	A	AAGTCCTGGGGC	326	68304	0.00479498	0.00439892	OR6F1//	30250_Reticulocyte_count_inst_mean__RINT	GCST90079001	30250	0.153765	0.0918837	-0.0263271	0.333857	0.0834866	0.015544	0.0530208	0.113952	7.83135e-08	0.568738	0.450761	1
1:247857547:G:T	1	247857547	T	G	93	68607	0.0015155	0.00139515	TRIM58	30250_Reticulocyte_count_inst_mean__RINT	GCST90079001	30250	0.448502	0.246792	-0.0352098	0.932215	0.126857	0.02756	0.0728406	0.180874	4.1656e-06	1.67768	0.195232	1
1:158480352:C:T	1	158480352	T	C	230	68466	0.00330311	0.00328547	OR10R2/	30260_Mean_reticulocyte_volume_inst_mean__RINT	GCST90079002	30260	0.119871	0.112227	-0.100094	0.339836	0.120656	0.017785	0.0857982	0.155514	1.16772e-11	4.77047e-05	0.994489	1
1:158562807:G:T	1	158562807	T	G	263	68437	0.00370457	0.0038412	OR6P1	30260_Mean_reticulocyte_volume_inst_mean__RINT	GCST90079002	30260	-0.190482	0.0953069	-0.377284	-0.00368076	-0.0734315	0.0163968	-0.105569	-0.0412943	7.52053e-06	1.46498	0.226139	1
1:158699980:CAG:C	1	158699980	C	CAG	346	68350	0.00493523	0.00483602	OR6K2	30260_Mean_reticulocyte_volume_inst_mean__RINT	GCST90079002	30260	0.114834	0.0986173	-0.0784562	0.308124	0.0872822	0.0146594	0.0585502	0.116014	2.61689e-09	0.0763649	0.782285	1
1:158699984:C:CT	1	158699984	CT	C	346	68354	0.00493511	0.00484971	OR6K2	30260_Mean_reticulocyte_volume_inst_mean__RINT	GCST90079002	30260	0.114844	0.0986189	-0.0784494	0.308137	0.0880841	0.014621	0.0594275	0.116741	1.69649e-09	0.0720437	0.788384	1
1:247857547:G:T	1	247857547	T	G	93	68607	0.0015155	0.00139515	TRIM58	30260_Mean_reticulocyte_volume_inst_mean__RINT	GCST90079002	30260	-0.314095	0.218171	-0.741709	0.11352	0.126846	0.0272042	0.0735265	0.180165	3.12048e-06	4.02223	0.0449044	1
1:247876487:T:C	1	247876487	C	T	633	68043	0.00915922	0.00928848	TRIM58	30260_Mean_reticulocyte_volume_inst_mean__RINT	GCST90079002	30260	0.0866772	0.0695897	-0.0497187	0.223073	0.0581084	0.0105998	0.0373331	0.0788837	4.20541e-08	0.164715	0.684853	1
1:248204004:T:A	1	248204004	A	T	542	68142	0.0078374	0.00879251	OR2M3	30260_Mean_reticulocyte_volume_inst_mean__RINT	GCST90079002	30260	-0.06298	0.0749113	-0.209806	0.0838461	-0.0588295	0.0109623	-0.0803153	-0.0373437	8.02723e-08	0.00300544	0.95628	1
1:158480352:C:T	1	158480352	T	C	230	68406	0.00330311	0.00328559	OR10R2/	30270_Mean_sphered_cell_volume_inst_mean__RINT	GCST90079003	30270	0.0596871	0.106775	-0.149591	0.268966	0.109794	0.0176636	0.0751741	0.144414	5.1051e-10	0.214354	0.643376	1
1:158699980:CAG:C	1	158699980	C	CAG	346	68290	0.00493523	0.00483676	OR6K2	30270_Mean_sphered_cell_volume_inst_mean__RINT	GCST90079003	30270	0.125289	0.0950897	-0.0610872	0.311664	0.107785	0.0145585	0.0792508	0.136319	1.32577e-13	0.0331072	0.855619	1
1:158699984:C:CT	1	158699984	CT	C	346	68294	0.00493511	0.00485046	OR6K2	30270_Mean_sphered_cell_volume_inst_mean__RINT	GCST90079003	30270	0.125288	0.0950898	-0.0610883	0.311664	0.10541	0.0145204	0.0769502	0.133869	3.88715e-13	0.042703	0.836285	1
1:45331556:C:T	1	45331556	T	C	382	68258	0.00566048	0.00600486	/MUTYH	30280_Immature_reticulocyte_fraction_inst_mean__RINT	GCST90079004	30280	-0.046868	0.0829468	-0.209444	0.115708	0.083981	0.0136063	0.057313	0.110649	6.73501e-10	2.42331	0.119542	1
1:155291918:G:A	1	155291918	A	G	197	68443	0.00281081	0.00276024	PKLR	30280_Immature_reticulocyte_fraction_inst_mean__RINT	GCST90079004	30280	0.203737	0.112954	-0.0176518	0.425127	0.134798	0.0201708	0.0952637	0.174332	2.34408e-11	0.360995	0.547954	1
1:155291918:G:A	1	155291918	A	G	197	68443	0.00281081	0.00276023	PKLR	30290_High_light_scatter_reticulocyte_percentage_inst_mean__RINT	GCST90079005	30290	0.201033	0.1091	-0.0128042	0.41487	0.292742	0.0198278	0.25388	0.331603	2.4921e-49	0.684008	0.40821	1
1:155291918:G:A	1	155291918	A	G	197	68443	0.00281081	0.00276024	PKLR	30300_High_light_scatter_reticulocyte_count_inst_mean__RINT	GCST90079006	30300	0.18355	0.10858	-0.0292676	0.396368	0.267776	0.0196455	0.229271	0.30628	2.64097e-42	0.582637	0.445281	1
1:219928157:G:A	1	219928157	A	G	61	58151	0.00110101	0.0011674	SLC30A10	30600_Albumin_inst_mean__RINT	GCST90079012	30600	-0.228093	0.218638	-0.656623	0.200436	-0.169986	0.0317395	-0.232194	-0.107778	8.52443e-08	0.069176	0.79254	1
1:20116385:C:T	1	20116385	T	C	539	67787	0.0083288	0.00802407	PLA2G2D	30610_Alkaline_phosphatase_inst_mean__RINT	GCST90079013	30610	0.0734879	0.0757148	-0.0749132	0.221889	-0.0522597	0.0109752	-0.0737707	-0.0307487	1.92052e-06	2.70151	0.100253	1
1:20849462:T:C	1	20849462	C	T	32	68294	0.000531074	0.00065399	EIF4G3	30610_Alkaline_phosphatase_inst_mean__RINT	GCST90079013	30610	-0.0491556	0.261548	-0.561791	0.463479	-0.18264	0.0380959	-0.257306	-0.107973	1.63318e-06	0.255058	0.613536	1
1:21836943:G:A	1	21836943	A	G	34	68288	0.000479275	0.000522949	HSPG2	30610_Alkaline_phosphatase_inst_mean__RINT	GCST90079013	30610	-1.26592	0.258683	-1.77294	-0.758899	-0.629116	0.042684	-0.712775	-0.545457	3.62453e-49	5.89937	0.0151463	1
1:21861796:G:A	1	21861796	A	G	345	67977	0.00492228	0.00446595	HSPG2	30610_Alkaline_phosphatase_inst_mean__RINT	GCST90079013	30610	-0.441171	0.0947084	-0.6268	-0.255543	-0.482548	0.0146325	-0.511227	-0.453869	1.69029e-238	0.186419	0.665914	1
1:151530732:C:T	1	151530732	T	C	37	68271	0.000544027	0.000579048	CGN	30620_Alanine_aminotransferase_inst_mean__RINT	GCST90079014	30620	-0.346832	0.24239	-0.821916	0.128251	0.182633	0.0412232	0.101837	0.263429	9.40862e-06	4.63729	0.0312844	1
1:219928157:G:A	1	219928157	A	G	74	68234	0.00110101	0.00117802	SLC30A10	30620_Alanine_aminotransferase_inst_mean__RINT	GCST90079014	30620	0.0361431	0.18816	-0.332651	0.404937	0.290756	0.0289258	0.234062	0.347449	9.02204e-24	1.7888	0.181073	1
1:25809753:G:A	1	25809753	A	G	42	63544	0.0008549	0.00077767	SELENON	3062_Forced_vital_capacity_FVC_inst_mean__RINT	GCST90079015	3062	0.0136628	0.170504	-0.320525	0.34785	-0.130201	0.0270753	-0.183268	-0.0771348	1.51795e-06	0.694416	0.404666	1
1:149936633:G:GC	1	149936633	GC	G	314	62848	0.00501846	0.00455109	MTMR11	3062_Forced_vital_capacity_FVC_inst_mean__RINT	GCST90079015	3062	-0.0461488	0.0698067	-0.18297	0.0906723	-0.0562065	0.0112013	-0.0781606	-0.0342524	5.22463e-07	0.0202376	0.886875	1
1:150553749:CCAGAGCCCAGGCCTCTGGCA:C	1	150553749	C	CCAGAGCCCAGGCCTCTGGCA	141	63393	0.00217707	0.00217131	ADAMTSL4/ADAMTSL4-AS2	3062_Forced_vital_capacity_FVC_inst_mean__RINT	GCST90079015	3062	-0.10521	0.101289	-0.303736	0.0933158	-0.0927573	0.0162264	-0.124561	-0.0609542	1.08777e-08	0.0147367	0.903378	1
1:218434190:G:C	1	218434190	C	G	438	63148	0.00669672	0.00655036	TGFB2	3062_Forced_vital_capacity_FVC_inst_mean__RINT	GCST90079015	3062	-0.0161579	0.0528999	-0.119842	0.0875258	0.0513347	0.00934358	0.0330216	0.0696478	3.92683e-08	1.57856	0.208968	1
1:62597921:GAACTC:G	1	62597921	G	GAACTC	31	57551	0.00055698	0.000627444	ANGPTL3/DOCK7	30630_Apolipoprotein_A_inst_mean__RINT	GCST90079016	30630	-1.27849	0.243536	-1.75582	-0.801161	-0.503566	0.0390172	-0.580038	-0.427093	4.15099e-38	9.87158	0.00167851	1
1:62604035:T:G	1	62604035	G	T	27	57555	0.000401544	0.00035892	ANGPTL3/DOCK7	30630_Apolipoprotein_A_inst_mean__RINT	GCST90079016	30630	-0.615904	0.281446	-1.16754	-0.0642694	-0.649917	0.0515652	-0.750983	-0.548851	2.01246e-36	0.014131	0.905375	1
1:219928157:G:A	1	219928157	A	G	61	57521	0.00110101	0.00117312	SLC30A10	30630_Apolipoprotein_A_inst_mean__RINT	GCST90079016	30630	-0.389372	0.196817	-0.775134	-0.003611	-0.175177	0.0285537	-0.231141	-0.119213	8.516e-10	1.15998	0.281471	1
1:25809753:G:A	1	25809753	A	G	42	63544	0.0008549	0.00077767	SELENON	3063_Forced_expiratory_volume_in_1_second_FEV1_inst_mean__RINT	GCST90079017	3063	0.0213976	0.188785	-0.348621	0.391416	-0.126719	0.0281278	-0.181849	-0.0715898	6.63323e-06	0.602194	0.437742	1
1:149936633:G:GC	1	149936633	GC	G	314	62848	0.00501846	0.00455109	MTMR11	3063_Forced_expiratory_volume_in_1_second_FEV1_inst_mean__RINT	GCST90079017	3063	-0.0448247	0.0735573	-0.188997	0.0993475	-0.0557477	0.0116367	-0.0785552	-0.0329403	1.66201e-06	0.0215128	0.883391	1
1:150553749:CCAGAGCCCAGGCCTCTGGCA:C	1	150553749	C	CCAGAGCCCAGGCCTCTGGCA	141	63393	0.00217707	0.00217131	ADAMTSL4/ADAMTSL4-AS2	3063_Forced_expiratory_volume_in_1_second_FEV1_inst_mean__RINT	GCST90079017	3063	-0.144051	0.111837	-0.363251	0.0751497	-0.105588	0.0168571	-0.138628	-0.0725489	3.75908e-10	0.115652	0.733799	1
1:62597921:GAACTC:G	1	62597921	G	GAACTC	39	67689	0.00055698	0.000620561	ANGPTL3/DOCK7	30640_Apolipoprotein_B_inst_mean__RINT	GCST90079018	30640	-0.0928023	0.355784	-0.790138	0.604534	-0.212022	0.040771	-0.291932	-0.132113	1.98938e-07	0.11083	0.739201	1
1:62604035:T:G	1	62604035	G	T	29	67699	0.000401544	0.000354781	ANGPTL3/DOCK7	30640_Apolipoprotein_B_inst_mean__RINT	GCST90079018	30640	-0.113786	0.526726	-1.14617	0.918596	-0.254862	0.0538976	-0.3605	-0.149225	2.26027e-06	0.0709924	0.789897	1
1:109477999:A:G	1	109477999	G	A	391	67337	0.00559571	0.00551799	SYPL2	30640_Apolipoprotein_B_inst_mean__RINT	GCST90079018	30640	-0.0095662	0.0904046	-0.186759	0.167627	-0.089408	0.0136808	-0.116222	-0.0625941	6.34827e-11	0.76251	0.382544	1
1:11923034:C:T	1	11923034	T	C	319	67547	0.004689	0.00488274	KIAA2013/	30650_Aspartate_aminotransferase_inst_mean__RINT	GCST90079020	30650	0.112995	0.100818	-0.0846092	0.310598	0.0673697	0.014385	0.0391755	0.0955638	2.8227e-06	0.200711	0.654147	1
1:219928157:G:A	1	219928157	A	G	74	67792	0.00110101	0.0011781	SLC30A10	30650_Aspartate_aminotransferase_inst_mean__RINT	GCST90079020	30650	0.0120741	0.177828	-0.33647	0.360618	0.364114	0.0293144	0.306658	0.421569	2.01073e-35	3.81538	0.0507842	1
1:62597921:GAACTC:G	1	62597921	G	GAACTC	39	68275	0.00055698	0.000618819	ANGPTL3/DOCK7	30690_Cholesterol_inst_mean__RINT	GCST90079024	30690	-0.603108	0.317492	-1.22539	0.0191755	-0.527028	0.0407611	-0.606918	-0.447137	3.06153e-38	0.0564906	0.812131	1
1:62604035:T:G	1	62604035	G	T	29	68285	0.000401544	0.000353092	ANGPTL3/DOCK7	30690_Cholesterol_inst_mean__RINT	GCST90079024	30690	-0.270693	0.425355	-1.10439	0.563003	-0.598736	0.0539376	-0.704451	-0.49302	1.24703e-28	0.585371	0.444215	1
1:109477999:A:G	1	109477999	G	A	393	67921	0.00559571	0.0055172	SYPL2	30690_Cholesterol_inst_mean__RINT	GCST90079024	30690	-0.00920515	0.0894514	-0.18453	0.16612	-0.0802168	0.0136595	-0.106989	-0.0534446	4.29045e-09	0.615849	0.432594	1
1:219928157:G:A	1	219928157	A	G	74	68240	0.00110101	0.00117883	SLC30A10	30690_Cholesterol_inst_mean__RINT	GCST90079024	30690	-0.221858	0.173601	-0.562116	0.1184	-0.134359	0.0295525	-0.19228	-0.0764367	5.45614e-06	0.246884	0.619278	1
1:19814567:G:A	1	19814567	A	G	82	68154	0.00117873	0.00101779	RNF186/RNF186-AS1	30700_Creatinine_inst_mean__RINT	GCST90079025	30700	0.167169	0.133285	-0.094071	0.428408	0.260794	0.0260898	0.209659	0.311929	1.58653e-23	0.475218	0.490597	1
1:85582843:C:G	1	85582843	G	C	517	67719	0.0078884	0.00863599	CCN1	30700_Creatinine_inst_mean__RINT	GCST90079025	30700	-0.123287	0.060371	-0.241614	-0.00495996	-0.0528276	0.00900619	-0.0704794	-0.0351758	4.47249e-09	1.33249	0.248363	1
1:65618011:G:A	1	65618011	A	G	110	67988	0.00156732	0.0012949	LEPR	30710_C_reactive_protein_inst_mean__RINT	GCST90079026	30710	0.520348	0.170433	0.1863	0.854397	0.242765	0.0289481	0.186028	0.299502	5.02015e-17	2.57827	0.10834	1
1:151831737:G:A	1	151831737	A	G	253	67845	0.00360094	0.00301693	RORC/	30710_C_reactive_protein_inst_mean__RINT	GCST90079026	30710	0.252211	0.109261	0.0380593	0.466363	0.101233	0.0190346	0.0639255	0.13854	1.04711e-07	1.85316	0.173417	1
1:3473193:A:G	1	3473193	G	A	328	67984	0.00476672	0.00491412	ARHGEF16	30720_Cystatin_C_inst_mean__RINT	GCST90079027	30720	-0.114878	0.0935813	-0.298298	0.0685409	-0.104031	0.0129656	-0.129443	-0.0786187	1.02678e-15	0.0131831	0.90859	1
1:149936633:G:GC	1	149936633	GC	G	331	67473	0.00501846	0.0045753	MTMR11	30720_Cystatin_C_inst_mean__RINT	GCST90079027	30720	0.016977	0.087786	-0.155084	0.189038	0.0824025	0.013416	0.0561077	0.108697	8.14314e-10	0.542772	0.461286	1
1:150997346:G:A	1	150997346	A	G	22	68290	0.000336779	0.000156536	MINDY1	30720_Cystatin_C_inst_mean__RINT	GCST90079027	30720	-0.340524	0.275467	-0.880439	0.199391	-0.33132	0.0724638	-0.473346	-0.189294	4.82593e-06	0.00104409	0.974223	1
1:212379901:AG:A	1	212379901	A	AG	217	68095	0.00314759	0.00259247	PACC1	30720_Cystatin_C_inst_mean__RINT	GCST90079027	30720	-0.0894596	0.11743	-0.319622	0.140703	-0.0867947	0.0178661	-0.121812	-0.0517778	1.18534e-06	0.000503346	0.982101	1
1:114587887:A:G	1	114587887	G	A	379	67891	0.00562162	0.00561651	DENND2C	30730_Gamma_glutamyltransferase_inst_mean__RINT	GCST90079028	30730	0.0930726	0.0931372	-0.0894762	0.275621	0.0584867	0.0127312	0.0335339	0.0834394	4.3492e-06	0.135367	0.712931	1
1:151831737:G:A	1	151831737	A	G	253	68017	0.00360094	0.00301837	RORC/	30730_Gamma_glutamyltransferase_inst_mean__RINT	GCST90079028	30730	0.2865	0.089221	0.111627	0.461374	0.205554	0.017385	0.17148	0.239628	2.94652e-32	0.793007	0.373192	1
1:24535125:T:G	1	24535125	G	T	25	58039	0.000375638	0.000255327	RCAN3/NCMAP-DT/RCAN3AS	30740_Glucose_inst_mean__RINT	GCST90079029	30740	-0.176465	0.381554	-0.924311	0.571381	-0.308202	0.0691619	-0.443756	-0.172647	8.34122e-06	0.115416	0.73406	1
1:158480352:C:T	1	158480352	T	C	223	68129	0.00330311	0.00326452	OR10R2/	30750_Glycated_haemoglobin_HbA1c_inst_mean__RINT	GCST90079030	30750	0.104575	0.116006	-0.122797	0.331947	0.0759947	0.0169597	0.0427544	0.109235	7.43268e-06	0.0594282	0.807402	1
1:62597921:GAACTC:G	1	62597921	G	GAACTC	31	58153	0.00055698	0.000625302	ANGPTL3/DOCK7	30760_HDL_cholesterol_inst_mean__RINT	GCST90079031	30760	-0.863338	0.159695	-1.17634	-0.550336	-0.274555	0.0377542	-0.348552	-0.200558	3.53755e-13	12.8738	0.000333212	0.645764
1:62604035:T:G	1	62604035	G	T	27	58157	0.000401544	0.000356939	ANGPTL3/DOCK7	30760_HDL_cholesterol_inst_mean__RINT	GCST90079031	30760	-0.508689	0.326563	-1.14875	0.131375	-0.370671	0.0499488	-0.468569	-0.272773	1.16218e-13	0.17454	0.676109	1
1:219928157:G:A	1	219928157	A	G	61	58123	0.00110101	0.00116664	SLC30A10	30760_HDL_cholesterol_inst_mean__RINT	GCST90079031	30760	-0.344855	0.19057	-0.718372	0.0286632	-0.206911	0.0276585	-0.261121	-0.152701	7.37986e-14	0.513144	0.473781	1
1:62597921:GAACTC:G	1	62597921	G	GAACTC	39	68095	0.00055698	0.000615047	ANGPTL3/DOCK7	30780_LDL_direct_inst_mean__RINT	GCST90079033	30780	-0.405727	0.365759	-1.12261	0.31116	-0.379194	0.0414736	-0.460481	-0.297908	6.0721e-20	0.00519554	0.942538	1
1:62604035:T:G	1	62604035	G	T	29	68105	0.000401544	0.000353713	ANGPTL3/DOCK7	30780_LDL_direct_inst_mean__RINT	GCST90079033	30780	-0.11934	0.499866	-1.09908	0.860397	-0.436107	0.0546648	-0.543248	-0.328966	1.48911e-15	0.396834	0.528729	1
1:109477999:A:G	1	109477999	G	A	393	67741	0.00559571	0.00551232	SYPL2	30780_LDL_direct_inst_mean__RINT	GCST90079033	30780	-0.0103581	0.08885	-0.184504	0.163788	-0.0818829	0.0138619	-0.109052	-0.0547142	3.48254e-09	0.632635	0.42639	1
1:21577646:TG:T	1	21577646	T	TG	32	57964	0.000531074	0.000540156	ALPL	30810_Phosphate_inst_mean__RINT	GCST90079037	30810	-0.348696	0.188488	-0.718132	0.0207399	-0.211934	0.0461757	-0.302437	-0.121432	4.43799e-06	0.496652	0.480975	1
1:26900421:C:A	1	26900421	A	C	28	57124	0.000505168	0.000602043	GPATCH3/NUDC	30830_SHBG_inst_mean__RINT	GCST90079040	30830	-0.303889	0.22648	-0.74779	0.140012	-0.197175	0.0388802	-0.273379	-0.120971	3.95012e-07	0.215659	0.642367	1
1:62834058:TTG:T	1	62834058	T	TTG	130	57006	0.00230588	0.00255929	ATG4C/	30830_SHBG_inst_mean__RINT	GCST90079040	30830	0.199711	0.125082	-0.0454503	0.444872	0.115671	0.0188581	0.0787103	0.152633	8.5812e-10	0.441386	0.506454	1
1:7809893:C:G	1	7809893	G	C	230	57808	0.0040543	0.00440354	PER3/	30860_Total_protein_inst_mean__RINT	GCST90079043	30860	0.0504354	0.105316	-0.155983	0.256854	0.0735041	0.0165448	0.041077	0.105931	8.88194e-06	0.0468241	0.828685	1
1:161525967:C:T	1	161525967	T	C	227	57811	0.00417088	0.00451522	/HSPA6	30860_Total_protein_inst_mean__RINT	GCST90079043	30860	-0.0309016	0.108351	-0.24327	0.181467	0.107275	0.0162034	0.0755173	0.139034	3.57883e-11	1.59073	0.207222	1
1:62597921:GAACTC:G	1	62597921	G	GAACTC	39	68181	0.00055698	0.000619297	ANGPTL3/DOCK7	30870_Triglycerides_inst_mean__RINT	GCST90079044	30870	-0.413153	0.198441	-0.802097	-0.0242094	-0.650197	0.0398131	-0.728229	-0.572164	5.91951e-60	1.37169	0.241521	1
1:62604035:T:G	1	62604035	G	T	29	68191	0.000401544	0.000354579	ANGPTL3/DOCK7	30870_Triglycerides_inst_mean__RINT	GCST90079044	30870	-0.139546	0.357017	-0.839299	0.560207	-0.692092	0.0525928	-0.795172	-0.589011	1.50226e-39	2.34442	0.125732	1
1:109477999:A:G	1	109477999	G	A	393	67787	0.00559571	0.00551501	SYPL2	30880_Urate_inst_mean__RINT	GCST90079045	30880	0.175048	0.0743171	0.0293869	0.32071	0.0514767	0.0116456	0.0286518	0.0743017	9.85772e-06	2.69852	0.100442	1
1:145688000:G:A	1	145688000	A	G	23	68153	0.000297927	0.000161563	PDZK1	30880_Urate_inst_mean__RINT	GCST90079045	30880	0.487363	0.337723	-0.174574	1.1493	-0.583926	0.0679558	-0.717117	-0.450735	8.49194e-18	9.67063	0.00187237	1
1:151831737:G:A	1	151831737	A	G	253	67927	0.00360094	0.00302025	RORC/	30880_Urate_inst_mean__RINT	GCST90079045	30880	0.216379	0.0993525	0.0216478	0.411109	-0.0715745	0.0157825	-0.102508	-0.0406413	5.75918e-06	8.19338	0.00420436	1
1:162512576:G:C	1	162512576	C	G	351	67829	0.00509054	0.0047455	UHMK1	30880_Urate_inst_mean__RINT	GCST90079045	30880	-0.069299	0.0737306	-0.213811	0.075213	-0.0592796	0.0125734	-0.0839231	-0.0346362	2.42099e-06	0.0179449	0.893435	1
1:62597921:GAACTC:G	1	62597921	G	GAACTC	38	62984	0.00055698	0.000638974	ANGPTL3/DOCK7	30890_Vitamin_D_inst_mean__RINT	GCST90079047	30890	0.649816	0.285811	0.0896259	1.21001	0.194239	0.0423128	0.111308	0.277171	4.42064e-06	2.48627	0.114843	1
1:62604035:T:G	1	62604035	G	T	28	62994	0.000401544	0.000363861	ANGPTL3/DOCK7	30890_Vitamin_D_inst_mean__RINT	GCST90079047	30890	0.0736019	0.486284	-0.879514	1.02672	0.272863	0.0560464	0.163014	0.382712	1.12437e-06	0.165705	0.683958	1
1:152305146:G:T	1	152305146	T	G	268	62754	0.00422269	0.0038751	FLG/CCDST	30890_Vitamin_D_inst_mean__RINT	GCST90079047	30890	-0.0257638	0.110081	-0.241522	0.189995	0.103305	0.0172399	0.0695154	0.137095	2.07027e-09	1.34182	0.246713	1
1:152307547:G:A	1	152307547	A	G	296	62726	0.00475376	0.00465925	FLG/CCDST	30890_Vitamin_D_inst_mean__RINT	GCST90079047	30890	0.134236	0.0911967	-0.0445096	0.312981	0.104755	0.0157487	0.0738882	0.135622	2.8979e-11	0.101476	0.750066	1
1:212379901:AG:A	1	212379901	A	AG	106	34458	0.00314759	0.00254342	PACC1	3143_Ankle_spacing_width_inst_mean__RINT	GCST90079048	3143	-0.185059	0.132681	-0.445114	0.0749959	-0.114878	0.022661	-0.159292	-0.0704628	3.99095e-07	0.271852	0.602092	1
1:1338579:C:G	1	1338579	G	C	22	34542	0.000569933	0.000651639	DVL1	3144_Heel_Broadband_ultrasound_attenuation_direct_entry_inst_mean__RINT	GCST90079049	3144	-0.587499	0.253072	-1.08352	-0.0914785	-0.245187	0.0490414	-0.341307	-0.149068	5.74511e-07	1.76338	0.184203	1
1:1338579:C:G	1	1338579	G	C	22	34542	0.000569933	0.000651599	DVL1	3146_Speed_of_sound_through_heel_inst_mean__RINT	GCST90079050	3146	-0.722406	0.254582	-1.22139	-0.223426	-0.248169	0.0498743	-0.345921	-0.150417	6.4952e-07	3.34179	0.0675409	1
1:1338579:C:G	1	1338579	G	C	22	34542	0.000569933	0.000651599	DVL1	3147_Heel_quantitative_ultrasound_index_QUI_direct_entry_inst_mean__RINT	GCST90079051	3147	-0.693397	0.260903	-1.20477	-0.182027	-0.256348	0.0493205	-0.353014	-0.159682	2.01877e-07	2.70927	0.0997664	1
1:1338579:C:G	1	1338579	G	C	22	34512	0.000569933	0.000651898	DVL1	3148_Heel_bone_mineral_density_BMD_inst_mean__RINT	GCST90079052	3148	-0.693854	0.26153	-1.20645	-0.181255	-0.261913	0.049278	-0.358496	-0.16533	1.06653e-07	2.63424	0.104582	1
1:152305146:G:T	1	152305146	T	G	27	4219	0.00422269	0.0042371	FLG/CCDST	3761_Age_hay_fever_rhinitis_or_eczema_diagnosed_inst_mean__RINT	GCST90079072	3761	-0.419897	0.288493	-0.985343	0.145548	-0.182496	0.0347433	-0.250592	-0.1144	1.49887e-07	0.667489	0.413929	1
1:152307547:G:A	1	152307547	A	G	24	4222	0.00475376	0.00516309	FLG/CCDST	3761_Age_hay_fever_rhinitis_or_eczema_diagnosed_inst_mean__RINT	GCST90079072	3761	-0.156368	0.248567	-0.64356	0.330823	-0.214482	0.0315355	-0.27629	-0.152673	1.03694e-11	0.0537939	0.816588	1
1:153688056:T:A	1	153688056	A	T	26	68010	0.000401586	0.00034541	NPR1	4080_Systolic_blood_pressure_automated_reading_inst_mean__RINT	GCST90079146	4080	-0.22566	0.430141	-1.06874	0.617417	0.253005	0.053431	0.148282	0.357728	2.18874e-06	1.21953	0.269454	1
1:109477999:A:G	1	109477999	G	A	417	73697	0.00559571	0.00553213	SYPL2	49_Hip_circumference_inst_mean__RINT	GCST90079253	49	0.277823	0.0797894	0.121436	0.43421	0.0615338	0.0136667	0.0347476	0.08832	6.71675e-06	7.13875	0.00754359	1
1:1303203:G:A	1	1303203	A	G	90	9174	0.00941685	0.00965894	ACAP3	5096_3mm_weak_meridian_left_inst_mean__RINT	GCST90079273	5096	-0.306611	0.132383	-0.566082	-0.0471394	-0.106093	0.0201549	-0.145596	-0.0665901	1.41044e-07	2.24227	0.134284	1
1:11193627:G:T	1	11193627	T	G	65	9199	0.00760343	0.00784342	ANGPTL7/MTOR	5096_3mm_weak_meridian_left_inst_mean__RINT	GCST90079273	5096	-0.121124	0.134182	-0.384121	0.141873	0.133936	0.0223913	0.0900498	0.177822	2.20942e-09	3.51534	0.0608033	1
1:1303203:G:A	1	1303203	A	G	62	7084	0.00941685	0.00952805	ACAP3	5097_6mm_weak_meridian_left_inst_mean__RINT	GCST90079274	5097	-0.498605	0.165971	-0.823908	-0.173302	-0.148198	0.0217373	-0.190802	-0.105593	9.25326e-12	4.38222	0.0363156	1
1:11193627:G:T	1	11193627	T	G	46	7100	0.00760343	0.00801049	ANGPTL7/MTOR	5097_6mm_weak_meridian_left_inst_mean__RINT	GCST90079274	5097	-0.275823	0.152987	-0.575676	0.0240307	0.183405	0.023752	0.136852	0.229958	1.14822e-14	8.79844	0.00301487	1
1:1303203:G:A	1	1303203	A	G	61	7283	0.00941685	0.00957783	ACAP3	5098_6mm_weak_meridian_right_inst_mean__RINT	GCST90079275	5098	-0.435371	0.158752	-0.746525	-0.124217	-0.130127	0.0215965	-0.172455	-0.0877986	1.68722e-09	3.62987	0.0567513	1
1:11193627:G:T	1	11193627	T	G	43	7301	0.00760343	0.00800317	ANGPTL7/MTOR	5098_6mm_weak_meridian_right_inst_mean__RINT	GCST90079275	5098	0.0655697	0.17015	-0.267924	0.399063	0.169486	0.02364	0.123152	0.215819	7.52942e-13	0.365932	0.54523	1
1:1303203:G:A	1	1303203	A	G	92	9146	0.00941685	0.00970156	ACAP3	5099_3mm_weak_meridian_right_inst_mean__RINT	GCST90079276	5099	-0.370625	0.143512	-0.651908	-0.0893424	-0.105642	0.0201358	-0.145107	-0.0661762	1.55054e-07	3.34346	0.0674727	1
1:11193627:G:T	1	11193627	T	G	63	9175	0.00760343	0.00785264	ANGPTL7/MTOR	5099_3mm_weak_meridian_right_inst_mean__RINT	GCST90079276	5099	0.151734	0.156205	-0.154428	0.457897	0.14383	0.0223943	0.0999384	0.187722	1.33928e-10	0.00250905	0.96005	1
1:11972896:G:A	1	11972896	A	G	88	73994	0.00119168	0.00125757	PLOD1	50_Standing_height_inst_mean__RINT	GCST90079277	50	0.1285	0.10745	-0.0821012	0.339102	0.0783235	0.0177278	0.0435777	0.113069	9.95607e-06	0.212291	0.644978	1
1:25809753:G:A	1	25809753	A	G	63	74019	0.0008549	0.000792972	SELENON	50_Standing_height_inst_mean__RINT	GCST90079277	50	0.0827796	0.0988897	-0.111044	0.276603	-0.121236	0.0223297	-0.165002	-0.0774711	5.6547e-08	4.04974	0.0441781	1
1:44701045:G:C	1	44701045	C	G	591	73491	0.00801793	0.00819359	ARMH1	50_Standing_height_inst_mean__RINT	GCST90079277	50	0.0155263	0.0386311	-0.0601907	0.0912433	-0.0343916	0.00698236	-0.0480768	-0.0207064	8.41449e-07	1.61688	0.203528	1
1:45507544:T:TA	1	45507544	TA	T	56	74026	0.000816041	0.000980817	MMACHC	50_Standing_height_inst_mean__RINT	GCST90079277	50	0.231934	0.103434	0.0292031	0.434665	0.0909866	0.0201	0.0515914	0.130382	5.99114e-06	1.78932	0.181009	1
1:150553749:CCAGAGCCCAGGCCTCTGGCA:C	1	150553749	C	CCAGAGCCCAGGCCTCTGGCA	165	73853	0.00217707	0.00218955	ADAMTSL4/ADAMTSL4-AS2	50_Standing_height_inst_mean__RINT	GCST90079277	50	-0.0749301	0.0772002	-0.226242	0.0763823	-0.091546	0.0134498	-0.117907	-0.0651847	1.00024e-11	0.0449601	0.832077	1
1:153778517:C:T	1	153778517	T	C	72	74006	0.00102332	0.00104401	SLC27A3	50_Standing_height_inst_mean__RINT	GCST90079277	50	0.056589	0.0988964	-0.137248	0.250426	0.0924684	0.0194759	0.0542963	0.13064	2.05599e-06	0.126708	0.72187	1
1:155197081:G:C	1	155197081	C	G	30	74052	0.000401544	0.000303483	THBS3/THBS3-AS1	50_Standing_height_inst_mean__RINT	GCST90079277	50	0.264199	0.196463	-0.120868	0.649266	-0.19111	0.0360841	-0.261834	-0.120387	1.18208e-07	5.19569	0.0226429	1
1:212379901:AG:A	1	212379901	A	AG	232	73850	0.00314759	0.00259093	PACC1	50_Standing_height_inst_mean__RINT	GCST90079277	50	-0.0109911	0.0609751	-0.130502	0.10852	-0.0857408	0.0123851	-0.110015	-0.0614665	4.42466e-12	1.4433	0.229606	1
1:214369591:G:C	1	214369591	C	G	120	73962	0.00163208	0.0018121	PTPN14	50_Standing_height_inst_mean__RINT	GCST90079277	50	-0.00667692	0.0755243	-0.154705	0.141351	-0.0707467	0.0147883	-0.0997311	-0.0417622	1.71864e-06	0.693095	0.405114	1
1:227732613:C:T	1	227732613	T	C	583	73499	0.00803088	0.008394	SNAP47/JMJD4	50_Standing_height_inst_mean__RINT	GCST90079277	50	0.0149944	0.0371044	-0.0577301	0.087719	-0.0390541	0.00689548	-0.052569	-0.0255392	1.48123e-08	2.05103	0.152103	1
1:1303203:G:A	1	1303203	A	G	92	9146	0.00941685	0.00970156	ACAP3	5132_3mm_strong_meridian_right_inst_mean__RINT	GCST90079298	5132	-0.447201	0.131812	-0.705551	-0.18885	-0.103647	0.0201822	-0.143203	-0.0640903	2.81316e-07	6.63769	0.00998431	1
1:11193627:G:T	1	11193627	T	G	63	9175	0.00760343	0.00785264	ANGPTL7/MTOR	5132_3mm_strong_meridian_right_inst_mean__RINT	GCST90079298	5132	-0.0357099	0.162843	-0.354882	0.283462	0.123223	0.0224458	0.0792304	0.167216	4.02347e-08	0.934797	0.33362	1
1:212379901:AG:A	1	212379901	A	AG	31	9207	0.00314759	0.00268937	PACC1	5132_3mm_strong_meridian_right_inst_mean__RINT	GCST90079298	5132	0.0218101	0.255671	-0.479305	0.522925	0.176921	0.0383138	0.101827	0.252015	3.88048e-06	0.359979	0.548518	1
1:1303203:G:A	1	1303203	A	G	61	7283	0.00941685	0.00957783	ACAP3	5133_6mm_strong_meridian_right_inst_mean__RINT	GCST90079299	5133	-0.389408	0.142262	-0.668241	-0.110575	-0.126915	0.021532	-0.169117	-0.0847131	3.76363e-09	3.3283	0.0680971	1
1:11193627:G:T	1	11193627	T	G	43	7301	0.00760343	0.00800317	ANGPTL7/MTOR	5133_6mm_strong_meridian_right_inst_mean__RINT	GCST90079299	5133	-0.0510257	0.180814	-0.405421	0.303369	0.153633	0.0235693	0.107438	0.199828	7.10788e-11	1.25974	0.261701	1
1:212379901:AG:A	1	212379901	A	AG	26	7318	0.00314759	0.00268346	PACC1	5133_6mm_strong_meridian_right_inst_mean__RINT	GCST90079299	5133	-0.117363	0.269326	-0.645242	0.410516	0.196129	0.0406785	0.116401	0.275858	1.42522e-06	1.32465	0.249759	1
1:1303203:G:A	1	1303203	A	G	62	7084	0.00941685	0.00952805	ACAP3	5134_6mm_strong_meridian_left_inst_mean__RINT	GCST90079300	5134	-0.416545	0.150458	-0.711442	-0.121648	-0.136136	0.0216537	-0.178576	-0.0936952	3.23754e-10	3.40293	0.0650809	1
1:11193627:G:T	1	11193627	T	G	46	7100	0.00760343	0.00801049	ANGPTL7/MTOR	5134_6mm_strong_meridian_left_inst_mean__RINT	GCST90079300	5134	-0.306541	0.172701	-0.645035	0.0319527	0.16149	0.0236606	0.115116	0.207864	8.77497e-12	7.20915	0.0072533	1
1:1303203:G:A	1	1303203	A	G	90	9174	0.00941685	0.00965894	ACAP3	5135_3mm_strong_meridian_left_inst_mean__RINT	GCST90079301	5135	-0.326103	0.140758	-0.601989	-0.050217	-0.102967	0.0201891	-0.142537	-0.0633972	3.39413e-07	2.46234	0.116605	1
1:11193627:G:T	1	11193627	T	G	65	9199	0.00760343	0.00784342	ANGPTL7/MTOR	5135_3mm_strong_meridian_left_inst_mean__RINT	GCST90079301	5135	-0.188508	0.145688	-0.474057	0.0970408	0.12496	0.0224293	0.0809993	0.16892	2.52865e-08	4.52235	0.0334548	1
1:212379901:AG:A	1	212379901	A	AG	32	9232	0.00314759	0.00267517	PACC1	5135_3mm_strong_meridian_left_inst_mean__RINT	GCST90079301	5135	-0.229866	0.240175	-0.70061	0.240877	0.190049	0.0383663	0.114853	0.265246	7.28706e-07	2.98074	0.084261	1
1:212379901:AG:A	1	212379901	A	AG	232	73842	0.00314759	0.00258855	PACC1	51_Seated_height_inst_mean__RINT	GCST90079330	51	-0.0181375	0.0852005	-0.18513	0.148856	-0.0755562	0.0152704	-0.105486	-0.0456268	7.50236e-07	0.440039	0.507104	1
1:11193627:G:T	1	11193627	T	G	68	9394	0.00760343	0.00782507	ANGPTL7/MTOR	5254_Intra_ocular_pressure_corneal_compensated_right_inst_mean__RINT	GCST90079333	5254	-0.387375	0.238979	-0.855774	0.0810244	-0.152101	0.0238747	-0.198894	-0.105307	1.8806e-10	0.959651	0.327275	1
1:11193627:G:T	1	11193627	T	G	68	9394	0.00760343	0.00782507	ANGPTL7/MTOR	5255_Intra_ocular_pressure_Goldmann_correlated_right_inst_mean__RINT	GCST90079334	5255	-0.351748	0.217222	-0.777502	0.0740067	-0.204968	0.0237627	-0.251542	-0.158394	6.37586e-18	0.45119	0.501771	1
1:11193627:G:T	1	11193627	T	G	68	9394	0.00760343	0.00782507	ANGPTL7/MTOR	5257_Corneal_resistance_factor_right_inst_mean__RINT	GCST90079336	5257	-0.03338	0.16824	-0.36313	0.29637	-0.144524	0.0232507	-0.190095	-0.098954	5.10222e-10	0.428251	0.512849	1
1:11193627:G:T	1	11193627	T	G	68	9346	0.00760343	0.00776777	ANGPTL7/MTOR	5262_Intra_ocular_pressure_corneal_compensated_left_inst_mean__RINT	GCST90079337	5262	-0.157762	0.222059	-0.592998	0.277474	-0.130285	0.0240205	-0.177364	-0.0832059	5.83058e-08	0.0151335	0.902092	1
1:11193627:G:T	1	11193627	T	G	68	9346	0.00760343	0.00776777	ANGPTL7/MTOR	5263_Intra_ocular_pressure_Goldmann_correlated_left_inst_mean__RINT	GCST90079338	5263	-0.369709	0.224161	-0.809065	0.0696475	-0.188454	0.0238822	-0.235262	-0.141645	2.9983e-15	0.64648	0.421374	1
1:218434190:G:C	1	218434190	C	G	59	9355	0.00669672	0.00635716	TGFB2	5263_Intra_ocular_pressure_Goldmann_correlated_left_inst_mean__RINT	GCST90079338	5263	-0.19607	0.164887	-0.519249	0.127109	-0.123011	0.026338	-0.174632	-0.0713891	3.00527e-06	0.191441	0.66172	1
1:11193627:G:T	1	11193627	T	G	68	9346	0.00760343	0.00776777	ANGPTL7/MTOR	5265_Corneal_resistance_factor_left_inst_mean__RINT	GCST90079340	5265	-0.406978	0.236347	-0.870218	0.0562612	-0.148893	0.0234584	-0.19487	-0.102915	2.19417e-10	1.18078	0.277197	1
1:1338579:C:G	1	1338579	G	C	22	34542	0.000569933	0.000651599	DVL1	78_Heel_bone_mineral_density_BMD_T_score_automated_inst_mean__RINT	GCST90079502	78	-0.693382	0.260913	-1.20477	-0.181992	-0.256312	0.0493203	-0.352978	-0.159646	2.02652e-07	2.70933	0.099763	1
10:52315038:G:T	10	52315038	T	G	236	73838	0.00317349	0.00333963	DKK1/PRKG1-AS1	20015_Sitting_height_inst_mean__RINT	GCST90078245	20015	0.00234671	0.0710548	-0.136921	0.141614	-0.0868274	0.0123838	-0.111099	-0.0625556	2.36021e-12	1.52861	0.216322	1
10:97923365:G:A	10	97923365	A	G	195	42985	0.00458537	0.00432641	CRTAC1	20150_Forced_expiratory_volume_in_1_second_FEV1_Best_measure_inst_mean__RINT	GCST90078316	20150	-0.0417747	0.0895488	-0.21729	0.133741	-0.0718489	0.0131113	-0.0975467	-0.0461512	4.25547e-08	0.110422	0.739664	1
10:97923365:G:A	10	97923365	A	G	195	42985	0.00458537	0.00432641	CRTAC1	20151_Forced_vital_capacity_FVC_Best_measure_inst_mean__RINT	GCST90078317	20151	-0.0386594	0.0913386	-0.217683	0.140364	-0.0638255	0.01256	-0.0884427	-0.0392083	3.74198e-07	0.0745052	0.784887	1
10:97923365:G:A	10	97923365	A	G	230	48700	0.00458537	0.00431899	CRTAC1	20256_Forced_expiratory_volume_in_1_second_FEV1_Z_score_inst_mean__RINT	GCST90078388	20256	0.00287861	0.110951	-0.214584	0.220342	0.091073	0.0175455	0.0566846	0.125461	2.09515e-07	0.616447	0.432371	1
10:98490050:CTT:C	10	98490050	C	CTT	32	48898	0.000699464	0.000665612	HPSE2	20256_Forced_expiratory_volume_in_1_second_FEV1_Z_score_inst_mean__RINT	GCST90078388	20256	-0.15986	0.299717	-0.747305	0.427584	0.199323	0.0446373	0.111836	0.286811	7.99221e-06	1.40502	0.235884	1
10:123761874:C:G	10	123761874	G	C	220	72150	0.00303101	0.00319668	CPXM2/	23109_Impedance_of_arm_right_inst_mean__RINT	GCST90078912	23109	0.0890342	0.0767167	-0.0613305	0.239399	0.0665629	0.0126152	0.0418375	0.0912883	1.31749e-07	0.0835393	0.772557	1
10:123761874:C:G	10	123761874	G	C	220	72166	0.00303101	0.00319651	CPXM2/	23110_Impedance_of_arm_left_inst_mean__RINT	GCST90078913	23110	0.0659887	0.0776118	-0.0861304	0.218108	0.0585293	0.0126639	0.0337085	0.0833501	3.80537e-06	0.00899778	0.924429	1
10:97366167:C:T	10	97366167	T	C	405	71969	0.00560866	0.00534673	RRP12	23121_Arm_fat_free_mass_right_inst_mean__RINT	GCST90078924	23121	0.0244038	0.0551128	-0.0836172	0.132425	-0.0372228	0.00834508	-0.0535788	-0.0208667	8.17904e-06	1.22233	0.268904	1
10:97366167:C:T	10	97366167	T	C	405	71969	0.00560866	0.00534682	RRP12	23122_Arm_predicted_mass_right_inst_mean__RINT	GCST90078925	23122	0.0340589	0.0544589	-0.0726804	0.140798	-0.038774	0.00831086	-0.055063	-0.0224851	3.0792e-06	1.74791	0.186139	1
10:97366167:C:T	10	97366167	T	C	405	71951	0.00560866	0.00534763	RRP12	23125_Arm_fat_free_mass_left_inst_mean__RINT	GCST90078928	23125	0.02237	0.0543018	-0.0840615	0.128802	-0.0382548	0.00855797	-0.0550281	-0.0214815	7.81906e-06	1.21623	0.270101	1
10:97366167:C:T	10	97366167	T	C	405	71943	0.00560866	0.00534785	RRP12	23126_Arm_predicted_mass_left_inst_mean__RINT	GCST90078929	23126	0.0266947	0.0540411	-0.0792259	0.132615	-0.0382414	0.00851754	-0.0549354	-0.0215473	7.13164e-06	1.40886	0.235246	1
10:45750790:G:A	10	45750790	A	G	637	69851	0.00926142	0.00915571	WASHC2C	30010_Red_blood_cell_erythrocyte_count_inst_mean__RINT	GCST90078979	30010	0.0606855	0.0632294	-0.0632441	0.184615	-0.0506557	0.00896691	-0.0682305	-0.0330809	1.61213e-08	3.03967	0.0812525	1
10:45750790:G:A	10	45750790	A	G	637	69851	0.00926142	0.00915573	WASHC2C	30040_Mean_corpuscular_volume_inst_mean__RINT	GCST90078982	30040	0.0413238	0.0700755	-0.0960243	0.178672	0.0864944	0.0101015	0.0666958	0.106293	1.1041e-17	0.407049	0.523471	1
10:45750790:G:A	10	45750790	A	G	637	69851	0.00926142	0.0091558	WASHC2C	30050_Mean_corpuscular_haemoglobin_inst_mean__RINT	GCST90078983	30050	0.0442417	0.0705406	-0.094018	0.182501	0.0910596	0.0101026	0.0712589	0.11086	1.99605e-19	0.431646	0.511182	1
10:45750790:G:A	10	45750790	A	G	637	69851	0.00926142	0.00915573	WASHC2C	30070_Red_blood_cell_erythrocyte_distribution_width_inst_mean__RINT	GCST90078986	30070	0.0157796	0.0665145	-0.114589	0.146148	0.0518141	0.010576	0.0310855	0.0725428	9.62291e-07	0.286261	0.592627	1
10:94687805:T:A	10	94687805	A	T	202	70286	0.00286262	0.0032946	CYP2C18	30070_Red_blood_cell_erythrocyte_distribution_width_inst_mean__RINT	GCST90078986	30070	-0.101772	0.116352	-0.329822	0.126278	0.0971682	0.017598	0.0626768	0.13166	3.36008e-08	2.85809	0.0909155	1
10:63168077:C:T	10	63168077	T	C	700	69740	0.00992537	0.00941521	JMJD1C	30080_Platelet_count_inst_mean__RINT	GCST90078987	30080	0.00865716	0.0593413	-0.107652	0.124966	-0.0557863	0.00984408	-0.0750803	-0.0364922	1.45333e-08	1.14777	0.284017	1
10:63168077:C:T	10	63168077	T	C	700	69740	0.00992537	0.00941533	JMJD1C	30100_Mean_platelet_thrombocyte_volume_inst_mean__RINT	GCST90078989	30100	0.0269037	0.0627581	-0.0961022	0.14991	0.0695082	0.00953128	0.0508272	0.0881892	3.0394e-13	0.450471	0.502112	1
10:103246174:C:T	10	103246174	T	C	558	69732	0.00799202	0.00777237	RPEL1/NT5C2/	30120_Lymphocyte_count_inst_mean__RINT	GCST90078991	30120	0.000314554	0.0713466	-0.139525	0.140154	-0.0552457	0.0117019	-0.0781811	-0.0323103	2.34609e-06	0.590546	0.442208	1
10:113852771:G:A	10	113852771	A	G	321	68319	0.0044947	0.00480679	DCLRE1A/	30270_Mean_sphered_cell_volume_inst_mean__RINT	GCST90079003	30270	-0.172056	0.0893454	-0.347173	0.0030607	-0.0662701	0.0144595	-0.0946102	-0.03793	4.58013e-06	1.36611	0.242482	1
10:45750790:G:A	10	45750790	A	G	628	68012	0.00926142	0.00915524	WASHC2C	30280_Immature_reticulocyte_fraction_inst_mean__RINT	GCST90079004	30280	0.0511415	0.0676459	-0.0814444	0.183727	0.0688214	0.0110191	0.0472244	0.0904184	4.22027e-10	0.0665434	0.796438	1
10:45750790:G:A	10	45750790	A	G	628	68012	0.00926142	0.00915522	WASHC2C	30290_High_light_scatter_reticulocyte_percentage_inst_mean__RINT	GCST90079005	30290	0.0780863	0.0664777	-0.0522101	0.208383	0.0504331	0.0108298	0.029207	0.0716591	3.21041e-06	0.168563	0.681392	1
10:50814012:C:T	10	50814012	T	C	614	57598	0.0104142	0.0100019	ASAH2B/A1CF	30600_Albumin_inst_mean__RINT	GCST90079012	30600	0.107986	0.07136	-0.0318796	0.247852	0.0511934	0.0108739	0.029881	0.0725058	2.50261e-06	0.61902	0.431412	1
10:102228541:T:A	10	102228541	A	T	166	68160	0.00239631	0.00253257	ELOVL3	30610_Alkaline_phosphatase_inst_mean__RINT	GCST90079013	30610	-0.209535	0.120468	-0.445653	0.0265816	-0.0882629	0.0193389	-0.126166	-0.0503594	5.01852e-06	0.987944	0.320245	1
10:97923365:G:A	10	97923365	A	G	307	63279	0.00458537	0.00431568	CRTAC1	3062_Forced_vital_capacity_FVC_inst_mean__RINT	GCST90079015	3062	-0.0415006	0.0758902	-0.190245	0.107244	-0.0623775	0.0114764	-0.0848708	-0.0398841	5.47085e-08	0.0739842	0.785622	1
10:70124080:C:A	10	70124080	A	C	455	57123	0.00801813	0.0074641	AIFM2	30630_Apolipoprotein_A_inst_mean__RINT	GCST90079016	30630	-0.0181784	0.0771604	-0.169413	0.133056	-0.0544526	0.011336	-0.0766707	-0.0322344	1.55915e-06	0.216339	0.641844	1
10:97923365:G:A	10	97923365	A	G	307	63279	0.00458537	0.00431568	CRTAC1	3063_Forced_expiratory_volume_in_1_second_FEV1_inst_mean__RINT	GCST90079017	3063	-0.0260455	0.0758304	-0.174673	0.122582	-0.0697185	0.0119407	-0.0931218	-0.0463152	5.25967e-09	0.323669	0.569411	1
10:50814012:C:T	10	50814012	T	C	723	67005	0.0104142	0.00995043	ASAH2B/A1CF	30640_Apolipoprotein_B_inst_mean__RINT	GCST90079018	30640	0.165356	0.0650452	0.0378673	0.292845	0.0918787	0.0101576	0.0719702	0.111787	1.49187e-19	1.24569	0.264377	1
10:17752493:G:T	10	17752493	T	G	500	67362	0.00720207	0.00666171	TMEM236	30650_Aspartate_aminotransferase_inst_mean__RINT	GCST90079020	30650	0.224536	0.0780562	0.0715457	0.377526	0.154819	0.0124711	0.130376	0.179262	2.18895e-35	0.777883	0.377789	1
10:17752497:C:T	10	17752497	T	C	248	67618	0.00369161	0.00316343	TMEM236	30650_Aspartate_aminotransferase_inst_mean__RINT	GCST90079020	30650	-0.0182851	0.110425	-0.234717	0.198147	-0.0886845	0.0180645	-0.12409	-0.0532788	9.13883e-07	0.395856	0.529237	1
10:17796275:C:T	10	17796275	T	C	643	67223	0.00946867	0.00945747	TMEM236	30650_Aspartate_aminotransferase_inst_mean__RINT	GCST90079020	30650	-0.12878	0.0665793	-0.259276	0.0017153	-0.137362	0.0104771	-0.157897	-0.116827	2.85979e-39	0.0162128	0.89868	1
10:99832069:C:T	10	99832069	T	C	35	50259	0.000608793	0.00064663	ABCC2	30660_Direct_bilirubin_inst_mean__RINT	GCST90079021	30660	-0.000557157	0.320494	-0.628726	0.627611	0.251642	0.0380567	0.177052	0.326232	3.78418e-11	0.610613	0.434557	1
10:50814012:C:T	10	50814012	T	C	609	57517	0.0104142	0.0100047	ASAH2B/A1CF	30680_Calcium_inst_mean__RINT	GCST90079023	30680	0.193785	0.071528	0.0535904	0.33398	0.063676	0.0110267	0.042064	0.085288	7.70966e-09	3.23194	0.0722149	1
10:50814012:C:T	10	50814012	T	C	737	67577	0.0104142	0.00996011	ASAH2B/A1CF	30690_Cholesterol_inst_mean__RINT	GCST90079024	30690	0.114762	0.0649649	-0.0125692	0.242093	0.0635418	0.0101667	0.0436153	0.0834682	4.10548e-10	0.606762	0.436009	1
10:16869750:C:T	10	16869750	T	C	610	67702	0.00902826	0.00881129	CUBN	30720_Cystatin_C_inst_mean__RINT	GCST90079027	30720	0.0461295	0.0623297	-0.0760368	0.168296	0.0457398	0.00967138	0.0267842	0.0646953	2.25186e-06	3.81639e-05	0.995071	1
10:50814012:C:T	10	50814012	T	C	737	67533	0.0104142	0.00995922	ASAH2B/A1CF	30730_Gamma_glutamyltransferase_inst_mean__RINT	GCST90079028	30730	-0.0763832	0.0595787	-0.193157	0.040391	0.0817408	0.00955531	0.0630127	0.100469	1.1839e-17	6.86727	0.00877884	1
10:100980303:C:T	10	100980303	T	C	95	68175	0.00138597	0.00138538	MRPL43/SEMA4G	30730_Gamma_glutamyltransferase_inst_mean__RINT	GCST90079028	30730	-0.0884705	0.160964	-0.40396	0.227019	-0.195031	0.0254871	-0.244985	-0.145077	1.97672e-14	0.427544	0.513197	1
10:69261176:A:G	10	69261176	G	A	70	68286	0.00098443	0.00100975	HKDC1	30750_Glycated_haemoglobin_HbA1c_inst_mean__RINT	GCST90079030	30750	0.00153364	0.205021	-0.400307	0.403374	-0.225766	0.0306766	-0.285891	-0.165641	1.84529e-13	1.20223	0.272877	1
10:70124080:C:A	10	70124080	A	C	459	57721	0.00801813	0.00745869	AIFM2	30760_HDL_cholesterol_inst_mean__RINT	GCST90079031	30760	-0.0026587	0.0722987	-0.144364	0.139047	-0.0675002	0.0109552	-0.088972	-0.0460283	7.20764e-10	0.786297	0.375222	1
10:50814012:C:T	10	50814012	T	C	736	67398	0.0104142	0.00995819	ASAH2B/A1CF	30780_LDL_direct_inst_mean__RINT	GCST90079033	30780	0.116081	0.0674345	-0.016091	0.248252	0.0615545	0.0103063	0.0413546	0.0817544	2.33593e-09	0.638877	0.424118	1
10:63153842:A:G	10	63153842	G	A	192	56960	0.00326416	0.00344041	NRBF2	30830_SHBG_inst_mean__RINT	GCST90079040	30830	-0.0940217	0.103256	-0.296404	0.108361	-0.0952264	0.0163005	-0.127175	-0.063278	5.1599e-09	0.000132811	0.990805	1
10:50814012:C:T	10	50814012	T	C	732	67060	0.0104142	0.00996224	ASAH2B/A1CF	30840_Total_bilirubin_inst_mean__RINT	GCST90079041	30840	0.0801173	0.0654616	-0.0481874	0.208422	0.0443827	0.00876322	0.0272071	0.0615583	4.09126e-07	0.292746	0.588466	1
10:50814012:C:T	10	50814012	T	C	613	57425	0.0104142	0.0100069	ASAH2B/A1CF	30860_Total_protein_inst_mean__RINT	GCST90079043	30860	0.171497	0.0711286	0.0320848	0.310909	0.0561901	0.0109195	0.0347883	0.0775919	2.66295e-07	2.56746	0.109082	1
10:50814012:C:T	10	50814012	T	C	736	67484	0.0104142	0.00995809	ASAH2B/A1CF	30870_Triglycerides_inst_mean__RINT	GCST90079044	30870	0.0292096	0.0636687	-0.0955811	0.154	0.108248	0.00996189	0.0887228	0.127773	1.67039e-27	1.50425	0.220019	1
10:70124080:C:A	10	70124080	A	C	550	67666	0.00801813	0.00749818	AIFM2	30870_Triglycerides_inst_mean__RINT	GCST90079044	30870	-0.0647872	0.0724945	-0.206876	0.0773019	0.0590559	0.0114717	0.0365717	0.0815401	2.63354e-07	2.84704	0.0915426	1
10:97923365:G:A	10	97923365	A	G	341	73741	0.00458537	0.00426871	CRTAC1	50_Standing_height_inst_mean__RINT	GCST90079277	50	0.0169252	0.0511227	-0.0832754	0.117126	-0.0450285	0.00955381	-0.0637536	-0.0263034	2.43923e-06	1.41905	0.23356	1
11:14843853:C:T	11	14843853	T	C	60	74010	0.000790155	0.00102377	PDE3B	20015_Sitting_height_inst_mean__RINT	GCST90078245	20015	-0.0109252	0.183818	-0.371209	0.349359	0.148221	0.0223269	0.104461	0.19198	3.16543e-11	0.738676	0.390085	1
11:26994813:G:A	11	26994813	A	G	307	73767	0.00415792	0.00432022	FIBIN	20015_Sitting_height_inst_mean__RINT	GCST90078245	20015	-0.0566147	0.0633309	-0.180743	0.0675139	-0.0497906	0.0108836	-0.0711221	-0.0284591	4.76609e-06	0.0112777	0.915426	1
11:26994900:A:G	11	26994900	G	A	31	74043	0.000440403	0.000445589	FIBIN	20015_Sitting_height_inst_mean__RINT	GCST90078245	20015	-0.487739	0.196978	-0.873816	-0.101661	-0.165867	0.033805	-0.232124	-0.0996109	9.26693e-07	2.59372	0.107288	1
11:49953123:C:T	11	49953123	T	C	212	73854	0.00288868	0.00294248	OR4C13	20015_Sitting_height_inst_mean__RINT	GCST90078245	20015	0.0288462	0.065322	-0.0991848	0.156877	0.0655906	0.0131668	0.0397842	0.091397	6.3084e-07	0.304065	0.581345	1
11:65539133:C:T	11	65539133	T	C	67	73999	0.000906759	0.000846376	LTBP3	20015_Sitting_height_inst_mean__RINT	GCST90078245	20015	0.110087	0.16894	-0.221034	0.441209	-0.12492	0.0244974	-0.172934	-0.0769059	3.40891e-07	1.89523	0.168613	1
11:65539133:C:T	11	65539133	T	C	41	43139	0.000906759	0.000864918	LTBP3	20151_Forced_vital_capacity_FVC_Best_measure_inst_mean__RINT	GCST90078317	20151	-0.0467039	0.23743	-0.512066	0.418658	-0.129003	0.0279826	-0.183848	-0.0741582	4.0244e-06	0.118503	0.730664	1
11:65539133:C:T	11	65539133	T	C	22	27242	0.000906759	0.000913602	LTBP3	20153_Forced_expiratory_volume_in_1_second_FEV1_predicted_inst_mean__RINT	GCST90078319	20153	-0.0318246	0.157516	-0.340556	0.276907	-0.123601	0.0237086	-0.170069	-0.0771327	1.85478e-07	0.331958	0.564509	1
11:14843853:C:T	11	14843853	T	C	60	73956	0.000790155	0.00102331	PDE3B	21002_Weight_inst_mean__RINT	GCST90078685	21002	0.290311	0.182688	-0.0677573	0.64838	0.187461	0.0274896	0.133582	0.241339	9.14741e-12	0.309932	0.577722	1
11:14843853:C:T	11	14843853	T	C	58	72336	0.000790155	0.00102973	PDE3B	23098_Weight_inst_mean__RINT	GCST90078902	23098	0.287626	0.18338	-0.071799	0.647051	0.186771	0.0275903	0.132695	0.240847	1.29301e-11	0.29578	0.58654	1
11:14843853:C:T	11	14843853	T	C	58	72254	0.000790155	0.00102912	PDE3B	23099_Body_fat_percentage_inst_mean__RINT	GCST90078903	23099	0.292183	0.175157	-0.051124	0.635491	0.134153	0.0240488	0.0870182	0.181288	2.42789e-08	0.798944	0.371409	1
11:14843853:C:T	11	14843853	T	C	58	72130	0.000790155	0.0010302	PDE3B	23100_Whole_body_fat_mass_inst_mean__RINT	GCST90078904	23100	0.366037	0.214224	-0.0538413	0.785915	0.187459	0.0308191	0.127055	0.247864	1.18269e-09	0.680807	0.409309	1
11:14843853:C:T	11	14843853	T	C	58	72324	0.000790155	0.00102982	PDE3B	23101_Whole_body_fat_free_mass_inst_mean__RINT	GCST90078905	23101	0.0636795	0.12217	-0.175773	0.303132	0.103443	0.0191214	0.0659662	0.140921	6.30859e-08	0.103403	0.747784	1
11:14843853:C:T	11	14843853	T	C	58	72336	0.000790155	0.00102974	PDE3B	23102_Whole_body_water_mass_inst_mean__RINT	GCST90078906	23102	0.0614264	0.121433	-0.176582	0.299435	0.103341	0.0191652	0.0657784	0.140905	6.96239e-08	0.116245	0.733143	1
11:14843853:C:T	11	14843853	T	C	58	72332	0.000790155	0.00102977	PDE3B	23105_Basal_metabolic_rate_inst_mean__RINT	GCST90078908	23105	0.115843	0.130434	-0.139808	0.371494	0.121269	0.0201232	0.0818286	0.16071	1.67705e-09	0.00169011	0.967207	1
11:14843853:C:T	11	14843853	T	C	58	72324	0.000790155	0.00102983	PDE3B	23112_Leg_fat_mass_right_inst_mean__RINT	GCST90078915	23112	0.253337	0.165626	-0.0712889	0.577963	0.131194	0.0253036	0.0816002	0.180789	2.1624e-07	0.531451	0.465997	1
11:14843853:C:T	11	14843853	T	C	58	72324	0.000790155	0.00102985	PDE3B	23113_Leg_fat_free_mass_right_inst_mean__RINT	GCST90078916	23113	0.167168	0.136761	-0.100883	0.435219	0.129574	0.019826	0.0907152	0.168432	6.33884e-11	0.0740102	0.785585	1
11:14843853:C:T	11	14843853	T	C	58	72324	0.000790155	0.00102985	PDE3B	23114_Leg_predicted_mass_right_inst_mean__RINT	GCST90078917	23114	0.171645	0.137315	-0.0974929	0.440782	0.127684	0.0196974	0.0890778	0.16629	9.0344e-11	0.100426	0.751319	1
11:14843853:C:T	11	14843853	T	C	58	72320	0.000790155	0.00102987	PDE3B	23116_Leg_fat_mass_left_inst_mean__RINT	GCST90078919	23116	0.206983	0.159753	-0.106133	0.5201	0.131755	0.0249973	0.0827614	0.180749	1.35847e-07	0.216451	0.641757	1
11:14843853:C:T	11	14843853	T	C	58	72320	0.000790155	0.00102991	PDE3B	23117_Leg_fat_free_mass_left_inst_mean__RINT	GCST90078920	23117	0.142642	0.133935	-0.11987	0.405154	0.126593	0.0199443	0.0875027	0.165683	2.19117e-10	0.0140467	0.905657	1
11:14843853:C:T	11	14843853	T	C	58	72320	0.000790155	0.00102993	PDE3B	23118_Leg_predicted_mass_left_inst_mean__RINT	GCST90078921	23118	0.149974	0.131239	-0.107254	0.407203	0.125157	0.0198134	0.0863236	0.163991	2.67043e-10	0.0349624	0.851675	1
11:14843853:C:T	11	14843853	T	C	58	72320	0.000790155	0.00102995	PDE3B	23119_Arm_fat_percentage_right_inst_mean__RINT	GCST90078922	23119	0.40242	0.218537	-0.0259121	0.830752	0.123694	0.0241113	0.076437	0.170951	2.8952e-07	1.60713	0.204896	1
11:14843853:C:T	11	14843853	T	C	58	72308	0.000790155	0.00103003	PDE3B	23120_Arm_fat_mass_right_inst_mean__RINT	GCST90078923	23120	0.433723	0.244184	-0.0448772	0.912324	0.182388	0.0309656	0.121696	0.243079	3.86152e-09	1.04266	0.307203	1
11:14843853:C:T	11	14843853	T	C	58	72312	0.000790155	0.00103005	PDE3B	23122_Arm_predicted_mass_right_inst_mean__RINT	GCST90078925	23122	0.0536547	0.113741	-0.169277	0.276586	0.0858857	0.018938	0.048768	0.123003	5.75741e-06	0.0781339	0.779842	1
11:14843853:C:T	11	14843853	T	C	58	72308	0.000790155	0.0010301	PDE3B	23123_Arm_fat_percentage_left_inst_mean__RINT	GCST90078926	23123	0.418205	0.208619	0.00931115	0.8271	0.127778	0.0240138	0.0807114	0.174844	1.03196e-07	1.91271	0.166663	1
11:14843853:C:T	11	14843853	T	C	58	72298	0.000790155	0.00103018	PDE3B	23124_Arm_fat_mass_left_inst_mean__RINT	GCST90078927	23124	0.449856	0.241009	-0.0225228	0.922234	0.181985	0.030983	0.121259	0.24271	4.26202e-09	1.21524	0.270296	1
11:14843853:C:T	11	14843853	T	C	58	72294	0.000790155	0.0010302	PDE3B	23125_Arm_fat_free_mass_left_inst_mean__RINT	GCST90078928	23125	0.0235418	0.118281	-0.208289	0.255373	0.0935363	0.0195036	0.0553099	0.131763	1.61995e-06	0.340915	0.559301	1
11:14843853:C:T	11	14843853	T	C	58	72286	0.000790155	0.00103024	PDE3B	23126_Arm_predicted_mass_left_inst_mean__RINT	GCST90078929	23126	0.0699628	0.114379	-0.154221	0.294146	0.0934714	0.0194107	0.0554272	0.131516	1.46859e-06	0.0410609	0.83942	1
11:14843853:C:T	11	14843853	T	C	58	72278	0.000790155	0.00103033	PDE3B	23127_Trunk_fat_percentage_inst_mean__RINT	GCST90078930	23127	0.364024	0.22032	-0.067803	0.795851	0.178129	0.0289698	0.12135	0.234909	7.80759e-10	0.699815	0.402846	1
11:14843853:C:T	11	14843853	T	C	58	72270	0.000790155	0.00103037	PDE3B	23128_Trunk_fat_mass_inst_mean__RINT	GCST90078931	23128	0.369444	0.22607	-0.0736533	0.812541	0.208028	0.0317486	0.145802	0.270254	5.66373e-11	0.499948	0.479523	1
11:14843853:C:T	11	14843853	T	C	58	72254	0.000790155	0.00103054	PDE3B	23129_Trunk_fat_free_mass_inst_mean__RINT	GCST90078932	23129	0.0109013	0.116479	-0.217398	0.239201	0.0849911	0.0191298	0.0474973	0.122485	8.87701e-06	0.393967	0.530222	1
11:108315883:G:A	11	108315883	A	G	117	70363	0.00169694	0.00167312	C11orf65/ATM	30000_White_blood_cell_leukocyte_count_inst_mean__RINT	GCST90078978	30000	0.0588896	0.183066	-0.299919	0.417698	0.110977	0.0251187	0.0617452	0.160209	9.95715e-06	0.0794604	0.77803	1
11:118196822:C:G	11	118196822	G	C	125	70343	0.0017748	0.00193951	JAML	30000_White_blood_cell_leukocyte_count_inst_mean__RINT	GCST90078978	30000	0.185271	0.146211	-0.101303	0.471845	-0.105098	0.02331	-0.150785	-0.0594112	6.52252e-06	3.84627	0.0498568	1
11:10487356:G:T	11	10487356	T	G	626	69862	0.00880806	0.00901608	AMPD3	30010_Red_blood_cell_erythrocyte_count_inst_mean__RINT	GCST90078979	30010	-0.000667267	0.0574324	-0.113235	0.1119	-0.0444797	0.00907726	-0.0622708	-0.0266885	9.5779e-07	0.56776	0.45115	1
11:10487356:G:T	11	10487356	T	G	626	69862	0.00880806	0.00901611	AMPD3	30020_Haemoglobin_concentration_inst_mean__RINT	GCST90078980	30020	-0.0349301	0.0610947	-0.154676	0.0848155	-0.0588918	0.0086765	-0.0758974	-0.0418862	1.1409e-11	0.150784	0.697787	1
11:10487356:G:T	11	10487356	T	G	626	69862	0.00880806	0.00901608	AMPD3	30030_Haematocrit_percentage_inst_mean__RINT	GCST90078981	30030	-0.0196408	0.0630604	-0.143239	0.103958	-0.0510469	0.00894582	-0.0685804	-0.0335134	1.15505e-08	0.243142	0.621946	1
11:67431416:C:T	11	67431416	T	C	252	70232	0.00352332	0.00358565	RPS6KB2/RPS6KB2-AS1	30040_Mean_corpuscular_volume_inst_mean__RINT	GCST90078982	30040	-0.134087	0.115274	-0.360023	0.0918488	-0.127252	0.0160751	-0.158759	-0.0957454	2.45122e-15	0.00344899	0.953169	1
11:67431416:C:T	11	67431416	T	C	252	70232	0.00352332	0.00358568	RPS6KB2/RPS6KB2-AS1	30050_Mean_corpuscular_haemoglobin_inst_mean__RINT	GCST90078983	30050	-0.210973	0.109683	-0.425952	0.00400576	-0.115217	0.016073	-0.146719	-0.0837141	7.5923e-13	0.746148	0.387698	1
11:116830638:G:A	11	116830638	A	G	167	70317	0.00231859	0.00230216	APOC3	30060_Mean_corpuscular_haemoglobin_concentration_inst_mean__RINT	GCST90078985	30060	0.124533	0.151096	-0.171616	0.420682	-0.117704	0.0218832	-0.160594	-0.0748135	7.50164e-08	2.51743	0.112594	1
11:116830637:C:T	11	116830637	T	C	26	70462	0.000349732	0.000258833	APOC3	30070_Red_blood_cell_erythrocyte_distribution_width_inst_mean__RINT	GCST90078986	30070	0.397202	0.383066	-0.353607	1.14801	0.344837	0.0627632	0.221823	0.46785	3.92378e-08	0.018198	0.892691	1
11:116830638:G:A	11	116830638	A	G	167	70321	0.00231859	0.00230213	APOC3	30070_Red_blood_cell_erythrocyte_distribution_width_inst_mean__RINT	GCST90078986	30070	0.161381	0.119873	-0.07357	0.396333	0.301444	0.0210541	0.260179	0.342709	1.70003e-46	1.32436	0.249812	1
11:59152449:G:GGCAGATACTT	11	59152449	GGCAGATACTT	G	441	70045	0.0063601	0.00718888	FAM111A/FAM111A-DT	30080_Platelet_count_inst_mean__RINT	GCST90078987	30080	0.0449363	0.0693384	-0.090967	0.18084	0.0570829	0.0112868	0.0349612	0.0792046	4.24771e-07	0.0298955	0.862728	1
11:116830638:G:A	11	116830638	A	G	167	70321	0.00231859	0.00230095	APOC3	30080_Platelet_count_inst_mean__RINT	GCST90078987	30080	0.154493	0.122557	-0.0857177	0.394704	0.109884	0.0199207	0.0708399	0.148928	3.46677e-08	0.129078	0.71939	1
11:59152449:G:GGCAGATACTT	11	59152449	GGCAGATACTT	G	441	70007	0.0063601	0.0071899	FAM111A/FAM111A-DT	30090_Platelet_crit_inst_mean__RINT	GCST90078988	30090	0.074985	0.0718214	-0.0657849	0.215755	0.0503151	0.0113028	0.028162	0.0724683	8.52501e-06	0.115134	0.734373	1
11:116830638:G:A	11	116830638	A	G	167	70283	0.00231859	0.00230166	APOC3	30090_Platelet_crit_inst_mean__RINT	GCST90078988	30090	0.113289	0.131179	-0.143823	0.3704	0.105045	0.0199474	0.0659488	0.144141	1.39351e-07	0.00385982	0.950461	1
11:14843853:C:T	11	14843853	T	C	57	70389	0.000790155	0.00102202	PDE3B	30110_Platelet_distribution_width_inst_mean__RINT	GCST90078990	30110	0.277833	0.200018	-0.114202	0.669867	-0.150574	0.0306002	-0.21055	-0.0905991	8.62331e-07	4.48258	0.0342419	1
11:116830638:G:A	11	116830638	A	G	167	70283	0.00231859	0.00230167	APOC3	30110_Platelet_distribution_width_inst_mean__RINT	GCST90078990	30110	-0.307364	0.135956	-0.573838	-0.0408896	-0.179184	0.0203912	-0.21915	-0.139218	1.5317e-18	0.869321	0.351143	1
11:407492:CT:C	11	407492	C	CT	41	70249	0.000569933	0.000747654	SIGIRR	30120_Lymphocyte_count_inst_mean__RINT	GCST90078991	30120	-0.467708	0.184545	-0.829416	-0.105999	-0.175286	0.0374442	-0.248676	-0.101897	2.85113e-06	2.41153	0.120445	1
11:64759751:G:A	11	64759751	A	G	292	69998	0.00397658	0.00411481	PYGM	30140_Neutrophill_count_inst_mean__RINT	GCST90078993	30140	0.138995	0.110331	-0.0772537	0.355243	0.0740292	0.0160659	0.0425406	0.105518	4.06881e-06	0.339514	0.56011	1
11:118196822:C:G	11	118196822	G	C	125	70145	0.0017748	0.00194054	JAML	30140_Neutrophill_count_inst_mean__RINT	GCST90078993	30140	0.148175	0.134832	-0.116096	0.412446	-0.127523	0.0233335	-0.173256	-0.0817905	4.6227e-08	4.05943	0.0439254	1
11:116830638:G:A	11	116830638	A	G	164	70126	0.00231859	0.00230263	APOC3	30150_Eosinophill_count_inst_mean__RINT	GCST90078994	30150	0.199369	0.167948	-0.129809	0.528547	0.132011	0.0210432	0.0907671	0.173255	3.53377e-10	0.158368	0.690663	1
11:64759751:G:A	11	64759751	A	G	292	69998	0.00397658	0.00411476	PYGM	30180_Lymphocyte_percentage_inst_mean__RINT	GCST90078995	30180	-0.0638382	0.116274	-0.291735	0.164058	-0.0934062	0.0158856	-0.124541	-0.0622711	4.10423e-09	0.0634816	0.801075	1
11:64759751:G:A	11	64759751	A	G	292	69998	0.00397658	0.00411476	PYGM	30200_Neutrophill_percentage_inst_mean__RINT	GCST90078997	30200	0.0317077	0.122533	-0.208457	0.271873	0.0879426	0.0161679	0.0562541	0.119631	5.34783e-08	0.207018	0.649115	1
11:116830638:G:A	11	116830638	A	G	164	70126	0.00231859	0.00230261	APOC3	30210_Eosinophill_percentage_inst_mean__RINT	GCST90078998	30210	0.313194	0.157605	0.00428838	0.6221	0.123456	0.0212918	0.081725	0.165187	6.69926e-09	1.42336	0.232851	1
11:10487356:G:T	11	10487356	T	G	610	68090	0.00880806	0.00902898	AMPD3	30250_Reticulocyte_count_inst_mean__RINT	GCST90079001	30250	-0.0998533	0.0775149	-0.251783	0.052076	-0.0975733	0.0108564	-0.118851	-0.0762952	2.52559e-19	0.000848533	0.976761	1
11:14843853:C:T	11	14843853	T	C	51	68645	0.000790155	0.00102612	PDE3B	30250_Reticulocyte_count_inst_mean__RINT	GCST90079001	30250	-0.396581	0.225743	-0.839037	0.0458754	-0.171291	0.0319711	-0.233953	-0.108629	8.42955e-08	0.976404	0.323088	1
11:67431416:C:T	11	67431416	T	C	246	68450	0.00352332	0.0035929	RPS6KB2/RPS6KB2-AS1	30260_Mean_reticulocyte_volume_inst_mean__RINT	GCST90079002	30260	-0.123661	0.1096	-0.338478	0.0911549	-0.0950883	0.0168094	-0.128034	-0.0621424	1.5419e-08	0.0664043	0.796646	1
11:116830638:G:A	11	116830638	A	G	161	68539	0.00231859	0.00230796	APOC3	30260_Mean_reticulocyte_volume_inst_mean__RINT	GCST90079002	30260	0.177046	0.12959	-0.0769494	0.431042	0.142557	0.0209871	0.101423	0.183691	1.10148e-11	0.0690209	0.792768	1
11:14843853:C:T	11	14843853	T	C	51	68585	0.000790155	0.00102654	PDE3B	30270_Mean_sphered_cell_volume_inst_mean__RINT	GCST90079003	30270	-0.0508017	0.218726	-0.479504	0.3779	0.187934	0.0312585	0.126668	0.249199	1.82967e-09	1.1675	0.279916	1
11:67431416:C:T	11	67431416	T	C	246	68390	0.00352332	0.00359313	RPS6KB2/RPS6KB2-AS1	30270_Mean_sphered_cell_volume_inst_mean__RINT	GCST90079003	30270	-0.15238	0.111839	-0.371585	0.0668248	-0.0866354	0.016697	-0.119361	-0.0539099	2.11782e-07	0.338033	0.560967	1
11:116830638:G:A	11	116830638	A	G	161	68479	0.00231859	0.00230889	APOC3	30270_Mean_sphered_cell_volume_inst_mean__RINT	GCST90079003	30270	0.233678	0.127363	-0.0159546	0.48331	0.16212	0.0208432	0.121268	0.202972	7.36293e-15	0.307429	0.579262	1
11:64207494:G:A	11	64207494	A	G	644	67996	0.00935209	0.00898238	FERMT3	30280_Immature_reticulocyte_fraction_inst_mean__RINT	GCST90079004	30280	-0.0683239	0.0723511	-0.210132	0.0734842	-0.147815	0.0111242	-0.169618	-0.126012	2.72918e-40	1.17923	0.277512	1
11:10487356:G:T	11	10487356	T	G	610	68030	0.00880806	0.00902779	AMPD3	30290_High_light_scatter_reticulocyte_percentage_inst_mean__RINT	GCST90079005	30290	-0.118834	0.0758004	-0.267402	0.0297353	-0.0838795	0.0109278	-0.105298	-0.0624614	1.6438e-14	0.208314	0.648092	1
11:14843853:C:T	11	14843853	T	C	51	68585	0.000790155	0.00102654	PDE3B	30290_High_light_scatter_reticulocyte_percentage_inst_mean__RINT	GCST90079005	30290	-0.108747	0.254631	-0.607824	0.390331	-0.146145	0.0321728	-0.209202	-0.0830872	5.55921e-06	0.0212323	0.884148	1
11:64207494:G:A	11	64207494	A	G	644	67996	0.00935209	0.00898236	FERMT3	30290_High_light_scatter_reticulocyte_percentage_inst_mean__RINT	GCST90079005	30290	-0.0350328	0.0687544	-0.169791	0.0997258	-0.0980442	0.0109246	-0.119456	-0.0766324	2.84284e-19	0.819237	0.365403	1
11:10487356:G:T	11	10487356	T	G	610	68030	0.00880806	0.00902781	AMPD3	30300_High_light_scatter_reticulocyte_count_inst_mean__RINT	GCST90079006	30300	-0.117442	0.0751766	-0.264789	0.0299037	-0.0900513	0.0108258	-0.11127	-0.068833	8.93275e-17	0.130059	0.718371	1
11:14843853:C:T	11	14843853	T	C	51	68585	0.000790155	0.00102654	PDE3B	30300_High_light_scatter_reticulocyte_count_inst_mean__RINT	GCST90079006	30300	-0.0913228	0.242349	-0.566327	0.383681	-0.160355	0.0318727	-0.222824	-0.0978857	4.87641e-07	0.0797579	0.777626	1
11:64207494:G:A	11	64207494	A	G	644	67996	0.00935209	0.00898238	FERMT3	30300_High_light_scatter_reticulocyte_count_inst_mean__RINT	GCST90079006	30300	-0.0584912	0.0676525	-0.19109	0.0741077	-0.0972466	0.0108227	-0.118459	-0.0760346	2.57699e-19	0.319979	0.57162	1
11:116830638:G:A	11	116830638	A	G	124	58088	0.00231859	0.00228338	APOC3	30600_Albumin_inst_mean__RINT	GCST90079012	30600	0.371867	0.159778	0.0587026	0.685032	0.115918	0.0226763	0.0714728	0.160362	3.19045e-07	2.51544	0.112736	1
11:22221100:C:CA	11	22221100	CA	C	208	68028	0.0030585	0.00297501	ANO5	30620_Alanine_aminotransferase_inst_mean__RINT	GCST90079014	30620	0.0191613	0.117973	-0.212066	0.250388	0.142423	0.0181715	0.106808	0.178038	4.58771e-15	1.06637	0.301767	1
11:47268596:G:A	11	47268596	A	G	37	68267	0.000518135	0.000660723	NR1H3	30620_Alanine_aminotransferase_inst_mean__RINT	GCST90079014	30620	0.54324	0.261688	0.0303304	1.05615	0.196592	0.0384856	0.121162	0.272023	3.25231e-07	1.71757	0.190006	1
11:14843853:C:T	11	14843853	T	C	51	63531	0.000790155	0.00102351	PDE3B	3062_Forced_vital_capacity_FVC_inst_mean__RINT	GCST90079015	3062	-0.053648	0.129295	-0.307066	0.19977	0.108549	0.0235544	0.0623836	0.154715	4.05674e-06	1.52315	0.217143	1
11:14843853:C:T	11	14843853	T	C	42	57536	0.000790155	0.00102411	PDE3B	30630_Apolipoprotein_A_inst_mean__RINT	GCST90079016	30630	0.155203	0.291156	-0.415463	0.725869	0.249756	0.030589	0.189803	0.30971	3.21657e-16	0.104312	0.746715	1
11:47268596:G:A	11	47268596	A	G	32	57546	0.000518135	0.000661082	NR1H3	30630_Apolipoprotein_A_inst_mean__RINT	GCST90079016	30630	0.248806	0.141693	-0.028912	0.526524	0.264951	0.037959	0.190553	0.33935	2.9531e-12	0.0121139	0.912359	1
11:75798272:C:A	11	75798272	A	C	31	57551	0.000569933	0.000646653	DGAT2/UVRAG-DT	30630_Apolipoprotein_A_inst_mean__RINT	GCST90079016	30630	-0.130187	0.263254	-0.646165	0.38579	-0.209802	0.038467	-0.285196	-0.134408	4.92268e-08	0.0895497	0.76475	1
11:75800375:C:T	11	75800375	T	C	44	57538	0.00072537	0.000925214	DGAT2/UVRAG-DT	30630_Apolipoprotein_A_inst_mean__RINT	GCST90079016	30630	-0.0664148	0.221057	-0.499687	0.366858	-0.147866	0.0321683	-0.210915	-0.0848175	4.2935e-06	0.132949	0.715394	1
11:116830637:C:T	11	116830637	T	C	25	57557	0.000349732	0.000263209	APOC3	30630_Apolipoprotein_A_inst_mean__RINT	GCST90079016	30630	0.806996	0.497313	-0.167737	1.78173	0.63162	0.0603316	0.513373	0.749868	1.19706e-25	0.122556	0.726279	1
11:116830638:G:A	11	116830638	A	G	118	57464	0.00231859	0.00222007	APOC3	30630_Apolipoprotein_A_inst_mean__RINT	GCST90079016	30630	0.92967	0.145374	0.644736	1.2146	0.687839	0.0207724	0.647126	0.728553	1.92231e-240	2.71188	0.0996039	1
11:14843853:C:T	11	14843853	T	C	53	67671	0.000790155	0.00102106	PDE3B	30640_Apolipoprotein_B_inst_mean__RINT	GCST90079018	30640	-0.0969763	0.195588	-0.480329	0.286376	-0.207416	0.0316099	-0.26937	-0.145461	5.31875e-11	0.310719	0.577239	1
11:116830637:C:T	11	116830637	T	C	27	67701	0.000349732	0.000257247	APOC3	30640_Apolipoprotein_B_inst_mean__RINT	GCST90079018	30640	-0.831312	0.442966	-1.69953	0.0369009	-0.316238	0.0629604	-0.439639	-0.192838	5.09207e-07	1.3253	0.249644	1
11:116830638:G:A	11	116830638	A	G	150	67578	0.00231859	0.00229579	APOC3	30640_Apolipoprotein_B_inst_mean__RINT	GCST90079018	30640	-0.0808459	0.141409	-0.358008	0.196316	-0.179928	0.0210809	-0.221245	-0.13861	1.40009e-17	0.480273	0.488299	1
11:22221100:C:CA	11	22221100	CA	C	204	67590	0.0030585	0.00297227	ANO5	30650_Aspartate_aminotransferase_inst_mean__RINT	GCST90079020	30650	0.077426	0.130126	-0.177622	0.332474	0.202269	0.0184144	0.166177	0.23836	4.54975e-28	0.902376	0.342146	1
11:47268596:G:A	11	47268596	A	G	37	67825	0.000518135	0.000662818	NR1H3	30650_Aspartate_aminotransferase_inst_mean__RINT	GCST90079020	30650	0.540984	0.268828	0.0140804	1.06789	0.253876	0.038921	0.177593	0.33016	6.89759e-11	1.1172	0.290522	1
11:89875042:CATAA:C	11	89875042	C	CATAA	42	67354	0.000741222	0.00422409	TRIM64B	30650_Aspartate_aminotransferase_inst_mean__RINT	GCST90079020	30650	0.203309	0.164692	-0.119487	0.526105	-0.0688098	0.0154996	-0.0991884	-0.0384312	9.01804e-06	2.70609	0.0999656	1
11:75798272:C:A	11	75798272	A	C	27	50267	0.000569933	0.000677381	DGAT2/UVRAG-DT	30660_Direct_bilirubin_inst_mean__RINT	GCST90079021	30660	0.32942	0.223644	-0.108922	0.767762	0.174002	0.0372276	0.101037	0.246967	2.95384e-06	0.469916	0.493026	1
11:116830638:G:A	11	116830638	A	G	151	68063	0.00231859	0.00228999	APOC3	30670_Urea_inst_mean__RINT	GCST90079022	30670	-0.0602371	0.136768	-0.328302	0.207827	0.0951807	0.0212567	0.0535182	0.136843	7.54616e-06	1.26087	0.261487	1
11:65379542:C:T	11	65379542	T	C	527	67709	0.00783658	0.00740325	SLC25A45	30700_Creatinine_inst_mean__RINT	GCST90079025	30700	-0.0561226	0.0585499	-0.17088	0.0586352	-0.060568	0.00970522	-0.0795898	-0.0415461	4.35449e-10	0.00561051	0.940292	1
11:116830638:G:A	11	116830638	A	G	151	68085	0.00231859	0.00229079	APOC3	30700_Creatinine_inst_mean__RINT	GCST90079025	30700	0.127509	0.121409	-0.110452	0.36547	0.107871	0.017415	0.0737388	0.142004	5.85869e-10	0.0256364	0.872792	1
11:116830638:G:A	11	116830638	A	G	150	67948	0.00231859	0.00229199	APOC3	30710_C_reactive_protein_inst_mean__RINT	GCST90079026	30710	0.146163	0.150677	-0.149164	0.441489	0.116981	0.0213414	0.0751531	0.15881	4.21901e-08	0.0367702	0.847934	1
11:116830638:G:A	11	116830638	A	G	151	68161	0.00231859	0.00228866	APOC3	30720_Cystatin_C_inst_mean__RINT	GCST90079027	30720	0.18341	0.134162	-0.0795466	0.446367	0.102385	0.0189554	0.0652327	0.139536	6.61437e-08	0.357603	0.549841	1
11:47268596:G:A	11	47268596	A	G	37	68229	0.000518135	0.000660837	NR1H3	30730_Gamma_glutamyltransferase_inst_mean__RINT	GCST90079028	30730	0.448262	0.263182	-0.0675746	0.964099	0.229946	0.0367819	0.157855	0.302037	4.06248e-10	0.674929	0.411338	1
11:67066761:C:T	11	67066761	T	C	262	67984	0.00378297	0.00378041	RHOD	30730_Gamma_glutamyltransferase_inst_mean__RINT	GCST90079028	30730	-0.128947	0.102026	-0.328918	0.0710246	-0.0772699	0.0154005	-0.107454	-0.0470855	5.23839e-07	0.250834	0.616489	1
11:10487356:G:T	11	10487356	T	G	615	67741	0.00880806	0.0090167	AMPD3	30750_Glycated_haemoglobin_HbA1c_inst_mean__RINT	GCST90079030	30750	0.152477	0.0652225	0.0246408	0.280313	0.129287	0.0102502	0.109197	0.149377	1.78672e-36	0.123369	0.725408	1
11:14843853:C:T	11	14843853	T	C	43	58137	0.000790155	0.00102641	PDE3B	30760_HDL_cholesterol_inst_mean__RINT	GCST90079031	30760	0.394857	0.275361	-0.144851	0.934564	0.350695	0.0295616	0.292755	0.408634	1.83867e-32	0.0254278	0.873306	1
11:46379558:C:G	11	46379558	G	C	404	57776	0.0069171	0.00746196	DGKZ	30760_HDL_cholesterol_inst_mean__RINT	GCST90079031	30760	-0.03894	0.071267	-0.178623	0.100743	-0.0528763	0.0109873	-0.0744111	-0.0313416	1.49061e-06	0.0373524	0.846749	1
11:47268596:G:A	11	47268596	A	G	32	58148	0.000518135	0.000666695	NR1H3	30760_HDL_cholesterol_inst_mean__RINT	GCST90079031	30760	0.261346	0.122899	0.0204634	0.502229	0.41656	0.0365715	0.344881	0.488238	4.67451e-30	1.46526	0.226095	1
11:116830637:C:T	11	116830637	T	C	25	58159	0.000349732	0.00027101	APOC3	30760_HDL_cholesterol_inst_mean__RINT	GCST90079031	30760	0.819337	0.40339	0.0286922	1.60998	0.771103	0.0575259	0.658355	0.883852	5.69348e-41	0.0140126	0.905771	1
11:116830638:G:A	11	116830638	A	G	124	58060	0.00231859	0.00227788	APOC3	30760_HDL_cholesterol_inst_mean__RINT	GCST90079031	30760	0.999918	0.130437	0.744262	1.25557	0.803522	0.0198421	0.764632	0.842411	2.22507e-307	2.2158	0.136604	1
11:116830638:G:A	11	116830638	A	G	151	67983	0.00231859	0.00228767	APOC3	30780_LDL_direct_inst_mean__RINT	GCST90079033	30780	-0.00043605	0.143325	-0.281353	0.280481	-0.162872	0.0214197	-0.204854	-0.12089	2.87466e-14	1.2564	0.262334	1
11:10487356:G:T	11	10487356	T	G	599	67193	0.00880806	0.00904401	AMPD3	30840_Total_bilirubin_inst_mean__RINT	GCST90079041	30840	-0.0761378	0.0677841	-0.208995	0.0567189	-0.0440091	0.0092183	-0.0620767	-0.0259416	1.80508e-06	0.220584	0.638595	1
11:75798272:C:A	11	75798272	A	C	34	67758	0.000569933	0.000646256	DGAT2/UVRAG-DT	30840_Total_bilirubin_inst_mean__RINT	GCST90079041	30840	0.23984	0.170122	-0.093599	0.573279	0.162193	0.0342095	0.095144	0.229243	2.12477e-06	0.200222	0.654542	1
11:64556141:C:T	11	64556141	T	C	271	56165	0.00509054	0.00507692	SLC22A11	30850_Testosterone_inst_mean__RINT	GCST90079042	30850	-0.151232	0.0687562	-0.285994	-0.01647	-0.0637622	0.00966522	-0.0827057	-0.0448187	4.19334e-11	1.58707	0.207746	1
11:14843853:C:T	11	14843853	T	C	53	68163	0.000790155	0.00102064	PDE3B	30870_Triglycerides_inst_mean__RINT	GCST90079044	30870	-0.537192	0.171684	-0.873691	-0.200692	-0.39641	0.0313465	-0.457848	-0.334972	1.17627e-36	0.650718	0.419856	1
11:116830637:C:T	11	116830637	T	C	27	68193	0.000349732	0.00025622	APOC3	30870_Triglycerides_inst_mean__RINT	GCST90079044	30870	-1.462	0.29842	-2.0469	-0.877094	-1.2525	0.0625474	-1.3751	-1.12991	3.34299e-89	0.472096	0.492024	1
11:116830638:G:A	11	116830638	A	G	151	68069	0.00231859	0.00229027	APOC3	30870_Triglycerides_inst_mean__RINT	GCST90079044	30870	-1.06311	0.143514	-1.3444	-0.781821	-1.16182	0.0209259	-1.20284	-1.12081	2.22507e-307	0.463238	0.496115	1
11:64556141:C:T	11	64556141	T	C	329	67851	0.00509054	0.0052039	SLC22A11	30880_Urate_inst_mean__RINT	GCST90079045	30880	0.148517	0.08033	-0.00892992	0.305963	0.109941	0.012034	0.0863545	0.133527	6.48894e-20	0.225546	0.634846	1
11:64599680:G:A	11	64599680	A	G	32	68148	0.000531074	0.000383864	SLC22A12	30880_Urate_inst_mean__RINT	GCST90079045	30880	-0.975851	0.159193	-1.28787	-0.663832	-0.908929	0.0441196	-0.995402	-0.822456	2.66188e-94	0.164114	0.685397	1
11:64750544:G:A	11	64750544	A	G	271	67909	0.00374343	0.00368027	PYGM	30880_Urate_inst_mean__RINT	GCST90079045	30880	0.239111	0.0905585	0.0616163	0.416605	0.0761339	0.0142843	0.0481371	0.104131	9.82731e-08	3.16025	0.0754516	1
11:64759751:G:A	11	64759751	A	G	279	67901	0.00397658	0.0041055	PYGM	30880_Urate_inst_mean__RINT	GCST90079045	30880	0.105513	0.0864201	-0.06387	0.274897	0.119121	0.0135308	0.0926012	0.145641	1.32381e-18	0.0242	0.876377	1
11:73889240:C:T	11	73889240	T	C	30	68146	0.000440415	0.000421523	PAAF1	30880_Urate_inst_mean__RINT	GCST90079045	30880	-0.215866	0.321883	-0.846757	0.415025	-0.203913	0.0419876	-0.286208	-0.121619	1.19469e-06	0.00135591	0.970626	1
11:15240445:A:G	11	15240445	G	A	88	62934	0.00146369	0.00136642	INSC	30890_Vitamin_D_inst_mean__RINT	GCST90079047	30890	-0.00694496	0.200675	-0.400267	0.386377	-0.315615	0.0291712	-0.372789	-0.25844	2.78622e-27	2.31698	0.127968	1
11:71441392:G:C	11	71441392	C	G	50	62972	0.000712417	0.000554141	DHCR7	30890_Vitamin_D_inst_mean__RINT	GCST90079047	30890	0.576127	0.226018	0.133132	1.01912	0.210802	0.0457079	0.121216	0.300388	3.9894e-06	2.50995	0.11313	1
11:72096721:A:C	11	72096721	C	A	371	62647	0.00607513	0.00599754	LAMTOR1/LRTOMT/LRRC51	30890_Vitamin_D_inst_mean__RINT	GCST90079047	30890	-0.0077761	0.0899434	-0.184065	0.168513	-0.0653585	0.0139323	-0.0926654	-0.0380516	2.71691e-06	0.400261	0.526955	1
11:15178366:G:T	11	15178366	T	G	76	34488	0.0023445	0.00236382	INSC	3144_Heel_Broadband_ultrasound_attenuation_direct_entry_inst_mean__RINT	GCST90079049	3144	0.149786	0.180755	-0.204494	0.504065	0.143457	0.025851	0.0927899	0.194124	2.8669e-08	0.00120135	0.972351	1
11:46859041:G:C	11	46859041	C	G	43	34521	0.00136007	0.00164929	LRP4/LRP4-AS1	3144_Heel_Broadband_ultrasound_attenuation_direct_entry_inst_mean__RINT	GCST90079049	3144	-0.0689017	0.239217	-0.537767	0.399963	-0.16304	0.0309488	-0.223698	-0.102381	1.37882e-07	0.152314	0.696334	1
11:15178366:G:T	11	15178366	T	G	76	34488	0.0023445	0.00236367	INSC	3146_Speed_of_sound_through_heel_inst_mean__RINT	GCST90079050	3146	0.00872441	0.185091	-0.354055	0.371504	0.117746	0.0262722	0.066253	0.169238	7.4033e-06	0.340087	0.559779	1
11:46859041:G:C	11	46859041	C	G	43	34521	0.00136007	0.00165123	LRP4/LRP4-AS1	3146_Speed_of_sound_through_heel_inst_mean__RINT	GCST90079050	3146	-0.230047	0.197465	-0.617078	0.156984	-0.154529	0.0314338	-0.216139	-0.0929204	8.83154e-07	0.142644	0.705666	1
11:15178366:G:T	11	15178366	T	G	76	34488	0.0023445	0.00236367	INSC	3147_Heel_quantitative_ultrasound_index_QUI_direct_entry_inst_mean__RINT	GCST90079051	3147	0.0629396	0.186467	-0.302536	0.428415	0.131805	0.0259903	0.0808653	0.182745	3.95057e-07	0.133795	0.714529	1
11:46859041:G:C	11	46859041	C	G	43	34521	0.00136007	0.00165123	LRP4/LRP4-AS1	3147_Heel_quantitative_ultrasound_index_QUI_direct_entry_inst_mean__RINT	GCST90079051	3147	-0.184848	0.199602	-0.576068	0.206372	-0.165386	0.0310965	-0.226334	-0.104438	1.04638e-07	0.00928178	0.923249	1
11:15178366:G:T	11	15178366	T	G	76	34458	0.0023445	0.00236273	INSC	3148_Heel_bone_mineral_density_BMD_inst_mean__RINT	GCST90079052	3148	0.0643307	0.18781	-0.303777	0.432438	0.13315	0.0259799	0.0822306	0.18407	2.97334e-07	0.13175	0.716624	1
11:46859041:G:C	11	46859041	C	G	43	34491	0.00136007	0.00165198	LRP4/LRP4-AS1	3148_Heel_bone_mineral_density_BMD_inst_mean__RINT	GCST90079052	3148	-0.184254	0.199515	-0.575302	0.206795	-0.167566	0.0310707	-0.228463	-0.106668	6.92721e-08	0.00683033	0.934133	1
11:15225761:C:A	11	15225761	A	C	92	17518	0.00566048	0.00554371	INSC/	4103_Speed_of_sound_through_heel_left_inst_mean__RINT	GCST90079150	4103	0.16771	0.156774	-0.139568	0.474987	0.0971559	0.0209411	0.056112	0.1382	3.49289e-06	0.198982	0.655544	1
11:15225764:T:G	11	15225764	G	T	92	17518	0.00564767	0.00552071	INSC/	4103_Speed_of_sound_through_heel_left_inst_mean__RINT	GCST90079150	4103	0.16771	0.156774	-0.139568	0.474987	0.095647	0.0209689	0.0545486	0.136745	5.08215e-06	0.207574	0.648675	1
11:15225761:C:A	11	15225761	A	C	92	17518	0.00566048	0.00554371	INSC/	4104_Heel_quantitative_ultrasound_index_QUI_direct_entry_left_inst_mean__RINT	GCST90079151	4104	0.137504	0.156712	-0.16965	0.444659	0.0971021	0.0207004	0.0565301	0.137674	2.72092e-06	0.0653279	0.798265	1
11:15225764:T:G	11	15225764	G	T	92	17518	0.00564767	0.00552071	INSC/	4104_Heel_quantitative_ultrasound_index_QUI_direct_entry_left_inst_mean__RINT	GCST90079151	4104	0.137504	0.156712	-0.16965	0.444659	0.0955757	0.0207279	0.0549498	0.136202	4.00791e-06	0.0703541	0.790822	1
11:15225761:C:A	11	15225761	A	C	92	17490	0.00566048	0.00553791	INSC/	4105_Heel_bone_mineral_density_BMD_left_inst_mean__RINT	GCST90079152	4105	0.134468	0.158797	-0.176775	0.44571	0.100642	0.0206941	0.0600822	0.141202	1.15439e-06	0.0446164	0.832711	1
11:15225764:T:G	11	15225764	G	T	92	17490	0.00564767	0.0055149	INSC/	4105_Heel_bone_mineral_density_BMD_left_inst_mean__RINT	GCST90079152	4105	0.134468	0.158797	-0.176775	0.44571	0.0991503	0.0207217	0.0585366	0.139764	1.71105e-06	0.0486361	0.825454	1
11:15225761:C:A	11	15225761	A	C	92	17518	0.00566048	0.00554371	INSC/	4106_Heel_bone_mineral_density_BMD_T_score_automated_left_inst_mean__RINT	GCST90079153	4106	0.137529	0.156716	-0.169635	0.444692	0.0970964	0.0207004	0.0565244	0.137668	2.72452e-06	0.0654206	0.798125	1
11:15225764:T:G	11	15225764	G	T	92	17518	0.00564767	0.00552071	INSC/	4106_Heel_bone_mineral_density_BMD_T_score_automated_left_inst_mean__RINT	GCST90079153	4106	0.137529	0.156716	-0.169635	0.444692	0.095571	0.0207279	0.0549451	0.136197	4.0122e-06	0.0704469	0.790687	1
11:15178366:G:T	11	15178366	T	G	34	17528	0.0023445	0.00241463	INSC	4120_Heel_broadband_ultrasound_attenuation_right_inst_mean__RINT	GCST90079155	4120	0.122501	0.300731	-0.466933	0.711935	0.136337	0.0308275	0.0759157	0.196757	9.75387e-06	0.00209474	0.963495	1
11:15225761:C:A	11	15225761	A	C	91	17471	0.00566048	0.00555057	INSC/	4120_Heel_broadband_ultrasound_attenuation_right_inst_mean__RINT	GCST90079155	4120	0.426882	0.137525	0.157332	0.696431	0.103926	0.0203629	0.064015	0.143836	3.33133e-07	5.39638	0.0201786	1
11:15225764:T:G	11	15225764	G	T	91	17471	0.00564767	0.00552754	INSC/	4120_Heel_broadband_ultrasound_attenuation_right_inst_mean__RINT	GCST90079155	4120	0.426882	0.137525	0.157332	0.696431	0.10298	0.0203899	0.0630168	0.142944	4.40545e-07	5.42773	0.0198194	1
11:46859041:G:C	11	46859041	C	G	23	17539	0.00136007	0.00158971	LRP4/LRP4-AS1	4120_Heel_broadband_ultrasound_attenuation_right_inst_mean__RINT	GCST90079155	4120	-0.0146128	0.245358	-0.495515	0.46629	-0.17178	0.0379832	-0.246225	-0.0973339	6.11101e-06	0.400716	0.52672	1
11:15225761:C:A	11	15225761	A	C	91	17471	0.00566048	0.00555027	INSC/	4122_Speed_of_sound_through_heel_right_inst_mean__RINT	GCST90079156	4122	0.3695	0.125437	0.123642	0.615357	0.112192	0.0208083	0.0714083	0.152975	6.98002e-08	4.09507	0.0430083	1
11:15225764:T:G	11	15225764	G	T	91	17471	0.00564767	0.00552724	INSC/	4122_Speed_of_sound_through_heel_right_inst_mean__RINT	GCST90079156	4122	0.3695	0.125437	0.123642	0.615357	0.111193	0.0208359	0.0703554	0.152031	9.4703e-08	4.12664	0.0422131	1
11:15225761:C:A	11	15225761	A	C	91	17471	0.00566048	0.00555027	INSC/	4123_Heel_quantitative_ultrasound_index_QUI_direct_entry_right_inst_mean__RINT	GCST90079157	4123	0.40136	0.125509	0.155363	0.647357	0.112893	0.0205481	0.0726191	0.153166	3.9279e-08	5.14467	0.0233178	1
11:15225764:T:G	11	15225764	G	T	91	17471	0.00564767	0.00552724	INSC/	4123_Heel_quantitative_ultrasound_index_QUI_direct_entry_right_inst_mean__RINT	GCST90079157	4123	0.40136	0.125509	0.155363	0.647357	0.111904	0.0205754	0.071577	0.152231	5.36595e-08	5.17965	0.0228529	1
11:15225761:C:A	11	15225761	A	C	91	17459	0.00566048	0.0055413	INSC/	4124_Heel_bone_mineral_density_BMD_right_inst_mean__RINT	GCST90079158	4124	0.401992	0.125753	0.155516	0.648467	0.118942	0.0205559	0.0786532	0.159231	7.19676e-09	4.93445	0.0263264	1
11:15225764:T:G	11	15225764	G	T	91	17459	0.00564767	0.00551827	INSC/	4124_Heel_bone_mineral_density_BMD_right_inst_mean__RINT	GCST90079158	4124	0.401992	0.125753	0.155516	0.648467	0.118028	0.0205832	0.0776857	0.15837	9.79801e-09	4.96603	0.02585	1
11:15225761:C:A	11	15225761	A	C	91	17471	0.00566048	0.00555027	INSC/	4125_Heel_bone_mineral_density_BMD_T_score_automated_right_inst_mean__RINT	GCST90079159	4125	0.401365	0.125508	0.15537	0.64736	0.112899	0.0205481	0.0726255	0.153173	3.92092e-08	5.14472	0.0233172	1
11:15225764:T:G	11	15225764	G	T	91	17471	0.00564767	0.00552724	INSC/	4125_Heel_bone_mineral_density_BMD_T_score_automated_right_inst_mean__RINT	GCST90079159	4125	0.401365	0.125508	0.15537	0.64736	0.111911	0.0205754	0.0715838	0.152238	5.35601e-08	5.17966	0.0228528	1
11:68047476:G:A	11	68047476	A	G	154	73618	0.00208544	0.0020512	TCIRG1	46_Hand_grip_strength_left_inst_mean__RINT	GCST90079216	46	-0.0903196	0.0982453	-0.28288	0.102241	-0.0709282	0.015988	-0.102264	-0.0395923	9.15012e-06	0.0379527	0.845538	1
11:14843853:C:T	11	14843853	T	C	60	74050	0.000790155	0.00102345	PDE3B	49_Hip_circumference_inst_mean__RINT	GCST90079253	49	0.299438	0.226086	-0.143691	0.742566	0.266943	0.0317186	0.204775	0.32911	3.8963e-17	0.0202589	0.886816	1
11:14843853:C:T	11	14843853	T	C	60	74018	0.000790155	0.0010238	PDE3B	50_Standing_height_inst_mean__RINT	GCST90079277	50	0.0369234	0.0975359	-0.154247	0.228094	0.120959	0.019485	0.0827695	0.159149	5.37222e-10	0.713842	0.398171	1
11:26994813:G:A	11	26994813	A	G	307	73775	0.00415792	0.00432032	FIBIN	50_Standing_height_inst_mean__RINT	GCST90079277	50	-0.0342571	0.0567089	-0.145406	0.0768923	-0.0621512	0.00949827	-0.0807674	-0.0435349	6.0127e-11	0.235347	0.627587	1
11:26994900:A:G	11	26994900	G	A	31	74051	0.000440403	0.0004456	FIBIN	50_Standing_height_inst_mean__RINT	GCST90079277	50	-0.4421	0.177263	-0.789536	-0.0946639	-0.172501	0.029502	-0.230324	-0.114678	5.00244e-09	2.25078	0.133547	1
11:49953123:C:T	11	49953123	T	C	212	73862	0.00288868	0.00294255	OR4C13	50_Standing_height_inst_mean__RINT	GCST90079277	50	0.05798	0.0575221	-0.0547632	0.170723	0.0553627	0.0114908	0.0328411	0.0778843	1.4501e-06	0.00199095	0.96441	1
11:59152449:G:GGCAGATACTT	11	59152449	GGCAGATACTT	G	464	73616	0.0063601	0.0071965	FAM111A/FAM111A-DT	50_Standing_height_inst_mean__RINT	GCST90079277	50	0.0821562	0.0438137	-0.00371866	0.168031	0.0435586	0.00736004	0.0291332	0.057984	3.25363e-09	0.75477	0.38497	1
11:65539133:C:T	11	65539133	T	C	67	74007	0.000906759	0.000846395	LTBP3	50_Standing_height_inst_mean__RINT	GCST90079277	50	0.0610063	0.138507	-0.210468	0.332481	-0.21282	0.0213792	-0.254723	-0.170918	2.40959e-23	3.81749	0.0507201	1
11:67431416:C:T	11	67431416	T	C	259	73819	0.00352332	0.0036113	RPS6KB2/RPS6KB2-AS1	50_Standing_height_inst_mean__RINT	GCST90079277	50	-0.127149	0.0653564	-0.255247	0.000949956	-0.0536255	0.0103696	-0.0739495	-0.0333015	2.32311e-07	1.23445	0.266543	1
11:89875042:CATAA:C	11	89875042	C	CATAA	45	73545	0.000741222	0.00422847	TRIM64B	50_Standing_height_inst_mean__RINT	GCST90079277	50	0.102362	0.0948963	-0.0836346	0.288359	-0.0452941	0.00961178	-0.0641328	-0.0264553	2.44878e-06	2.39647	0.121609	1
11:14843853:C:T	11	14843853	T	C	60	74010	0.000790155	0.00102377	PDE3B	51_Seated_height_inst_mean__RINT	GCST90079330	51	-0.0115277	0.156984	-0.319216	0.29616	0.149272	0.024148	0.101942	0.196601	6.34825e-10	1.02496	0.311346	1
11:26994900:A:G	11	26994900	G	A	31	74043	0.000440403	0.000445589	FIBIN	51_Seated_height_inst_mean__RINT	GCST90079330	51	-0.331282	0.176625	-0.677467	0.0149033	-0.162704	0.0365623	-0.234365	-0.0910435	8.58476e-06	0.873524	0.349982	1
11:65539133:C:T	11	65539133	T	C	67	73999	0.000906759	0.000846376	LTBP3	51_Seated_height_inst_mean__RINT	GCST90079330	51	0.0628094	0.194885	-0.319165	0.444783	-0.141828	0.0264956	-0.193758	-0.0898976	8.65599e-08	1.08258	0.298121	1
11:15178366:G:T	11	15178366	T	G	76	34488	0.0023445	0.00236367	INSC	78_Heel_bone_mineral_density_BMD_T_score_automated_inst_mean__RINT	GCST90079502	78	0.0629109	0.186455	-0.302541	0.428362	0.131809	0.0259902	0.0808693	0.182749	3.94712e-07	0.13394	0.714382	1
11:46859041:G:C	11	46859041	C	G	43	34521	0.00136007	0.00165123	LRP4/LRP4-AS1	78_Heel_bone_mineral_density_BMD_T_score_automated_inst_mean__RINT	GCST90079502	78	-0.18502	0.199571	-0.576179	0.20614	-0.165368	0.0310964	-0.226316	-0.10442	1.0496e-07	0.00946644	0.922492	1
12:110018474:T:C	12	110018474	C	T	70	67982	0.0010492	0.00109975	ANKRD13A	102_Pulse_rate_automated_reading_inst_mean__RINT	GCST90077560	102	0.308437	0.23974	-0.161453	0.778327	0.170437	0.0321709	0.107384	0.233491	1.17161e-07	0.325481	0.568332	1
12:114399544:C:A	12	114399544	A	C	306	67746	0.00463719	0.004902	TBX5	102_Pulse_rate_automated_reading_inst_mean__RINT	GCST90077560	102	0.133192	0.116442	-0.0950336	0.361418	0.204768	0.0152815	0.174817	0.234719	6.06558e-41	0.371449	0.542215	1
12:12908430:AG:A	12	12908430	A	AG	214	48716	0.00465014	0.00398704	GPRC5A	20258_FEV1_FVC_ratio_Z_score_inst_mean__RINT	GCST90078390	20258	-0.127298	0.131065	-0.384185	0.12959	-0.0806968	0.0181561	-0.116282	-0.0451115	8.80547e-06	0.12404	0.724694	1
12:57184132:C:T	12	57184132	T	C	210	48720	0.00417088	0.00438353	LRP1	20258_FEV1_FVC_ratio_Z_score_inst_mean__RINT	GCST90078390	20258	-0.372647	0.124906	-0.617462	-0.127832	-0.13292	0.0173171	-0.166861	-0.0989786	1.64641e-14	3.61411	0.0572915	1
12:57208108:C:T	12	57208108	T	C	37	48889	0.000932642	0.00118338	LRP1	20258_FEV1_FVC_ratio_Z_score_inst_mean__RINT	GCST90078390	20258	0.237034	0.270801	-0.293736	0.767805	0.152117	0.0333009	0.0868483	0.217385	4.92519e-06	0.0968666	0.755623	1
12:49295621:G:T	12	49295621	T	G	450	73242	0.0065284	0.00713287	PRPH/TROAP-AS1	21001_Body_mass_index_BMI_inst_mean__RINT	GCST90078684	21001	0.0018739	0.0742912	-0.143737	0.147485	-0.0547583	0.011926	-0.0781328	-0.0313838	4.40035e-06	0.566504	0.451652	1
12:49295621:G:T	12	49295621	T	G	450	73298	0.0065284	0.00713151	PRPH/TROAP-AS1	21002_Weight_inst_mean__RINT	GCST90078685	21002	-0.00722154	0.0647094	-0.134052	0.119609	-0.0540897	0.0104772	-0.0746246	-0.0335548	2.43509e-07	0.51119	0.474624	1
12:106815141:C:T	12	106815141	T	C	591	73429	0.00801793	0.00805973	RIC8B	21002_Weight_inst_mean__RINT	GCST90078685	21002	0.00722069	0.0606379	-0.11163	0.126071	-0.0436094	0.00983778	-0.0628912	-0.0243277	9.29941e-06	0.684652	0.407989	1
12:49295621:G:T	12	49295621	T	G	442	71688	0.0065284	0.00712768	PRPH/TROAP-AS1	23098_Weight_inst_mean__RINT	GCST90078902	23098	-0.00376722	0.0656491	-0.132439	0.124905	-0.0521544	0.0105504	-0.0728329	-0.031476	7.67942e-07	0.529577	0.466785	1
12:49295621:G:T	12	49295621	T	G	442	71606	0.0065284	0.00712579	PRPH/TROAP-AS1	23099_Body_fat_percentage_inst_mean__RINT	GCST90078903	23099	-0.0307035	0.0569804	-0.142385	0.080978	-0.0456837	0.00919252	-0.0637007	-0.0276667	6.70701e-07	0.0673634	0.795215	1
12:49295621:G:T	12	49295621	T	G	440	71484	0.0065284	0.00712258	PRPH/TROAP-AS1	23100_Whole_body_fat_mass_inst_mean__RINT	GCST90078904	23100	-0.0288145	0.0726832	-0.171274	0.113645	-0.05904	0.0117865	-0.0821411	-0.0359389	5.46793e-07	0.168503	0.681446	1
12:49295621:G:T	12	49295621	T	G	442	71688	0.0065284	0.00712782	PRPH/TROAP-AS1	23104_Body_mass_index_BMI_inst_mean__RINT	GCST90078907	23104	0.00351158	0.0754327	-0.144336	0.15136	-0.0540825	0.0120144	-0.0776304	-0.0305347	6.74869e-06	0.568535	0.450842	1
12:47747815:T:C	12	47747815	C	T	96	72274	0.00136007	0.00136682	RAPGEF3	23109_Impedance_of_arm_right_inst_mean__RINT	GCST90078912	23109	-0.0451276	0.118931	-0.278232	0.187977	-0.0896345	0.0192737	-0.12741	-0.0518587	3.30953e-06	0.13646	0.711826	1
12:49295621:G:T	12	49295621	T	G	442	71676	0.0065284	0.00712738	PRPH/TROAP-AS1	23113_Leg_fat_free_mass_right_inst_mean__RINT	GCST90078916	23113	0.0307267	0.0487334	-0.0647907	0.126244	-0.0351485	0.00758942	-0.0500235	-0.0202735	3.63478e-06	1.78395	0.181665	1
12:49295621:G:T	12	49295621	T	G	442	71676	0.0065284	0.0071274	PRPH/TROAP-AS1	23114_Leg_predicted_mass_right_inst_mean__RINT	GCST90078917	23114	0.0310192	0.0486251	-0.0642861	0.126324	-0.0356366	0.00754001	-0.0504148	-0.0208585	2.28606e-06	1.835	0.175538	1
12:49295621:G:T	12	49295621	T	G	442	71672	0.0065284	0.00712637	PRPH/TROAP-AS1	23116_Leg_fat_mass_left_inst_mean__RINT	GCST90078919	23116	-0.00433732	0.0574139	-0.116869	0.108194	-0.0422667	0.00955452	-0.0609933	-0.0235402	9.70056e-06	0.424672	0.514615	1
12:49295621:G:T	12	49295621	T	G	442	71672	0.0065284	0.00712546	PRPH/TROAP-AS1	23117_Leg_fat_free_mass_left_inst_mean__RINT	GCST90078920	23117	0.0168924	0.0484221	-0.078015	0.1118	-0.0369128	0.0076355	-0.0518781	-0.0219475	1.33567e-06	1.20474	0.272376	1
12:49295621:G:T	12	49295621	T	G	442	71672	0.0065284	0.00712556	PRPH/TROAP-AS1	23118_Leg_predicted_mass_left_inst_mean__RINT	GCST90078921	23118	0.014664	0.0483252	-0.0800535	0.109381	-0.0368513	0.00758545	-0.0517185	-0.0219841	1.18485e-06	1.10906	0.292287	1
12:49295621:G:T	12	49295621	T	G	442	71672	0.0065284	0.00712573	PRPH/TROAP-AS1	23119_Arm_fat_percentage_right_inst_mean__RINT	GCST90078922	23119	0.0154124	0.0594246	-0.10106	0.131885	-0.0461414	0.00921861	-0.0642095	-0.0280732	5.57919e-07	1.04773	0.306031	1
12:49295621:G:T	12	49295621	T	G	442	71660	0.0065284	0.00712626	PRPH/TROAP-AS1	23120_Arm_fat_mass_right_inst_mean__RINT	GCST90078923	23120	0.00500385	0.0759265	-0.143812	0.15382	-0.060577	0.0118364	-0.0837759	-0.0373782	3.09e-07	0.728349	0.393419	1
12:49295621:G:T	12	49295621	T	G	442	71660	0.0065284	0.0071256	PRPH/TROAP-AS1	23123_Arm_fat_percentage_left_inst_mean__RINT	GCST90078926	23123	-0.00938818	0.0584998	-0.124048	0.105271	-0.047817	0.0091816	-0.0658126	-0.0298214	1.90975e-07	0.42115	0.516364	1
12:49295621:G:T	12	49295621	T	G	442	71650	0.0065284	0.0071238	PRPH/TROAP-AS1	23124_Arm_fat_mass_left_inst_mean__RINT	GCST90078927	23124	-0.00782272	0.0758394	-0.156468	0.140822	-0.0605579	0.0118464	-0.0837764	-0.0373393	3.18915e-07	0.472	0.492069	1
12:49295621:G:T	12	49295621	T	G	441	71631	0.0065284	0.00712364	PRPH/TROAP-AS1	23127_Trunk_fat_percentage_inst_mean__RINT	GCST90078930	23127	-0.0398216	0.0700542	-0.177128	0.0974847	-0.0577892	0.0110818	-0.0795092	-0.0360692	1.8404e-07	0.0641766	0.800012	1
12:49295621:G:T	12	49295621	T	G	441	71627	0.0065284	0.00712395	PRPH/TROAP-AS1	23128_Trunk_fat_mass_inst_mean__RINT	GCST90078931	23128	-0.0360624	0.0755198	-0.184081	0.111956	-0.0641635	0.012144	-0.0879654	-0.0403616	1.26713e-07	0.13497	0.713334	1
12:111447491:G:A	12	111447491	A	G	42	70446	0.000582886	0.000498583	SH2B3/ATXN2	30000_White_blood_cell_leukocyte_count_inst_mean__RINT	GCST90078978	30000	0.346914	0.244565	-0.132435	0.826262	0.280077	0.0459642	0.189989	0.370166	1.10555e-09	0.0721377	0.788249	1
12:111447506:G:A	12	111447506	A	G	150	70338	0.00208544	0.00198766	SH2B3/ATXN2	30000_White_blood_cell_leukocyte_count_inst_mean__RINT	GCST90078978	30000	0.359823	0.129453	0.106095	0.61355	0.259543	0.0230392	0.214387	0.304699	1.94679e-29	0.581648	0.445667	1
12:111447491:G:A	12	111447491	A	G	42	70446	0.000582886	0.000498577	SH2B3/ATXN2	30010_Red_blood_cell_erythrocyte_count_inst_mean__RINT	GCST90078979	30010	0.540116	0.264081	0.0225163	1.05772	0.228954	0.0382669	0.153952	0.303956	2.1895e-09	1.35979	0.243574	1
12:111447506:G:A	12	111447506	A	G	150	70338	0.00208544	0.00198764	SH2B3/ATXN2	30010_Red_blood_cell_erythrocyte_count_inst_mean__RINT	GCST90078979	30010	0.235192	0.0983612	0.0424044	0.42798	0.181574	0.0191809	0.14398	0.219168	2.89662e-21	0.286266	0.592623	1
12:111447491:G:A	12	111447491	A	G	42	70446	0.000582886	0.000498578	SH2B3/ATXN2	30020_Haemoglobin_concentration_inst_mean__RINT	GCST90078980	30020	-0.0213464	0.29501	-0.599567	0.556874	0.190954	0.0365768	0.119264	0.262643	1.78322e-07	0.510037	0.475123	1
12:111447506:G:A	12	111447506	A	G	150	70338	0.00208544	0.00198764	SH2B3/ATXN2	30020_Haemoglobin_concentration_inst_mean__RINT	GCST90078980	30020	0.0723056	0.108152	-0.139672	0.284284	0.147966	0.0183338	0.112033	0.1839	6.98984e-16	0.475733	0.490361	1
12:21537160:A:G	12	21537160	G	A	52	70436	0.000764229	0.000681918	GYS2//SPX	30030_Haematocrit_percentage_inst_mean__RINT	GCST90078981	30030	0.160329	0.166082	-0.165191	0.485849	0.145028	0.032218	0.0818819	0.208174	6.74892e-06	0.00817956	0.927937	1
12:111447491:G:A	12	111447491	A	G	42	70446	0.000582886	0.000498577	SH2B3/ATXN2	30030_Haematocrit_percentage_inst_mean__RINT	GCST90078981	30030	0.0497206	0.267853	-0.475271	0.574712	0.181102	0.0377137	0.107185	0.25502	1.57068e-06	0.235912	0.627175	1
12:111447506:G:A	12	111447506	A	G	150	70338	0.00208544	0.00198764	SH2B3/ATXN2	30030_Haematocrit_percentage_inst_mean__RINT	GCST90078981	30030	0.0886632	0.111202	-0.129292	0.306619	0.151533	0.0189037	0.114482	0.188583	1.09204e-15	0.310662	0.577275	1
12:124807814:C:A	12	124807814	A	C	57	70431	0.000751276	0.00055941	SCARB1/	30070_Red_blood_cell_erythrocyte_distribution_width_inst_mean__RINT	GCST90078986	30070	0.14758	0.212644	-0.269202	0.564361	0.200011	0.0426004	0.116515	0.283506	2.66551e-06	0.0584506	0.808962	1
12:124815068:C:T	12	124815068	T	C	55	70433	0.000738323	0.000582072	SCARB1	30070_Red_blood_cell_erythrocyte_distribution_width_inst_mean__RINT	GCST90078986	30070	0.303512	0.205937	-0.100124	0.707149	0.221526	0.0416793	0.139836	0.303216	1.06653e-07	0.152258	0.696387	1
12:111447491:G:A	12	111447491	A	G	42	70446	0.000582886	0.000498582	SH2B3/ATXN2	30080_Platelet_count_inst_mean__RINT	GCST90078987	30080	0.325939	0.219037	-0.103375	0.755252	0.770503	0.0428267	0.686564	0.854442	2.28436e-72	3.96771	0.0463809	1
12:111447506:G:A	12	111447506	A	G	150	70338	0.00208544	0.00198766	SH2B3/ATXN2	30080_Platelet_count_inst_mean__RINT	GCST90078987	30080	0.756861	0.132063	0.498017	1.0157	0.584955	0.0214665	0.542882	0.627029	1.67656e-163	1.65079	0.198851	1
12:111448271:G:A	12	111448271	A	G	24	70464	0.000388591	0.000242135	SH2B3/ATXN2	30080_Platelet_count_inst_mean__RINT	GCST90078987	30080	-0.126081	0.304586	-0.72307	0.470907	0.429628	0.0614411	0.309205	0.55005	2.70011e-12	3.19855	0.0737035	1
12:111464710:G:A	12	111464710	A	G	152	70336	0.00213725	0.0019502	ATXN2	30080_Platelet_count_inst_mean__RINT	GCST90078987	30080	-0.0655977	0.120155	-0.301102	0.169907	-0.108836	0.02166	-0.151289	-0.0663836	5.04048e-07	0.125419	0.72323	1
12:111729949:G:A	12	111729949	A	G	408	70080	0.00571229	0.00544742	ACAD10	30080_Platelet_count_inst_mean__RINT	GCST90078987	30080	0.0482734	0.0757106	-0.100119	0.196666	-0.0897591	0.0129824	-0.115204	-0.0643141	4.71487e-12	3.22897	0.0723463	1
12:111447491:G:A	12	111447491	A	G	42	70408	0.000582886	0.000498735	SH2B3/ATXN2	30090_Platelet_crit_inst_mean__RINT	GCST90078988	30090	0.751052	0.308308	0.146769	1.35534	0.812373	0.0428502	0.728388	0.896358	3.76205e-80	0.0388095	0.843827	1
12:111447506:G:A	12	111447506	A	G	150	70300	0.00208544	0.00198827	SH2B3/ATXN2	30090_Platelet_crit_inst_mean__RINT	GCST90078988	30090	0.82983	0.136898	0.561509	1.09815	0.613478	0.0214783	0.571381	0.655575	1.9539e-179	2.4376	0.118457	1
12:111448271:G:A	12	111448271	A	G	24	70426	0.000388591	0.00024221	SH2B3/ATXN2	30090_Platelet_crit_inst_mean__RINT	GCST90078988	30090	-0.213203	0.196502	-0.598346	0.171941	0.424472	0.0614749	0.303984	0.544961	5.02707e-12	9.59208	0.00195418	1
12:111464710:G:A	12	111464710	A	G	152	70298	0.00213725	0.0019508	ATXN2	30090_Platelet_crit_inst_mean__RINT	GCST90078988	30090	0.000516615	0.123942	-0.242409	0.243442	-0.107223	0.0216719	-0.1497	-0.0647473	7.51432e-07	0.733224	0.39184	1
12:111729949:G:A	12	111729949	A	G	408	70042	0.00571229	0.0054491	ACAD10	30090_Platelet_crit_inst_mean__RINT	GCST90078988	30090	0.0124391	0.0721171	-0.12891	0.153789	-0.0906138	0.0129896	-0.116073	-0.0651548	3.03915e-12	1.97778	0.159624	1
12:121580827:CTG:C	12	121580827	C	CTG	250	70224	0.00349768	0.0034506	KDM2B-DT/KDM2B	30100_Mean_platelet_thrombocyte_volume_inst_mean__RINT	GCST90078989	30100	0.0522372	0.111632	-0.166561	0.271035	-0.0792126	0.0161571	-0.11088	-0.0475452	9.45547e-07	1.35813	0.243861	1
12:121822729:G:C	12	121822729	C	G	317	70171	0.00453356	0.00469841	SETD1B	30100_Mean_platelet_thrombocyte_volume_inst_mean__RINT	GCST90078989	30100	-0.150933	0.081526	-0.310724	0.0088581	-0.0618141	0.013873	-0.0890048	-0.0346235	8.36186e-06	1.16131	0.281194	1
12:121854786:G:A	12	121854786	A	G	24	70448	0.000362732	0.000353067	HPD	30100_Mean_platelet_thrombocyte_volume_inst_mean__RINT	GCST90078989	30100	0.0122182	0.260046	-0.497473	0.521909	0.367812	0.0504803	0.268873	0.466752	3.187e-13	1.80195	0.179477	1
12:122127964:C:T	12	122127964	T	C	27	70461	0.000362685	0.000447298	MLXIP	30100_Mean_platelet_thrombocyte_volume_inst_mean__RINT	GCST90078989	30100	-0.144014	0.240211	-0.614828	0.326801	0.229587	0.0448558	0.141671	0.317503	3.08253e-07	2.33745	0.126296	1
12:122134019:T:TC	12	122134019	TC	T	504	69980	0.00707254	0.0067059	MLXIP	30100_Mean_platelet_thrombocyte_volume_inst_mean__RINT	GCST90078989	30100	0.0544697	0.0739906	-0.090552	0.199491	0.101396	0.0116326	0.0785965	0.124195	2.86824e-18	0.392532	0.530971	1
12:122547931:C:T	12	122547931	T	C	212	70218	0.00301923	0.00305958	KNTC1	30100_Mean_platelet_thrombocyte_volume_inst_mean__RINT	GCST90078989	30100	-0.222627	0.0965649	-0.411894	-0.03336	-0.087088	0.017173	-0.120746	-0.0534296	3.95273e-07	1.90972	0.166995	1
12:123727800:T:C	12	123727800	C	T	25	70463	0.000362685	0.000361416	ATP6V0A2	30100_Mean_platelet_thrombocyte_volume_inst_mean__RINT	GCST90078989	30100	-0.324997	0.277802	-0.869489	0.219494	0.241019	0.0497726	0.143467	0.338572	1.28273e-06	4.02222	0.0449046	1
12:6958063:G:A	12	6958063	A	G	86	70360	0.00124352	0.00134755	PTPN6	30110_Platelet_distribution_width_inst_mean__RINT	GCST90078990	30110	0.358616	0.183965	-0.00195487	0.719186	0.166101	0.0267695	0.113634	0.218568	5.47498e-10	1.07241	0.300403	1
12:48776246:A:G	12	48776246	G	A	195	70255	0.0027849	0.00304993	ADCY6	30110_Platelet_distribution_width_inst_mean__RINT	GCST90078990	30110	-0.0143158	0.116765	-0.243176	0.214544	0.0971299	0.0177786	0.0622845	0.131975	4.67326e-08	0.890317	0.345391	1
12:48970197:G:A	12	48970197	A	G	119	70331	0.00168389	0.00166988	WNT10B	30110_Platelet_distribution_width_inst_mean__RINT	GCST90078990	30110	0.213006	0.163479	-0.107413	0.533424	0.124225	0.0240072	0.0771717	0.171278	2.28536e-07	0.288699	0.591055	1
12:111447506:G:A	12	111447506	A	G	149	70141	0.00208544	0.00198879	SH2B3/ATXN2	30120_Lymphocyte_count_inst_mean__RINT	GCST90078991	30120	-0.0804676	0.127425	-0.330221	0.169286	0.117025	0.0229907	0.0719638	0.162086	3.57883e-07	2.32637	0.127198	1
12:111729949:G:A	12	111729949	A	G	407	69883	0.00571229	0.00544869	ACAD10	30120_Lymphocyte_count_inst_mean__RINT	GCST90078991	30120	-0.139161	0.0794948	-0.294971	0.0166487	-0.0782411	0.0139065	-0.105497	-0.0509849	1.84188e-08	0.569837	0.450324	1
12:57474102:G:A	12	57474102	A	G	321	69969	0.00457242	0.0047968	ARHGAP9	30130_Monocyte_count_inst_mean__RINT	GCST90078992	30130	-0.117918	0.106886	-0.327414	0.091579	-0.105255	0.0141334	-0.132956	-0.0775542	9.53075e-14	0.0137936	0.906507	1
12:111447491:G:A	12	111447491	A	G	42	70248	0.000582886	0.000498269	SH2B3/ATXN2	30140_Neutrophill_count_inst_mean__RINT	GCST90078993	30140	0.0993595	0.276772	-0.443113	0.641832	0.264327	0.0460152	0.174139	0.354515	9.22798e-09	0.34571	0.556552	1
12:111447506:G:A	12	111447506	A	G	149	70141	0.00208544	0.00198879	SH2B3/ATXN2	30140_Neutrophill_count_inst_mean__RINT	GCST90078993	30140	0.463088	0.137651	0.193292	0.732883	0.255573	0.0230509	0.210394	0.300752	1.44532e-28	2.2107	0.137057	1
12:69610132:C:T	12	69610132	T	C	23	70267	0.000323826	0.000207911	LRRC10	30150_Eosinophill_count_inst_mean__RINT	GCST90078994	30150	0.563217	0.248415	0.0763239	1.05011	0.310397	0.0698599	0.173474	0.44732	8.86573e-06	0.95987	0.32722	1
12:111447491:G:A	12	111447491	A	G	42	70248	0.000582886	0.000498269	SH2B3/ATXN2	30150_Eosinophill_count_inst_mean__RINT	GCST90078994	30150	0.0457534	0.296526	-0.535437	0.626944	0.223255	0.0451332	0.134795	0.311714	7.55288e-07	0.350214	0.553992	1
12:111447506:G:A	12	111447506	A	G	149	70141	0.00208544	0.00198879	SH2B3/ATXN2	30150_Eosinophill_count_inst_mean__RINT	GCST90078994	30150	0.237417	0.121412	-0.000551048	0.475386	0.114731	0.022609	0.0704184	0.159044	3.88353e-07	0.986874	0.320508	1
12:111729949:G:A	12	111729949	A	G	407	69883	0.00571229	0.00544869	ACAD10	30150_Eosinophill_count_inst_mean__RINT	GCST90078994	30150	-0.161077	0.0820109	-0.321818	-0.000335471	-0.079298	0.0136756	-0.106102	-0.0524942	6.6916e-09	0.967446	0.325318	1
12:111447506:G:A	12	111447506	A	G	149	70141	0.00208544	0.00198876	SH2B3/ATXN2	30180_Lymphocyte_percentage_inst_mean__RINT	GCST90078995	30180	-0.422113	0.128035	-0.673061	-0.171164	-0.10758	0.0228156	-0.152298	-0.0628626	2.41458e-06	5.84923	0.0155839	1
12:57474102:G:A	12	57474102	A	G	321	69969	0.00457242	0.00479794	ARHGAP9	30190_Monocyte_percentage_inst_mean__RINT	GCST90078996	30190	-0.124465	0.105846	-0.331922	0.0829921	-0.0998156	0.0142435	-0.127732	-0.0718989	2.42095e-12	0.0532696	0.817469	1
12:111447506:G:A	12	111447506	A	G	149	70141	0.00208544	0.00198876	SH2B3/ATXN2	30190_Monocyte_percentage_inst_mean__RINT	GCST90078996	30190	-0.179631	0.140678	-0.455359	0.096098	-0.158124	0.0220948	-0.201429	-0.114819	8.26878e-13	0.0228094	0.879954	1
12:111447506:G:A	12	111447506	A	G	149	70141	0.00208544	0.00198876	SH2B3/ATXN2	30200_Neutrophill_percentage_inst_mean__RINT	GCST90078997	30200	0.420471	0.128757	0.168108	0.672835	0.130768	0.023208	0.085281	0.176255	1.75466e-08	4.90323	0.0268066	1
12:69610132:C:T	12	69610132	T	C	23	70267	0.000323826	0.000207908	LRRC10	30210_Eosinophill_percentage_inst_mean__RINT	GCST90078998	30210	0.567406	0.267103	0.0438832	1.09093	0.323063	0.0706835	0.184526	0.4616	4.86433e-06	0.782069	0.376509	1
12:111447491:G:A	12	111447491	A	G	41	68659	0.000582886	0.000503029	SH2B3/ATXN2	30250_Reticulocyte_count_inst_mean__RINT	GCST90079001	30250	0.614788	0.204421	0.214124	1.01545	0.25446	0.0455938	0.165098	0.343822	2.39112e-08	2.95981	0.0853581	1
12:111447506:G:A	12	111447506	A	G	147	68553	0.00208544	0.00199924	SH2B3/ATXN2	30250_Reticulocyte_count_inst_mean__RINT	GCST90079001	30250	0.245366	0.161776	-0.071714	0.562446	0.190363	0.0228881	0.145503	0.235223	9.01325e-17	0.113329	0.736385	1
12:120560867:C:T	12	120560867	T	C	33	68667	0.000440403	0.000316363	RNF10	30250_Reticulocyte_count_inst_mean__RINT	GCST90079001	30250	0.436004	0.277571	-0.108035	0.980043	0.270048	0.0575123	0.157326	0.38277	2.65972e-06	0.342755	0.558243	1
12:111447506:G:A	12	111447506	A	G	147	68493	0.00208544	0.00200005	SH2B3/ATXN2	30270_Mean_sphered_cell_volume_inst_mean__RINT	GCST90079003	30270	-0.231169	0.110054	-0.446875	-0.0154626	-0.146521	0.0223707	-0.190367	-0.102675	5.76657e-11	0.568114	0.451009	1
12:111447506:G:A	12	111447506	A	G	147	68493	0.00208544	0.00200005	SH2B3/ATXN2	30290_High_light_scatter_reticulocyte_percentage_inst_mean__RINT	GCST90079005	30290	0.175515	0.174025	-0.165573	0.516604	0.13606	0.0230447	0.0908935	0.181227	3.54372e-09	0.0505173	0.822166	1
12:120560867:C:T	12	120560867	T	C	33	68607	0.000440403	0.000316491	RNF10	30290_High_light_scatter_reticulocyte_percentage_inst_mean__RINT	GCST90079005	30290	0.62154	0.279257	0.0741955	1.16888	0.319073	0.0579057	0.20558	0.432566	3.58386e-08	1.12477	0.288894	1
12:111447491:G:A	12	111447491	A	G	41	68599	0.000582886	0.000503234	SH2B3/ATXN2	30300_High_light_scatter_reticulocyte_count_inst_mean__RINT	GCST90079006	30300	0.625893	0.187142	0.259096	0.99269	0.232785	0.0454782	0.14365	0.321921	3.07786e-07	4.16643	0.0412325	1
12:111447506:G:A	12	111447506	A	G	147	68493	0.00208544	0.00200005	SH2B3/ATXN2	30300_High_light_scatter_reticulocyte_count_inst_mean__RINT	GCST90079006	30300	0.219625	0.172454	-0.118385	0.557635	0.166609	0.02283	0.121863	0.211355	2.92515e-13	0.0928796	0.760548	1
12:120560867:C:T	12	120560867	T	C	33	68607	0.000440403	0.000316492	RNF10	30300_High_light_scatter_reticulocyte_count_inst_mean__RINT	GCST90079006	30300	0.577413	0.285306	0.018213	1.13661	0.314173	0.0573664	0.201736	0.426609	4.33589e-08	0.81822	0.365701	1
12:111447506:G:A	12	111447506	A	G	116	58096	0.00208544	0.00198753	SH2B3/ATXN2	30600_Albumin_inst_mean__RINT	GCST90079012	30600	-0.12267	0.108481	-0.335294	0.0899536	-0.164099	0.0242762	-0.211679	-0.116518	1.38331e-11	0.138892	0.709385	1
12:546645:G:T	12	546645	T	G	29	68297	0.000401544	0.000417389	B4GALNT3	30610_Alkaline_phosphatase_inst_mean__RINT	GCST90079013	30610	0.341533	0.230015	-0.109296	0.792362	0.258356	0.0474794	0.165298	0.351414	5.28532e-08	0.125422	0.723227	1
12:556656:C:T	12	556656	T	C	41	68285	0.000595839	0.000551648	B4GALNT3	30610_Alkaline_phosphatase_inst_mean__RINT	GCST90079013	30610	0.345295	0.319558	-0.281039	0.971629	0.244362	0.0413353	0.163346	0.325377	3.38611e-09	0.0981209	0.754096	1
12:558051:G:A	12	558051	A	G	22	68304	0.000310881	0.000374922	B4GALNT3	30610_Alkaline_phosphatase_inst_mean__RINT	GCST90079013	30610	-0.0598866	0.411554	-0.866533	0.74676	0.308666	0.0500964	0.210479	0.406853	7.20857e-10	0.790236	0.374029	1
12:100532530:T:C	12	100532530	C	T	358	67968	0.0055698	0.00615872	NR1H4	30610_Alkaline_phosphatase_inst_mean__RINT	GCST90079013	30610	-0.0239179	0.0832525	-0.187093	0.139257	-0.0826969	0.0124162	-0.107032	-0.0583617	2.73034e-11	0.487636	0.484984	1
12:111447506:G:A	12	111447506	A	G	116	57466	0.00208544	0.00199022	SH2B3/ATXN2	30630_Apolipoprotein_A_inst_mean__RINT	GCST90079016	30630	-0.299133	0.126784	-0.547629	-0.0506372	-0.173495	0.0218745	-0.216368	-0.130621	2.16734e-15	0.953622	0.328799	1
12:124807814:C:A	12	124807814	A	C	53	57529	0.000751276	0.00055566	SCARB1/	30630_Apolipoprotein_A_inst_mean__RINT	GCST90079016	30630	0.551882	0.289804	-0.0161336	1.1199	0.453012	0.0413763	0.371916	0.534108	6.74862e-28	0.114067	0.735561	1
12:124815068:C:T	12	124815068	T	C	43	57539	0.000738323	0.000586235	SCARB1	30630_Apolipoprotein_A_inst_mean__RINT	GCST90079016	30630	0.571997	0.216284	0.14808	0.995914	0.301075	0.0401951	0.222294	0.379856	6.86948e-14	1.51668	0.218123	1
12:20723234:C:T	12	20723234	T	C	336	49958	0.00695578	0.00697953	SLCO1C1	30660_Direct_bilirubin_inst_mean__RINT	GCST90079021	30660	-0.0303248	0.0911725	-0.209023	0.148373	-0.0631273	0.011742	-0.0861412	-0.0401133	7.60806e-08	0.127333	0.721213	1
12:20855146:T:TAATTG	12	20855146	TAATTG	T	151	50131	0.00285004	0.00333489	SLCO1B3/SLCO1B3-SLCO1B7	30660_Direct_bilirubin_inst_mean__RINT	GCST90079021	30660	0.354525	0.131819	0.0961594	0.61289	0.313313	0.0169763	0.28004	0.346586	4.67456e-76	0.0961478	0.756502	1
12:20879609:G:A	12	20879609	A	G	37	50253	0.000608824	0.000725128	SLCO1B3/SLCO1B3-SLCO1B7	30660_Direct_bilirubin_inst_mean__RINT	GCST90079021	30660	0.650587	0.205935	0.246955	1.05422	0.393168	0.0362754	0.32207	0.464267	2.26363e-27	1.51549	0.218304	1
12:111447506:G:A	12	111447506	A	G	108	50186	0.00208544	0.0020105	SH2B3/ATXN2	30660_Direct_bilirubin_inst_mean__RINT	GCST90079021	30660	0.357055	0.171135	0.0216311	0.692479	0.10674	0.0218482	0.0639184	0.149562	1.03149e-06	2.10512	0.146807	1
12:111447506:G:A	12	111447506	A	G	141	68173	0.00208544	0.00197946	SH2B3/ATXN2	30690_Cholesterol_inst_mean__RINT	GCST90079024	30690	-0.329366	0.142107	-0.607896	-0.0508364	-0.132997	0.0226938	-0.177476	-0.0885185	4.61386e-09	1.862	0.172395	1
12:124807814:C:A	12	124807814	A	C	57	68257	0.000751276	0.000552084	SCARB1/	30690_Cholesterol_inst_mean__RINT	GCST90079024	30690	0.73014	0.240934	0.25791	1.20237	0.273616	0.0429422	0.189451	0.357781	1.86919e-10	3.47977	0.0621234	1
12:121133096:G:T	12	121133096	T	G	588	67510	0.00888578	0.00908462	P2RX7	30710_C_reactive_protein_inst_mean__RINT	GCST90079026	30710	0.0938748	0.0769746	-0.0569955	0.244745	-0.0555069	0.0108331	-0.0767393	-0.0342745	2.99373e-07	3.69302	0.0546406	1
12:121245218:C:T	12	121245218	T	C	41	68041	0.000582947	0.000498506	CAMKK2	30710_C_reactive_protein_inst_mean__RINT	GCST90079026	30710	-0.69409	0.371007	-1.42126	0.0330835	-0.250653	0.0459748	-0.340762	-0.160544	4.9816e-08	1.40696	0.235562	1
12:111447491:G:A	12	111447491	A	G	40	68272	0.000582886	0.000491449	SH2B3/ATXN2	30720_Cystatin_C_inst_mean__RINT	GCST90079027	30720	0.819637	0.173378	0.479817	1.15946	0.294653	0.0408079	0.214671	0.374635	5.17987e-13	8.68739	0.00320419	1
12:111447506:G:A	12	111447506	A	G	141	68171	0.00208544	0.00198081	SH2B3/ATXN2	30720_Cystatin_C_inst_mean__RINT	GCST90079027	30720	0.343065	0.123764	0.100488	0.585642	0.243104	0.0203422	0.203234	0.282974	6.43593e-33	0.635175	0.425463	1
12:111729949:G:A	12	111729949	A	G	395	67917	0.00571229	0.00544113	ACAD10	30720_Cystatin_C_inst_mean__RINT	GCST90079027	30720	-0.131925	0.0745562	-0.278055	0.0142052	-0.0595072	0.0122907	-0.0835966	-0.0354178	1.28776e-06	0.918498	0.33787	1
12:117010390:CGT:C	12	117010390	C	CGT	330	67982	0.00483148	0.00499781	FBXW8	30720_Cystatin_C_inst_mean__RINT	GCST90079027	30720	0.0641545	0.0923788	-0.116908	0.245217	0.0591552	0.0128147	0.0340388	0.0842717	3.90856e-06	0.00287335	0.957251	1
12:111447506:G:A	12	111447506	A	G	116	58068	0.00208544	0.00198188	SH2B3/ATXN2	30760_HDL_cholesterol_inst_mean__RINT	GCST90079031	30760	-0.240703	0.10826	-0.452892	-0.0285138	-0.222128	0.0211989	-0.263677	-0.180579	1.08737e-25	0.0283516	0.866285	1
12:124807814:C:A	12	124807814	A	C	53	58131	0.000751276	0.000557881	SCARB1/	30760_HDL_cholesterol_inst_mean__RINT	GCST90079031	30760	0.592579	0.308245	-0.011581	1.19674	0.555798	0.0399352	0.477527	0.63407	4.9588e-44	0.014003	0.905803	1
12:124815068:C:T	12	124815068	T	C	49	58135	0.000738323	0.000592253	SCARB1	30760_HDL_cholesterol_inst_mean__RINT	GCST90079031	30760	0.370683	0.251704	-0.122656	0.864022	0.379899	0.0386761	0.304096	0.455703	9.0008e-23	0.00130957	0.971132	1
12:57208108:C:T	12	57208108	T	C	68	67484	0.000932642	0.00118388	LRP1	30770_IGF_1_inst_mean__RINT	GCST90079032	30770	-0.265419	0.254113	-0.76348	0.232642	-0.1498	0.0287749	-0.206198	-0.0934026	1.93018e-07	0.204395	0.651196	1
12:102912801:C:T	12	102912801	T	C	51	67475	0.000751451	0.000779711	PAH	30770_IGF_1_inst_mean__RINT	GCST90079032	30770	0.496522	0.277147	-0.0466849	1.03973	0.247789	0.0354486	0.178311	0.317267	2.74692e-12	0.792505	0.373344	1
12:111447506:G:A	12	111447506	A	G	116	57880	0.00208544	0.00198607	SH2B3/ATXN2	30810_Phosphate_inst_mean__RINT	GCST90079037	30810	0.24361	0.141686	-0.0340946	0.521314	0.150606	0.0242575	0.103062	0.19815	5.3448e-10	0.418602	0.517635	1
12:20855146:T:TAATTG	12	20855146	TAATTG	T	166	56974	0.00285004	0.00308484	SLCO1B3/SLCO1B3-SLCO1B7	30830_SHBG_inst_mean__RINT	GCST90079040	30830	-0.157333	0.114585	-0.381919	0.0672528	-0.0802003	0.0171771	-0.113867	-0.0465339	3.02618e-06	0.443176	0.505594	1
12:21537160:A:G	12	21537160	G	A	41	57111	0.000764229	0.000691879	GYS2//SPX	30830_SHBG_inst_mean__RINT	GCST90079040	30830	-0.19318	0.272815	-0.727898	0.341538	0.201187	0.0361709	0.130294	0.272081	2.66497e-08	2.0535	0.151856	1
12:100532530:T:C	12	100532530	C	T	307	56845	0.0055698	0.00612427	NR1H4	30830_SHBG_inst_mean__RINT	GCST90079040	30830	-0.436169	0.086256	-0.605231	-0.267107	-0.256519	0.0122225	-0.280474	-0.232563	8.55575e-98	4.25246	0.0391934	1
12:20723234:C:T	12	20723234	T	C	462	67330	0.00695578	0.00710351	SLCO1C1	30840_Total_bilirubin_inst_mean__RINT	GCST90079041	30840	0.0118089	0.0734373	-0.132128	0.155746	-0.0698717	0.0104814	-0.0904148	-0.0493285	2.62403e-11	1.2124	0.270857	1
12:20855146:T:TAATTG	12	20855146	TAATTG	T	195	67583	0.00285004	0.00309282	SLCO1B3/SLCO1B3-SLCO1B7	30840_Total_bilirubin_inst_mean__RINT	GCST90079041	30840	0.338585	0.108251	0.126413	0.550756	0.304103	0.0158691	0.273	0.335206	7.50522e-82	0.0993303	0.752635	1
12:20879609:G:A	12	20879609	A	G	41	67743	0.000608824	0.000668824	SLCO1B3/SLCO1B3-SLCO1B7	30840_Total_bilirubin_inst_mean__RINT	GCST90079041	30840	0.452263	0.193434	0.0731318	0.831394	0.365076	0.0340093	0.298418	0.431733	7.00392e-27	0.197067	0.657099	1
12:111447506:G:A	12	111447506	A	G	139	67653	0.00208544	0.00197762	SH2B3/ATXN2	30840_Total_bilirubin_inst_mean__RINT	GCST90079041	30840	0.3627	0.141448	0.0854625	0.639938	0.0895804	0.0198243	0.0507254	0.128435	6.22179e-06	3.6565	0.0558508	1
12:100532530:T:C	12	100532530	C	T	297	56139	0.0055698	0.00613258	NR1H4	30850_Testosterone_inst_mean__RINT	GCST90079042	30850	-0.0869777	0.0661287	-0.21659	0.0426346	-0.0807858	0.00880172	-0.0980368	-0.0635347	4.375e-20	0.00861484	0.92605	1
12:111447506:G:A	12	111447506	A	G	114	57924	0.00208544	0.00198849	SH2B3/ATXN2	30860_Total_protein_inst_mean__RINT	GCST90079043	30860	-0.240347	0.167806	-0.569245	0.0885523	-0.12233	0.0243691	-0.170093	-0.0745679	5.16978e-07	0.484406	0.486433	1
12:95977953:C:T	12	95977953	T	C	432	62586	0.00689119	0.00622159	HAL	30890_Vitamin_D_inst_mean__RINT	GCST90079047	30890	0.141114	0.0960637	-0.0471705	0.329399	0.128672	0.0135927	0.10203	0.155313	2.90063e-21	0.0164464	0.897956	1
12:95986106:C:T	12	95986106	T	C	329	62689	0.00523316	0.00482327	HAL	30890_Vitamin_D_inst_mean__RINT	GCST90079047	30890	0.107237	0.0974272	-0.0837204	0.298194	0.0926412	0.0154206	0.0624173	0.122865	1.88268e-09	0.0218949	0.882367	1
12:124807814:C:A	12	124807814	A	C	52	62970	0.000751276	0.000542621	SCARB1/	30890_Vitamin_D_inst_mean__RINT	GCST90079047	30890	-0.340938	0.309922	-0.948385	0.266508	-0.234555	0.0458734	-0.324465	-0.144644	3.16931e-07	0.1153	0.734189	1
12:49295621:G:T	12	49295621	T	G	194	34262	0.0065284	0.00704617	PRPH/TROAP-AS1	3144_Heel_Broadband_ultrasound_attenuation_direct_entry_inst_mean__RINT	GCST90079049	3144	-0.155712	0.122274	-0.395369	0.0839457	-0.0777798	0.0150077	-0.107194	-0.0483652	2.1875e-07	0.400191	0.526991	1
12:49295621:G:T	12	49295621	T	G	194	34262	0.0065284	0.00704574	PRPH/TROAP-AS1	3147_Heel_quantitative_ultrasound_index_QUI_direct_entry_inst_mean__RINT	GCST90079051	3147	-0.153726	0.119873	-0.388678	0.0812255	-0.0683359	0.0150869	-0.0979057	-0.038766	5.9132e-06	0.499512	0.479715	1
12:49295621:G:T	12	49295621	T	G	192	34234	0.0065284	0.00704491	PRPH/TROAP-AS1	3148_Heel_bone_mineral_density_BMD_inst_mean__RINT	GCST90079052	3148	-0.155465	0.106434	-0.364076	0.0531468	-0.0683265	0.0150774	-0.0978777	-0.0387753	5.85064e-06	0.657088	0.41759	1
12:114399544:C:A	12	114399544	A	C	306	67742	0.00463719	0.00490204	TBX5	4080_Systolic_blood_pressure_automated_reading_inst_mean__RINT	GCST90079146	4080	-0.212406	0.10549	-0.419167	-0.00564475	-0.0651922	0.0142089	-0.0930412	-0.0373433	4.47245e-06	1.91277	0.166656	1
12:114399544:C:A	12	114399544	A	C	114	20216	0.00463719	0.00510493	TBX5	4194_Pulse_rate_inst_mean__RINT	GCST90079160	4194	0.0747926	0.203033	-0.323152	0.472738	0.204435	0.023182	0.158999	0.249871	1.15808e-18	0.402471	0.525816	1
12:49295621:G:T	12	49295621	T	G	450	73410	0.0065284	0.00712943	PRPH/TROAP-AS1	48_Waist_circumference_inst_mean__RINT	GCST90079228	48	-0.0754781	0.0634506	-0.199841	0.0488852	-0.0545754	0.0107773	-0.0756986	-0.0334523	4.10731e-07	0.105483	0.745347	1
12:49295621:G:T	12	49295621	T	G	450	73392	0.0065284	0.00713137	PRPH/TROAP-AS1	49_Hip_circumference_inst_mean__RINT	GCST90079253	49	-0.0894032	0.0777559	-0.241805	0.0629984	-0.0662912	0.0120872	-0.0899817	-0.0426006	4.14885e-08	0.0862658	0.768979	1
12:12726097:G:A	12	12726097	A	G	98	73974	0.00128245	0.00125096	APOLD1	50_Standing_height_inst_mean__RINT	GCST90079277	50	-0.072908	0.0891821	-0.247705	0.101889	0.0907658	0.0177178	0.0560396	0.125492	3.00933e-07	3.24035	0.0718454	1
12:48775379:C:T	12	48775379	T	C	83	73999	0.00110101	0.000954496	ADCY6	50_Standing_height_inst_mean__RINT	GCST90079277	50	-0.160148	0.113255	-0.382127	0.0618314	-0.103787	0.0202823	-0.143539	-0.0640342	3.10251e-07	0.239956	0.624238	1
12:106815141:C:T	12	106815141	T	C	591	73491	0.00801793	0.00805441	RIC8B	50_Standing_height_inst_mean__RINT	GCST90079277	50	-0.039965	0.0417811	-0.121856	0.0419259	-0.0319777	0.00701154	-0.0457201	-0.0182354	5.09766e-06	0.0355451	0.850458	1
12:49295621:G:T	12	49295621	T	G	194	34262	0.0065284	0.00704574	PRPH/TROAP-AS1	78_Heel_bone_mineral_density_BMD_T_score_automated_inst_mean__RINT	GCST90079502	78	-0.153774	0.11988	-0.388738	0.0811898	-0.068333	0.0150869	-0.0979027	-0.0387632	5.91806e-06	0.500056	0.479475	1
13:95894596:G:A	13	95894596	A	G	168	48758	0.00326425	0.00320563	UGGT2	20258_FEV1_FVC_ratio_Z_score_inst_mean__RINT	GCST90078390	20258	0.138796	0.138792	-0.133236	0.410828	0.108092	0.0202135	0.0684743	0.14771	8.91677e-08	0.0479236	0.826717	1
13:72745001:G:A	13	72745001	A	G	232	70256	0.00329007	0.00399458	BORA	30010_Red_blood_cell_erythrocyte_count_inst_mean__RINT	GCST90078979	30010	0.2304	0.112284	0.0103222	0.450477	0.100132	0.013513	0.0736468	0.126617	1.26259e-13	1.32675	0.249384	1
13:102597159:G:A	13	102597159	A	G	138	70350	0.00195591	0.00191678	TPP2	30010_Red_blood_cell_erythrocyte_count_inst_mean__RINT	GCST90078979	30010	-0.131474	0.116985	-0.360764	0.0978173	0.0929583	0.0194547	0.0548278	0.131089	1.76874e-06	3.58146	0.0584278	1
13:72745001:G:A	13	72745001	A	G	232	70256	0.00329007	0.00399459	BORA	30040_Mean_corpuscular_volume_inst_mean__RINT	GCST90078982	30040	-0.224152	0.109906	-0.439568	-0.00873546	-0.160346	0.0152092	-0.190155	-0.130537	5.48917e-26	0.330702	0.565246	1
13:72745001:G:A	13	72745001	A	G	232	70256	0.00329007	0.00399462	BORA	30050_Mean_corpuscular_haemoglobin_inst_mean__RINT	GCST90078983	30050	-0.100498	0.114496	-0.324909	0.123914	-0.144571	0.0152159	-0.174394	-0.114749	2.07205e-21	0.145603	0.702773	1
13:72745001:G:A	13	72745001	A	G	232	70256	0.00329007	0.00399459	BORA	30070_Red_blood_cell_erythrocyte_distribution_width_inst_mean__RINT	GCST90078986	30070	0.0362776	0.121391	-0.201648	0.274204	0.0984872	0.0159465	0.0672327	0.129742	6.56992e-10	0.258174	0.611377	1
13:72745001:G:A	13	72745001	A	G	228	68472	0.00329007	0.00399151	BORA	30250_Reticulocyte_count_inst_mean__RINT	GCST90079001	30250	-0.00684971	0.108736	-0.219973	0.206273	0.0732285	0.0161854	0.0415057	0.104951	6.05785e-06	0.530594	0.466357	1
13:72745001:G:A	13	72745001	A	G	228	68472	0.00329007	0.00399151	BORA	30260_Mean_reticulocyte_volume_inst_mean__RINT	GCST90079002	30260	-0.247313	0.112744	-0.468291	-0.0263345	-0.153355	0.0159303	-0.184578	-0.122132	6.17217e-22	0.680917	0.409271	1
13:72745001:G:A	13	72745001	A	G	227	68413	0.00329007	0.0039907	BORA	30270_Mean_sphered_cell_volume_inst_mean__RINT	GCST90079003	30270	-0.207919	0.0963636	-0.396792	-0.0190467	-0.15115	0.0158217	-0.18216	-0.12014	1.25567e-21	0.337949	0.561016	1
13:20189546:AC:A	13	20189546	A	AC	503	67359	0.0075	0.00750272	GJB2/	30650_Aspartate_aminotransferase_inst_mean__RINT	GCST90079020	30650	-0.14127	0.073115	-0.284575	0.00203587	-0.0530059	0.011627	-0.0757944	-0.0302175	5.14267e-06	1.42136	0.233179	1
13:45967827:C:T	13	45967827	T	C	142	67414	0.00200772	0.00190912	ZC3H13	30770_IGF_1_inst_mean__RINT	GCST90079032	30770	0.16024	0.125177	-0.0851074	0.405586	0.103816	0.0225679	0.0595842	0.148049	4.2212e-06	0.196779	0.657333	1
13:51946372:G:A	13	51946372	A	G	304	56848	0.00509054	0.00501587	ATP7B	30830_SHBG_inst_mean__RINT	GCST90079040	30830	-0.104413	0.0871141	-0.275156	0.0663309	-0.0685444	0.0134421	-0.0948903	-0.0421984	3.4101e-07	0.165586	0.684065	1
13:32398489:A:T	13	32398489	T	A	427	45269	0.00974068	0.00944451	BRCA2	3526_Mothers_age_at_death_inst_mean__RINT	GCST90079060	3526	0.0139523	0.0182728	-0.0218624	0.0497669	-0.0703599	0.0136193	-0.0970532	-0.0436666	2.38913e-07	13.6866	0.00021599	0.418805
13:32398489:A:T	13	32398489	T	A	134	12564	0.00974068	0.00930199	BRCA2	3581_Age_at_menopause_last_menstrual_period_inst_mean__RINT	GCST90079064	3581	0.0727665	0.14249	-0.206513	0.352046	-0.0852617	0.0187491	-0.122009	-0.0485141	5.42873e-06	1.20906	0.271518	1
13:36853518:G:T	13	36853518	T	G	22	74060	0.000336779	0.000254615	SMAD9	50_Standing_height_inst_mean__RINT	GCST90079277	50	-0.139195	0.194954	-0.521306	0.242916	-0.172539	0.0388785	-0.24874	-0.0963388	9.08364e-06	0.0281337	0.866795	1
14:58432438:AG:A	14	58432438	A	AG	317	73695	0.00428923	0.00436895	KIAA0586	20015_Sitting_height_inst_mean__RINT	GCST90078245	20015	-0.105089	0.0774153	-0.256823	0.0466449	-0.0490109	0.0108358	-0.0702486	-0.0277731	6.09515e-06	0.514646	0.473134	1
14:60509783:G:A	14	60509783	A	G	539	73535	0.00730551	0.00682757	C14orf39/SIX6	20015_Sitting_height_inst_mean__RINT	GCST90078245	20015	0.0336935	0.0474358	-0.0592808	0.126668	0.040889	0.00867131	0.0238936	0.0578845	2.41192e-06	0.0222656	0.881383	1
14:60509783:G:A	14	60509783	A	G	317	42863	0.00730551	0.00679992	C14orf39/SIX6	20150_Forced_expiratory_volume_in_1_second_FEV1_Best_measure_inst_mean__RINT	GCST90078316	20150	0.0672769	0.0691424	-0.0682422	0.202796	0.0522802	0.0104728	0.0317539	0.0728064	5.97548e-07	0.0459885	0.830197	1
14:60509783:G:A	14	60509783	A	G	317	42863	0.00730551	0.00679992	C14orf39/SIX6	20151_Forced_vital_capacity_FVC_Best_measure_inst_mean__RINT	GCST90078317	20151	0.0630242	0.0650589	-0.0644912	0.19054	0.0485836	0.0100355	0.0289143	0.0682529	1.29088e-06	0.0481221	0.826364	1
14:60509783:G:A	14	60509783	A	G	79	8547	0.00730551	0.00680936	C14orf39/SIX6	20261_avMSE_inst_mean__RINT	GCST90078391	20261	0.0461377	0.152144	-0.252064	0.344339	-0.219231	0.0261707	-0.270525	-0.167938	5.42978e-17	2.9548	0.0856229	1
14:58432438:AG:A	14	58432438	A	AG	308	72014	0.00428923	0.00437836	KIAA0586	23101_Whole_body_fat_free_mass_inst_mean__RINT	GCST90078905	23101	-0.0887277	0.0599686	-0.206266	0.0288108	-0.0494532	0.00929612	-0.0676733	-0.0312332	1.03898e-07	0.418852	0.51751	1
14:58432438:AG:A	14	58432438	A	AG	308	72026	0.00428923	0.00437801	KIAA0586	23102_Whole_body_water_mass_inst_mean__RINT	GCST90078906	23102	-0.0932214	0.061458	-0.213679	0.0272363	-0.0517897	0.00931708	-0.0700508	-0.0335285	2.71988e-08	0.444263	0.505072	1
14:58432438:AG:A	14	58432438	A	AG	308	72022	0.00428923	0.00437814	KIAA0586	23105_Basal_metabolic_rate_inst_mean__RINT	GCST90078908	23105	-0.0780974	0.0635269	-0.20261	0.0464153	-0.0508522	0.00978278	-0.0700261	-0.0316783	2.01298e-07	0.179674	0.671653	1
14:58432438:AG:A	14	58432438	A	AG	308	72014	0.00428923	0.0043785	KIAA0586	23113_Leg_fat_free_mass_right_inst_mean__RINT	GCST90078916	23113	-0.0834853	0.0618832	-0.204776	0.0378057	-0.0470799	0.00963831	-0.0659707	-0.0281892	1.03604e-06	0.337891	0.561049	1
14:58432438:AG:A	14	58432438	A	AG	308	72014	0.00428923	0.00437851	KIAA0586	23114_Leg_predicted_mass_right_inst_mean__RINT	GCST90078917	23114	-0.083059	0.0618737	-0.204331	0.0382134	-0.0471055	0.00957572	-0.0658736	-0.0283374	8.68715e-07	0.329754	0.565804	1
14:58432438:AG:A	14	58432438	A	AG	308	72010	0.00428923	0.00437877	KIAA0586	23117_Leg_fat_free_mass_left_inst_mean__RINT	GCST90078920	23117	-0.0501844	0.0645323	-0.176668	0.0762989	-0.0475483	0.00969529	-0.0665507	-0.0285459	9.37779e-07	0.00163182	0.967778	1
14:58432438:AG:A	14	58432438	A	AG	308	72010	0.00428923	0.00437883	KIAA0586	23118_Leg_predicted_mass_left_inst_mean__RINT	GCST90078921	23118	-0.0462142	0.064267	-0.172178	0.0797491	-0.0474189	0.00963166	-0.0662966	-0.0285412	8.51277e-07	0.000343645	0.98521	1
14:58432438:AG:A	14	58432438	A	AG	308	72002	0.00428923	0.00437812	KIAA0586	23121_Arm_fat_free_mass_right_inst_mean__RINT	GCST90078924	23121	-0.109682	0.0609371	-0.229119	0.00975458	-0.0464847	0.00924714	-0.0646088	-0.0283607	4.98383e-07	1.05135	0.305196	1
14:58432438:AG:A	14	58432438	A	AG	308	72002	0.00428923	0.00437819	KIAA0586	23122_Arm_predicted_mass_right_inst_mean__RINT	GCST90078925	23122	-0.114379	0.0625009	-0.236881	0.0081224	-0.0444821	0.0092095	-0.0625324	-0.0264318	1.36516e-06	1.22411	0.268556	1
14:58432438:AG:A	14	58432438	A	AG	308	71984	0.00428923	0.00437767	KIAA0586	23125_Arm_fat_free_mass_left_inst_mean__RINT	GCST90078928	23125	-0.101148	0.0642729	-0.227122	0.0248274	-0.0500909	0.00948495	-0.0686811	-0.0315007	1.28419e-07	0.617578	0.431949	1
14:58432438:AG:A	14	58432438	A	AG	308	71976	0.00428923	0.00437783	KIAA0586	23126_Arm_predicted_mass_left_inst_mean__RINT	GCST90078929	23126	-0.0934088	0.0629967	-0.216882	0.0300648	-0.0507557	0.00944013	-0.069258	-0.0322534	7.59102e-08	0.448354	0.503118	1
14:58432438:AG:A	14	58432438	A	AG	308	71944	0.00428923	0.00437909	KIAA0586	23129_Trunk_fat_free_mass_inst_mean__RINT	GCST90078932	23129	-0.0964594	0.0592557	-0.212601	0.0196818	-0.0473094	0.00930413	-0.0655451	-0.0290736	3.68075e-07	0.671443	0.412549	1
14:58432438:AG:A	14	58432438	A	AG	308	71932	0.00428923	0.00437949	KIAA0586	23130_Trunk_predicted_mass_inst_mean__RINT	GCST90078933	23130	-0.0945879	0.0591326	-0.210488	0.0213121	-0.0469025	0.00927663	-0.0650843	-0.0287206	4.28184e-07	0.634684	0.425642	1
14:39234201:TA:T	14	39234201	T	TA	79	70405	0.00108814	0.00130251	MIA2	30010_Red_blood_cell_erythrocyte_count_inst_mean__RINT	GCST90078979	30010	0.264074	0.177926	-0.0846608	0.612808	0.115359	0.0236605	0.0689855	0.161733	1.08475e-06	0.686463	0.40737	1
14:75005867:G:T	14	75005867	T	G	49	70427	0.000751334	0.000681077	EIF2B2/	30050_Mean_corpuscular_haemoglobin_inst_mean__RINT	GCST90078983	30050	-0.138575	0.22724	-0.583965	0.306815	-0.190637	0.0368566	-0.262875	-0.118399	2.31106e-07	0.0511446	0.821083	1
14:73738642:C:T	14	73738642	T	C	281	70207	0.00410611	0.00417987	MIDEAS	30070_Red_blood_cell_erythrocyte_distribution_width_inst_mean__RINT	GCST90078986	30070	-0.195954	0.0936855	-0.379578	-0.0123308	-0.0993566	0.0156406	-0.130012	-0.0687016	2.11873e-10	1.03431	0.309149	1
14:103110063:G:A	14	103110063	A	G	49	70439	0.000777182	0.000892199	EXOC3L4	30080_Platelet_count_inst_mean__RINT	GCST90078987	30080	-0.0302638	0.209017	-0.439938	0.37941	0.167919	0.0318353	0.105523	0.230315	1.33047e-07	0.878632	0.348577	1
14:64741750:A:G	14	64741750	G	A	64	70424	0.000880806	0.00106039	PLEKHG3	30100_Mean_platelet_thrombocyte_volume_inst_mean__RINT	GCST90078989	30100	0.112731	0.201196	-0.281613	0.507075	0.18742	0.0281768	0.132195	0.242646	2.89967e-11	0.135156	0.713145	1
14:102875678:C:T	14	102875678	T	C	157	70331	0.0023445	0.00253706	TRAF3	30100_Mean_platelet_thrombocyte_volume_inst_mean__RINT	GCST90078989	30100	-0.0518951	0.141499	-0.329233	0.225443	-0.0815916	0.018269	-0.117398	-0.0457852	7.96446e-06	0.0433236	0.835117	1
14:103106784:G:A	14	103106784	A	G	23	70465	0.000323826	0.0002648	EXOC3L4	30100_Mean_platelet_thrombocyte_volume_inst_mean__RINT	GCST90078989	30100	-0.490062	0.272251	-1.02367	0.0435503	-0.383145	0.0565149	-0.493913	-0.272378	1.20553e-11	0.147854	0.700595	1
14:103110063:G:A	14	103110063	A	G	49	70439	0.000777182	0.00089221	EXOC3L4	30100_Mean_platelet_thrombocyte_volume_inst_mean__RINT	GCST90078989	30100	-0.429486	0.204792	-0.830879	-0.0280935	-0.415535	0.0307651	-0.475834	-0.355237	1.42777e-41	0.00453848	0.946289	1
14:23118629:G:T	14	23118629	T	G	589	69701	0.00831585	0.00811817	CEBPE/	30130_Monocyte_count_inst_mean__RINT	GCST90078992	30130	0.1314	0.0703533	-0.00649222	0.269293	0.0770322	0.0108834	0.0557012	0.0983633	1.46295e-12	0.583241	0.445045	1
14:92676516:T:C	14	92676516	C	T	384	69906	0.00546618	0.00572035	RIN3	30130_Monocyte_count_inst_mean__RINT	GCST90078992	30130	0.0336386	0.0856161	-0.134169	0.201446	-0.0651614	0.0129716	-0.0905853	-0.0397376	5.07652e-07	1.30181	0.253884	1
14:23118629:G:T	14	23118629	T	G	589	69701	0.00831585	0.00811817	CEBPE/	30140_Neutrophill_count_inst_mean__RINT	GCST90078993	30140	-0.0187606	0.0718898	-0.159665	0.122143	-0.0563999	0.0114497	-0.0788408	-0.0339589	8.39754e-07	0.267344	0.605119	1
14:23118629:G:T	14	23118629	T	G	589	69701	0.00831585	0.00811817	CEBPE/	30150_Eosinophill_count_inst_mean__RINT	GCST90078994	30150	-0.0390972	0.072447	-0.181093	0.102899	-0.0954931	0.0112346	-0.117513	-0.0734737	1.89731e-17	0.591745	0.441745	1
14:23118629:G:T	14	23118629	T	G	589	69701	0.00831585	0.00811807	CEBPE/	30190_Monocyte_percentage_inst_mean__RINT	GCST90078996	30190	0.14408	0.0686754	0.00947629	0.278684	0.132393	0.0109678	0.110896	0.153889	1.50261e-33	0.0282404	0.866545	1
14:24210722:G:A	14	24210722	A	G	208	70082	0.00284967	0.00252477	/CHMP4A/	30190_Monocyte_percentage_inst_mean__RINT	GCST90078996	30190	-0.201521	0.116276	-0.429421	0.02638	-0.102543	0.0195562	-0.140873	-0.0642141	1.57528e-07	0.704662	0.401221	1
14:92676516:T:C	14	92676516	C	T	384	69906	0.00546618	0.00572028	RIN3	30190_Monocyte_percentage_inst_mean__RINT	GCST90078996	30190	0.0649434	0.0904479	-0.112334	0.242221	-0.0585515	0.0130722	-0.0841726	-0.0329305	7.49611e-06	1.82609	0.17659	1
14:23118629:G:T	14	23118629	T	G	589	69701	0.00831585	0.00811807	CEBPE/	30210_Eosinophill_percentage_inst_mean__RINT	GCST90078998	30210	-0.0370824	0.072138	-0.178473	0.104308	-0.0871371	0.0113659	-0.109414	-0.0648604	1.7668e-14	0.469799	0.49308	1
14:64799829:G:A	14	64799829	A	G	32	68668	0.000492215	0.000414545	SPTB	30260_Mean_reticulocyte_volume_inst_mean__RINT	GCST90079002	30260	-0.665822	0.347092	-1.34612	0.014478	-0.224066	0.0493787	-0.320847	-0.127286	5.68683e-06	1.58772	0.207652	1
14:64786486:C:T	14	64786486	T	C	42	68598	0.000634699	0.000677849	SPTB	30270_Mean_sphered_cell_volume_inst_mean__RINT	GCST90079003	30270	-0.202613	0.146014	-0.488801	0.0835742	-0.198369	0.0383056	-0.273447	-0.123292	2.23553e-07	0.000790503	0.97757	1
14:64799829:G:A	14	64799829	A	G	32	68608	0.000492215	0.000414713	SPTB	30270_Mean_sphered_cell_volume_inst_mean__RINT	GCST90079003	30270	-0.186086	0.301122	-0.776284	0.404113	-0.224427	0.0490443	-0.320552	-0.128302	4.73913e-06	0.0157936	0.899991	1
14:64769612:C:T	14	64769612	T	C	217	68423	0.00308282	0.0031128	SPTB	30290_High_light_scatter_reticulocyte_percentage_inst_mean__RINT	GCST90079005	30290	0.250235	0.120278	0.0144907	0.485979	0.089895	0.0184883	0.0536586	0.126132	1.16055e-06	1.73609	0.187635	1
14:64769612:C:T	14	64769612	T	C	217	68423	0.00308282	0.00311281	SPTB	30300_High_light_scatter_reticulocyte_count_inst_mean__RINT	GCST90079006	30300	0.230488	0.116057	0.00301544	0.45796	0.0853328	0.018314	0.0494381	0.121228	3.17079e-06	1.52629	0.21667	1
14:75280809:G:C	14	75280809	C	G	442	67878	0.00652867	0.00613901	FOS	30610_Alkaline_phosphatase_inst_mean__RINT	GCST90079013	30610	0.104243	0.0819475	-0.0563742	0.26486	0.0556339	0.0123891	0.0313516	0.0799161	7.10419e-06	0.343991	0.557535	1
14:60509783:G:A	14	60509783	A	G	456	63130	0.00730551	0.00681575	C14orf39/SIX6	3062_Forced_vital_capacity_FVC_inst_mean__RINT	GCST90079015	3062	0.114364	0.0527651	0.0109446	0.217784	0.0510319	0.00915539	0.0330877	0.0689762	2.4899e-08	1.39854	0.236968	1
14:39234201:TA:T	14	39234201	T	TA	62	57512	0.00108814	0.0012961	MIA2	30630_Apolipoprotein_A_inst_mean__RINT	GCST90079016	30630	0.0546989	0.18658	-0.310997	0.420395	-0.134316	0.0270494	-0.187331	-0.0812998	6.85006e-07	1.00515	0.316068	1
14:60509783:G:A	14	60509783	A	G	456	63130	0.00730551	0.00681575	C14orf39/SIX6	3063_Forced_expiratory_volume_in_1_second_FEV1_inst_mean__RINT	GCST90079017	3063	0.0902837	0.0546454	-0.0168213	0.197389	0.04802	0.00952437	0.0293526	0.0666875	4.61156e-07	0.580537	0.446102	1
14:103110063:G:A	14	103110063	A	G	54	68216	0.000777182	0.000895933	EXOC3L4	30730_Gamma_glutamyltransferase_inst_mean__RINT	GCST90079028	30730	-0.250155	0.172896	-0.589031	0.0887203	-0.258675	0.0317041	-0.320814	-0.196537	3.37663e-16	0.00234922	0.961343	1
14:64771032:G:A	14	64771032	A	G	151	68205	0.00217611	0.00195306	SPTB	30750_Glycated_haemoglobin_HbA1c_inst_mean__RINT	GCST90079030	30750	-0.0865619	0.124745	-0.331061	0.157937	-0.119108	0.0218062	-0.161847	-0.0763687	4.70469e-08	0.0660514	0.797175	1
14:60509783:G:A	14	60509783	A	G	494	67062	0.00730551	0.00683009	C14orf39/SIX6	30770_IGF_1_inst_mean__RINT	GCST90079032	30770	0.144046	0.0737751	-0.000553187	0.288645	0.0794502	0.0119715	0.0559865	0.102914	3.2097e-11	0.746967	0.387438	1
14:60509783:G:A	14	60509783	A	G	88	9662	0.00730551	0.00674462	C14orf39/SIX6	5084_Spherical_power_right_inst_mean__RINT	GCST90079267	5084	0.205004	0.12947	-0.0487571	0.458766	-0.221737	0.0247128	-0.270173	-0.173301	2.89705e-19	10.4821	0.00120536	1
14:60509783:G:A	14	60509783	A	G	85	9641	0.00730551	0.00671573	C14orf39/SIX6	5085_Spherical_power_left_inst_mean__RINT	GCST90079268	5085	-0.0660746	0.163339	-0.386219	0.25407	-0.226099	0.0248973	-0.274897	-0.177301	1.07309e-19	0.93803	0.332785	1
14:51999728:G:C	14	51999728	C	G	42	74038	0.000544041	0.00048016	RTRAF	50_Standing_height_inst_mean__RINT	GCST90079277	50	-0.000413947	0.152522	-0.299356	0.298529	0.126044	0.0282926	0.0705913	0.181496	8.38897e-06	0.664563	0.414954	1
14:58432438:AG:A	14	58432438	A	AG	317	73703	0.00428923	0.00437022	KIAA0586	50_Standing_height_inst_mean__RINT	GCST90079277	50	-0.10072	0.0539708	-0.206503	0.00506261	-0.0431797	0.00944367	-0.061689	-0.0246705	4.82289e-06	1.10289	0.293633	1
14:70048791:C:T	14	70048791	T	C	135	73943	0.00183938	0.00172954	SLC8A3	50_Standing_height_inst_mean__RINT	GCST90079277	50	0.107659	0.0759677	-0.0412377	0.256556	0.0680497	0.014965	0.0387189	0.0973805	5.43469e-06	0.261699	0.608955	1
14:75280809:G:C	14	75280809	C	G	484	73592	0.00652867	0.00616522	FOS	50_Standing_height_inst_mean__RINT	GCST90079277	50	0.0113107	0.0424883	-0.0719664	0.0945878	-0.0359799	0.00793649	-0.0515352	-0.0204247	5.80199e-06	1.19706	0.27391	1
14:105011653:C:T	14	105011653	T	C	655	73427	0.00884692	0.00867299	CDCA4	50_Standing_height_inst_mean__RINT	GCST90079277	50	0.0548849	0.039682	-0.0228918	0.132662	0.0340405	0.00670391	0.0209011	0.0471799	3.82009e-07	0.268268	0.604496	1
14:70048791:C:T	14	70048791	T	C	135	73935	0.00183938	0.0017295	SLC8A3	51_Seated_height_inst_mean__RINT	GCST90079330	51	-0.0093785	0.10812	-0.221294	0.202537	0.0821925	0.0185734	0.0457894	0.118596	9.63125e-06	0.696743	0.40388	1
15:74749955:G:A	15	74749955	A	G	55	70737	0.000803088	0.000537421	CYP1A2	1488_Tea_intake_inst_mean__RINT	GCST90077587	1488	-0.157687	0.281347	-0.709128	0.393754	-0.208777	0.0447253	-0.296437	-0.121117	3.04159e-06	0.0321627	0.857671	1
15:74751198:C:T	15	74751198	T	C	146	70646	0.00202067	0.00188084	CYP1A2	1488_Tea_intake_inst_mean__RINT	GCST90077587	1488	-0.025927	0.148444	-0.316877	0.265023	-0.199335	0.0239352	-0.246247	-0.152423	8.21483e-17	1.33005	0.248797	1
15:74754828:C:T	15	74754828	T	C	87	70705	0.00120463	0.00130755	CYP1A2	1488_Tea_intake_inst_mean__RINT	GCST90077587	1488	-0.261334	0.194063	-0.641697	0.119029	-0.196693	0.0286618	-0.252869	-0.140517	6.76415e-12	0.108583	0.741763	1
15:41196033:G:C	15	41196033	C	G	642	73420	0.00854967	0.00838437	EXD1	20015_Sitting_height_inst_mean__RINT	GCST90078245	20015	-0.0175461	0.0442251	-0.104227	0.069135	-0.0420563	0.00784694	-0.057436	-0.0266766	8.34154e-08	0.29778	0.585278	1
15:62067975:T:C	15	62067975	C	T	251	73823	0.00332893	0.00304711	C2CD4A	20015_Sitting_height_inst_mean__RINT	GCST90078245	20015	0.0350526	0.0709208	-0.103952	0.174057	-0.0606723	0.0129595	-0.0860725	-0.0352722	2.84519e-06	1.76294	0.184258	1
15:72162349:A:G	15	72162349	G	A	577	73493	0.00774611	0.00744237	GRAMD2A/	20015_Sitting_height_inst_mean__RINT	GCST90078245	20015	-0.0195465	0.0520816	-0.121626	0.0825335	0.0548329	0.0083414	0.0384841	0.0711818	4.91167e-11	1.98855	0.158493	1
15:72163644:ACTGT:A	15	72163644	A	ACTGT	184	73890	0.00253879	0.00270417	GRAMD2A	20015_Sitting_height_inst_mean__RINT	GCST90078245	20015	-0.00744995	0.101216	-0.205834	0.190934	0.0661173	0.0137571	0.0391539	0.0930807	1.53943e-06	0.518702	0.471396	1
15:62067975:T:C	15	62067975	C	T	98	27166	0.00332893	0.00316833	C2CD4A	20153_Forced_expiratory_volume_in_1_second_FEV1_predicted_inst_mean__RINT	GCST90078319	20153	-0.105817	0.0640943	-0.231442	0.0198077	-0.0623707	0.012812	-0.0874817	-0.0372598	1.1264e-06	0.44183	0.50624	1
15:27985101:C:T	15	27985101	T	C	538	59118	0.00882101	0.00880721	OCA2	2217_Age_started_wearing_glasses_or_contact_lenses_inst_mean__RINT	GCST90078869	2217	-0.0861322	0.0767336	-0.23653	0.0642656	-0.107848	0.011999	-0.131365	-0.0843303	2.51551e-19	0.0781788	0.779781	1
15:41196033:G:C	15	41196033	C	G	630	71744	0.00854967	0.00837296	EXD1	23101_Whole_body_fat_free_mass_inst_mean__RINT	GCST90078905	23101	-0.00646736	0.0380085	-0.080964	0.0680293	-0.0358251	0.00672428	-0.0490045	-0.0226457	9.94534e-08	0.578495	0.446903	1
15:52610294:A:G	15	52610294	G	A	568	71818	0.00773296	0.00765257	ATOSA	23101_Whole_body_fat_free_mass_inst_mean__RINT	GCST90078905	23101	0.0841362	0.0427752	0.000296893	0.167975	0.031211	0.00702257	0.017447	0.0449749	8.81467e-06	1.4907	0.222107	1
15:41196033:G:C	15	41196033	C	G	630	71756	0.00854967	0.00837347	EXD1	23102_Whole_body_water_mass_inst_mean__RINT	GCST90078906	23102	-0.00973539	0.0387286	-0.0856434	0.0661726	-0.0355558	0.00673897	-0.0487639	-0.0223477	1.31927e-07	0.431429	0.511289	1
15:41196033:G:C	15	41196033	C	G	630	71752	0.00854967	0.00837255	EXD1	23105_Basal_metabolic_rate_inst_mean__RINT	GCST90078908	23105	-0.0117982	0.0403764	-0.0909359	0.0673394	-0.034893	0.00707579	-0.0487613	-0.0210247	8.16741e-07	0.317421	0.573162	1
15:41196033:G:C	15	41196033	C	G	630	71744	0.00854967	0.00837324	EXD1	23113_Leg_fat_free_mass_right_inst_mean__RINT	GCST90078916	23113	-0.0130111	0.0397902	-0.0909999	0.0649777	-0.033172	0.00696988	-0.0468327	-0.0195113	1.9423e-06	0.249083	0.617722	1
15:41196033:G:C	15	41196033	C	G	630	71744	0.00854967	0.00837326	EXD1	23114_Leg_predicted_mass_right_inst_mean__RINT	GCST90078917	23114	-0.0115315	0.0393996	-0.0887546	0.0656916	-0.0332342	0.00692467	-0.0468063	-0.0196621	1.59151e-06	0.294329	0.58746	1
15:41196033:G:C	15	41196033	C	G	630	71740	0.00854967	0.00837375	EXD1	23117_Leg_fat_free_mass_left_inst_mean__RINT	GCST90078920	23117	-0.0198537	0.0405064	-0.0992462	0.0595388	-0.0325481	0.00701168	-0.0462908	-0.0188055	3.45075e-06	0.0953576	0.757473	1
15:41196033:G:C	15	41196033	C	G	630	71740	0.00854967	0.00837387	EXD1	23118_Leg_predicted_mass_left_inst_mean__RINT	GCST90078921	23118	-0.0208167	0.0400268	-0.0992693	0.0576359	-0.032418	0.00696582	-0.0460708	-0.0187653	3.25754e-06	0.0815369	0.775225	1
15:41196033:G:C	15	41196033	C	G	630	71732	0.00854967	0.00837477	EXD1	23121_Arm_fat_free_mass_right_inst_mean__RINT	GCST90078924	23121	0.00397923	0.0388461	-0.0721591	0.0801175	-0.0320928	0.00668718	-0.0451994	-0.0189862	1.5934e-06	0.83746	0.360124	1
15:41196033:G:C	15	41196033	C	G	630	71732	0.00854967	0.0083749	EXD1	23122_Arm_predicted_mass_right_inst_mean__RINT	GCST90078925	23122	-0.0104709	0.0388102	-0.0865389	0.065597	-0.0335353	0.00666007	-0.0465888	-0.0204818	4.77138e-07	0.343073	0.55806	1
15:41196033:G:C	15	41196033	C	G	630	71714	0.00854967	0.00837615	EXD1	23125_Arm_fat_free_mass_left_inst_mean__RINT	GCST90078928	23125	-0.0089278	0.039457	-0.0862635	0.0684079	-0.0353654	0.00685829	-0.0488074	-0.0219234	2.5149e-07	0.435782	0.509165	1
15:41196033:G:C	15	41196033	C	G	630	71706	0.00854967	0.00837649	EXD1	23126_Arm_predicted_mass_left_inst_mean__RINT	GCST90078929	23126	-0.0166933	0.0392019	-0.093529	0.0601424	-0.0346313	0.00682617	-0.0480103	-0.0212522	3.90958e-07	0.203217	0.652136	1
15:41196033:G:C	15	41196033	C	G	629	71675	0.00854967	0.0083765	EXD1	23129_Trunk_fat_free_mass_inst_mean__RINT	GCST90078932	23129	0.0047749	0.0375753	-0.0688727	0.0784225	-0.0365387	0.00673064	-0.0497305	-0.0233468	5.67638e-08	1.17129	0.279136	1
15:41196033:G:C	15	41196033	C	G	629	71663	0.00854967	0.00837728	EXD1	23130_Trunk_predicted_mass_inst_mean__RINT	GCST90078933	23130	0.00432131	0.0373778	-0.0689393	0.0775819	-0.0365875	0.0067108	-0.0497405	-0.0234346	4.97956e-08	1.16045	0.281372	1
15:72350584:G:A	15	72350584	A	G	305	70183	0.00420974	0.00385153	/HEXA/	30010_Red_blood_cell_erythrocyte_count_inst_mean__RINT	GCST90078979	30010	0.116766	0.0831368	-0.0461825	0.279714	0.0633224	0.0137915	0.0362916	0.0903532	4.40245e-06	0.402169	0.525971	1
15:48207778:G:A	15	48207778	A	G	127	70361	0.00173571	0.00180056	SLC12A1	30020_Haemoglobin_concentration_inst_mean__RINT	GCST90078980	30020	0.178813	0.121942	-0.060193	0.417819	0.0928648	0.019303	0.0550316	0.130698	1.50258e-06	0.484641	0.486328	1
15:72350584:G:A	15	72350584	A	G	305	70183	0.00420974	0.00385154	/HEXA/	30020_Haemoglobin_concentration_inst_mean__RINT	GCST90078980	30020	0.129839	0.0717676	-0.0108257	0.270503	0.060166	0.0131882	0.0343177	0.0860144	5.06412e-06	0.911688	0.339667	1
15:48207778:G:A	15	48207778	A	G	127	70361	0.00173571	0.00180056	SLC12A1	30030_Haematocrit_percentage_inst_mean__RINT	GCST90078981	30030	0.20385	0.127261	-0.0455818	0.453283	0.0973863	0.0199012	0.0583807	0.136392	9.90648e-07	0.683158	0.408502	1
15:72350584:G:A	15	72350584	A	G	305	70183	0.00420974	0.00385153	/HEXA/	30030_Haematocrit_percentage_inst_mean__RINT	GCST90078981	30030	0.0829807	0.0743111	-0.0626689	0.22863	0.0604421	0.0135969	0.0337927	0.0870915	8.77739e-06	0.0890116	0.765437	1
15:41196033:G:C	15	41196033	C	G	610	69866	0.00854967	0.00835228	EXD1	30040_Mean_corpuscular_volume_inst_mean__RINT	GCST90078982	30040	0.0220136	0.064755	-0.104906	0.148933	0.0556096	0.0105658	0.034901	0.0763182	1.41589e-07	0.262192	0.608618	1
15:65180189:C:G	15	65180189	G	C	243	70209	0.00340753	0.00329241	CLPX	30040_Mean_corpuscular_volume_inst_mean__RINT	GCST90078982	30040	0.0647634	0.100503	-0.132222	0.261749	0.0963528	0.0167968	0.0634317	0.129274	9.6716e-09	0.0961083	0.756551	1
15:41196033:G:C	15	41196033	C	G	610	69866	0.00854967	0.00835234	EXD1	30050_Mean_corpuscular_haemoglobin_inst_mean__RINT	GCST90078983	30050	0.0801288	0.0600089	-0.0374887	0.197746	0.0530602	0.0105723	0.0323389	0.0737815	5.1998e-07	0.197344	0.656874	1
15:65180189:C:G	15	65180189	G	C	243	70209	0.00340753	0.00329243	CLPX	30050_Mean_corpuscular_haemoglobin_inst_mean__RINT	GCST90078983	30050	0.0591238	0.102746	-0.142258	0.260505	0.10279	0.0168071	0.0698491	0.135732	9.60196e-10	0.175912	0.67491	1
15:89323460:C:G	15	89323460	G	C	168	70320	0.00231859	0.0023662	POLG	30100_Mean_platelet_thrombocyte_volume_inst_mean__RINT	GCST90078989	30100	0.195674	0.11679	-0.0332342	0.424583	0.0872743	0.0189013	0.0502285	0.12432	3.88625e-06	0.839495	0.359541	1
15:63255553:A:G	15	63255553	G	A	66	70368	0.000958624	0.000986742	RAB8B	30110_Platelet_distribution_width_inst_mean__RINT	GCST90078990	30110	0.202398	0.248918	-0.285482	0.690277	0.149263	0.0310701	0.0883668	0.21016	1.55472e-06	0.0448671	0.832249	1
15:64854982:G:A	15	64854982	A	G	110	70340	0.00159322	0.00148458	PLEKHO2/	30110_Platelet_distribution_width_inst_mean__RINT	GCST90078990	30110	0.00119747	0.141243	-0.27564	0.278035	0.127079	0.0253859	0.0773241	0.176835	5.55976e-07	0.769449	0.380388	1
15:49972642:C:T	15	49972642	T	C	653	69637	0.00933914	0.00893657	ATP8B4	30140_Neutrophill_count_inst_mean__RINT	GCST90078993	30140	0.210472	0.0733768	0.0666539	0.354291	0.0506651	0.0109068	0.0292883	0.072042	3.39585e-06	4.64072	0.031222	1
15:75208372:G:T	15	75208372	T	G	662	69628	0.00931323	0.00921009	C15orf39/	30190_Monocyte_percentage_inst_mean__RINT	GCST90078996	30190	-0.0300871	0.0599336	-0.147557	0.0873828	-0.0577735	0.0103046	-0.0779702	-0.0375769	2.06373e-08	0.207272	0.648914	1
15:75208372:G:T	15	75208372	T	G	652	68048	0.00931323	0.00920483	C15orf39/	30250_Reticulocyte_count_inst_mean__RINT	GCST90079001	30250	-0.0163909	0.0645339	-0.142877	0.110096	-0.0527719	0.0106981	-0.0737398	-0.0318041	8.10422e-07	0.309315	0.578101	1
15:41196033:G:C	15	41196033	C	G	596	68092	0.00854967	0.00836992	EXD1	30260_Mean_reticulocyte_volume_inst_mean__RINT	GCST90079002	30260	0.0410982	0.0732044	-0.102382	0.184579	0.0508919	0.0110413	0.0292514	0.0725324	4.04135e-06	0.0175004	0.894756	1
15:75208372:G:T	15	75208372	T	G	652	67988	0.00931323	0.00920492	C15orf39/	30290_High_light_scatter_reticulocyte_percentage_inst_mean__RINT	GCST90079005	30290	-0.020279	0.0658395	-0.149325	0.108766	-0.047784	0.0107662	-0.0688852	-0.0266827	9.06506e-06	0.169976	0.680133	1
15:72162349:A:G	15	72162349	G	A	501	63081	0.00774611	0.00747101	GRAMD2A/	3062_Forced_vital_capacity_FVC_inst_mean__RINT	GCST90079015	3062	0.0109955	0.0585387	-0.10374	0.125731	0.0422996	0.00877244	0.0251059	0.0594933	1.42217e-06	0.279686	0.596907	1
15:58545904:A:ACG	15	58545904	ACG	A	33	57549	0.000505168	0.000495304	LIPC	30630_Apolipoprotein_A_inst_mean__RINT	GCST90079016	30630	0.231933	0.481582	-0.711968	1.17583	0.453359	0.0442114	0.366707	0.540012	1.1312e-24	0.209639	0.64705	1
15:58563549:C:T	15	58563549	T	C	90	57492	0.00169685	0.00199101	LIPC	30630_Apolipoprotein_A_inst_mean__RINT	GCST90079016	30630	0.357967	0.181219	0.00277765	0.713157	0.312467	0.0220068	0.269335	0.3556	9.33677e-46	0.0621247	0.803169	1
15:58563566:G:C	15	58563566	C	G	44	57538	0.000647652	0.000471919	LIPC	30630_Apolipoprotein_A_inst_mean__RINT	GCST90079016	30630	0.154561	0.243721	-0.323132	0.632255	0.258574	0.0451308	0.17012	0.347029	1.0076e-08	0.176094	0.674752	1
15:101305277:G:A	15	101305277	A	G	348	67376	0.00509067	0.00512909	PCSK6/SNRPA1-DT	30640_Apolipoprotein_B_inst_mean__RINT	GCST90079018	30640	-0.0903911	0.0844672	-0.255947	0.0751646	-0.0820599	0.0140982	-0.109692	-0.054428	5.86353e-09	0.00946463	0.922499	1
15:48208066:G:A	15	48208066	A	G	374	67840	0.00542732	0.00532002	SLC12A1	30670_Urea_inst_mean__RINT	GCST90079022	30670	0.0625826	0.100941	-0.135262	0.260427	0.0905749	0.0139961	0.0631431	0.118007	9.70666e-11	0.075452	0.783558	1
15:58563549:C:T	15	58563549	T	C	112	68202	0.00169685	0.00198122	LIPC	30690_Cholesterol_inst_mean__RINT	GCST90079024	30690	0.253039	0.13973	-0.0208323	0.52691	0.119301	0.022647	0.0749135	0.163688	1.38042e-07	0.89262	0.344768	1
15:57439030:A:G	15	57439030	G	A	33	68203	0.000440403	0.000558414	CGNL1	30700_Creatinine_inst_mean__RINT	GCST90079025	30700	0.219611	0.254077	-0.278379	0.717602	0.188901	0.0352659	0.119781	0.258021	8.48612e-08	0.0143333	0.904703	1
15:65154930:A:G	15	65154930	G	A	246	67990	0.00352322	0.00310005	CLPX/	30700_Creatinine_inst_mean__RINT	GCST90079025	30700	-0.0283936	0.0932441	-0.211152	0.154365	0.0976607	0.0149957	0.0682697	0.127052	7.38682e-11	1.78149	0.181967	1
15:48208066:G:A	15	48208066	A	G	378	67934	0.00542732	0.00531693	SLC12A1	30720_Cystatin_C_inst_mean__RINT	GCST90079027	30720	0.0464108	0.0817466	-0.113813	0.206634	0.0634939	0.0124832	0.0390272	0.0879606	3.65049e-07	0.0426759	0.836337	1
15:57439030:A:G	15	57439030	G	A	33	68279	0.000440403	0.000558189	CGNL1	30720_Cystatin_C_inst_mean__RINT	GCST90079027	30720	0.239254	0.275458	-0.300645	0.779152	0.24995	0.0383337	0.174817	0.325082	7.01371e-11	0.00147917	0.969321	1
15:58545904:A:ACG	15	58545904	ACG	A	33	58151	0.000505168	0.000501837	LIPC	30760_HDL_cholesterol_inst_mean__RINT	GCST90079031	30760	0.183384	0.436773	-0.672692	1.03946	0.41572	0.0423144	0.332785	0.498655	8.82776e-23	0.280325	0.596488	1
15:58563549:C:T	15	58563549	T	C	93	58091	0.00169685	0.00200913	LIPC	30760_HDL_cholesterol_inst_mean__RINT	GCST90079031	30760	0.272564	0.180207	-0.0806415	0.625769	0.277569	0.0210931	0.236227	0.318911	1.50615e-39	0.000761033	0.977992	1
15:58563566:G:C	15	58563566	C	G	44	58140	0.000647652	0.000471958	LIPC	30760_HDL_cholesterol_inst_mean__RINT	GCST90079031	30760	0.0190728	0.271116	-0.512314	0.55046	0.216846	0.0434772	0.131632	0.302059	6.11409e-07	0.518797	0.471355	1
15:62067975:T:C	15	62067975	C	T	223	67333	0.00332893	0.0030469	C2CD4A	30770_IGF_1_inst_mean__RINT	GCST90079032	30770	0.0751722	0.0942299	-0.109518	0.259863	-0.195086	0.0178645	-0.2301	-0.160072	9.21778e-28	7.94044	0.0048342	1
15:58563549:C:T	15	58563549	T	C	113	68107	0.00169685	0.00198396	LIPC	30870_Triglycerides_inst_mean__RINT	GCST90079044	30870	0.159028	0.132119	-0.0999256	0.417981	0.156386	0.0221639	0.112945	0.199826	1.71529e-12	0.000388901	0.984266	1
15:48208066:G:A	15	48208066	A	G	372	67808	0.00542732	0.00531657	SLC12A1	30880_Urate_inst_mean__RINT	GCST90079045	30880	0.202463	0.0805196	0.0446444	0.360281	0.0584093	0.011884	0.0351171	0.0817014	8.88e-07	3.13246	0.0767478	1
15:41196033:G:C	15	41196033	C	G	642	73428	0.00854967	0.00838573	EXD1	50_Standing_height_inst_mean__RINT	GCST90079277	50	-0.0379487	0.0374668	-0.111384	0.0354862	-0.0520433	0.00686488	-0.0654983	-0.0385884	3.42639e-14	0.136922	0.71136	1
15:62067975:T:C	15	62067975	C	T	251	73831	0.00332893	0.00304719	C2CD4A	50_Standing_height_inst_mean__RINT	GCST90079277	50	-0.0200026	0.0580152	-0.133712	0.0937071	-0.0630421	0.0113383	-0.0852648	-0.0408193	2.69656e-08	0.530117	0.466558	1
15:72162349:A:G	15	72162349	G	A	577	73501	0.00774611	0.00744256	GRAMD2A/	50_Standing_height_inst_mean__RINT	GCST90079277	50	0.0130561	0.0411608	-0.0676192	0.0937313	0.0675211	0.00729794	0.0532174	0.0818248	2.20195e-20	1.69756	0.192607	1
15:72163644:ACTGT:A	15	72163644	A	ACTGT	182	73900	0.00253879	0.00270307	GRAMD2A	50_Standing_height_inst_mean__RINT	GCST90079277	50	0.121423	0.0840379	-0.0432913	0.286137	0.0875769	0.0120388	0.0639814	0.111172	3.47498e-13	0.158943	0.690131	1
15:89633777:T:C	15	89633777	C	T	359	73719	0.0048057	0.00536541	KIF7	50_Standing_height_inst_mean__RINT	GCST90079277	50	-0.0131902	0.0514913	-0.114113	0.0877327	-0.0410237	0.00855834	-0.0577977	-0.0242496	1.63968e-06	0.284337	0.593873	1
15:41196033:G:C	15	41196033	C	G	642	73420	0.00854967	0.00838437	EXD1	51_Seated_height_inst_mean__RINT	GCST90079330	51	-0.0117103	0.0497816	-0.109282	0.0858617	-0.0537003	0.0084809	-0.0703225	-0.037078	2.42143e-10	0.691398	0.405689	1
15:72162349:A:G	15	72162349	G	A	577	73493	0.00774611	0.00744237	GRAMD2A/	51_Seated_height_inst_mean__RINT	GCST90079330	51	0.0922328	0.0539382	-0.013486	0.197952	0.0555103	0.0090153	0.0378407	0.07318	7.39748e-10	0.450926	0.501895	1
15:27985101:C:T	15	27985101	T	C	88	10002	0.00882101	0.00844332	OCA2	5208_logMAR_final_left_inst_mean__RINT	GCST90079332	5208	-0.0426567	0.166317	-0.368637	0.283324	0.134039	0.022594	0.0897552	0.178322	2.98384e-09	1.10825	0.292462	1
16:1778029:G:A	16	1778029	A	G	471	67581	0.00686511	0.00656633	EME2/SPSB3	102_Pulse_rate_automated_reading_inst_mean__RINT	GCST90077560	102	-0.00135145	0.0828243	-0.163687	0.160984	-0.0586924	0.0131873	-0.0845389	-0.0328458	8.55952e-06	0.467457	0.49416	1
16:1778029:G:A	16	1778029	A	G	505	73569	0.00686511	0.0065713	EME2/SPSB3	20015_Sitting_height_inst_mean__RINT	GCST90078245	20015	-0.166108	0.057598	-0.279	-0.0532154	-0.105439	0.00883356	-0.122753	-0.0881259	7.66248e-33	1.08396	0.297813	1
16:88715642:G:A	16	88715642	A	G	419	42761	0.00927437	0.00992857	PIEZO1	20151_Forced_vital_capacity_FVC_Best_measure_inst_mean__RINT	GCST90078317	20151	0.0117184	0.067574	-0.120727	0.144163	-0.037323	0.00831653	-0.0536231	-0.0210229	7.19576e-06	0.518846	0.471334	1
16:2284357:T:C	16	2284357	C	T	149	48781	0.00318645	0.00280382	ABCA3	20258_FEV1_FVC_ratio_Z_score_inst_mean__RINT	GCST90078390	20258	-0.0872474	0.138892	-0.359477	0.184982	0.108775	0.021655	0.0663319	0.151218	5.0849e-07	1.94457	0.163173	1
16:2317763:T:A	16	2317763	A	T	343	48581	0.00700795	0.00642585	ABCA3	20258_FEV1_FVC_ratio_Z_score_inst_mean__RINT	GCST90078390	20258	0.0636949	0.0987948	-0.129943	0.257333	0.125548	0.0143248	0.0974719	0.153624	1.8781e-18	0.383901	0.535523	1
16:69693577:A:G	16	69693577	G	A	440	73524	0.00593249	0.00621495	NFAT5	21001_Body_mass_index_BMI_inst_mean__RINT	GCST90078684	21001	-0.139474	0.0772263	-0.290837	0.0118899	-0.0639966	0.0127485	-0.0889832	-0.0390101	5.16854e-07	0.92987	0.334897	1
16:1778029:G:A	16	1778029	A	G	505	73515	0.00686511	0.00657116	EME2/SPSB3	21002_Weight_inst_mean__RINT	GCST90078685	21002	-0.0432324	0.0667825	-0.174126	0.0876614	-0.0551228	0.0108803	-0.0764478	-0.0337977	4.05673e-07	0.0308809	0.860506	1
16:1778029:G:A	16	1778029	A	G	497	71901	0.00686511	0.00657689	EME2/SPSB3	23098_Weight_inst_mean__RINT	GCST90078902	23098	-0.0447263	0.0682954	-0.178585	0.0891327	-0.0552605	0.0109494	-0.0767209	-0.0338002	4.48987e-07	0.0231951	0.878951	1
16:1778029:G:A	16	1778029	A	G	497	71889	0.00686511	0.00657749	EME2/SPSB3	23101_Whole_body_fat_free_mass_inst_mean__RINT	GCST90078905	23101	-0.0651692	0.0479936	-0.159237	0.0288982	-0.0599092	0.00758724	-0.07478	-0.0450385	2.87879e-15	0.011719	0.913794	1
16:1778029:G:A	16	1778029	A	G	497	71901	0.00686511	0.00657696	EME2/SPSB3	23102_Whole_body_water_mass_inst_mean__RINT	GCST90078906	23102	-0.0750054	0.0484806	-0.170027	0.0200167	-0.0600836	0.0076046	-0.0749883	-0.0451788	2.76795e-15	0.0924586	0.761075	1
16:69693577:A:G	16	69693577	G	A	432	71966	0.00593249	0.0062029	NFAT5	23104_Body_mass_index_BMI_inst_mean__RINT	GCST90078907	23104	-0.170927	0.078124	-0.32405	-0.0178038	-0.0648607	0.0128518	-0.0900497	-0.0396717	4.49197e-07	1.79469	0.180356	1
16:1778029:G:A	16	1778029	A	G	497	71897	0.00686511	0.00657716	EME2/SPSB3	23105_Basal_metabolic_rate_inst_mean__RINT	GCST90078908	23105	-0.0613171	0.0501113	-0.159535	0.0369011	-0.0594344	0.00798562	-0.0750859	-0.0437828	9.86712e-14	0.00137658	0.970403	1
16:1778029:G:A	16	1778029	A	G	497	71893	0.00686511	0.00657665	EME2/SPSB3	23107_Impedance_of_leg_right_inst_mean__RINT	GCST90078910	23107	0.0198982	0.0728708	-0.122929	0.162725	0.0739661	0.0112669	0.0518835	0.0960487	5.20587e-11	0.537667	0.463401	1
16:68022373:A:G	16	68022373	G	A	245	72145	0.00340665	0.00357677	DDX28/DUS2	23107_Impedance_of_leg_right_inst_mean__RINT	GCST90078910	23107	0.0507647	0.0979363	-0.14119	0.24272	-0.0726441	0.0152701	-0.102573	-0.0427152	1.96226e-06	1.55015	0.213114	1
16:1778029:G:A	16	1778029	A	G	497	71893	0.00686511	0.00657671	EME2/SPSB3	23108_Impedance_of_leg_left_inst_mean__RINT	GCST90078911	23108	0.019162	0.0747003	-0.127251	0.165575	0.0692804	0.0113646	0.0470062	0.0915546	1.08652e-09	0.439959	0.507142	1
16:1778029:G:A	16	1778029	A	G	497	71889	0.00686511	0.00657652	EME2/SPSB3	23113_Leg_fat_free_mass_right_inst_mean__RINT	GCST90078916	23113	-0.0510616	0.0498647	-0.148797	0.0466732	-0.0678177	0.00786741	-0.0832375	-0.0523979	6.69068e-18	0.110174	0.739946	1
16:1778029:G:A	16	1778029	A	G	497	71889	0.00686511	0.00657654	EME2/SPSB3	23114_Leg_predicted_mass_right_inst_mean__RINT	GCST90078917	23114	-0.0560191	0.0493755	-0.152795	0.040757	-0.0671904	0.00781622	-0.0825099	-0.0518709	8.23425e-18	0.0499387	0.82317	1
16:69693577:A:G	16	69693577	G	A	432	71950	0.00593249	0.00620369	NFAT5	23116_Leg_fat_mass_left_inst_mean__RINT	GCST90078919	23116	-0.125236	0.0599385	-0.242716	-0.0077569	-0.0452581	0.0102143	-0.0652777	-0.0252385	9.38557e-06	1.73021	0.188384	1
16:1778029:G:A	16	1778029	A	G	497	71885	0.00686511	0.00657693	EME2/SPSB3	23117_Leg_fat_free_mass_left_inst_mean__RINT	GCST90078920	23117	-0.0523978	0.0511182	-0.152589	0.0477938	-0.0631546	0.00791566	-0.078669	-0.0476402	1.48203e-15	0.0432437	0.835267	1
16:1778029:G:A	16	1778029	A	G	497	71885	0.00686511	0.00657702	EME2/SPSB3	23118_Leg_predicted_mass_left_inst_mean__RINT	GCST90078921	23118	-0.0516954	0.0504993	-0.150674	0.0472832	-0.0635083	0.00786379	-0.0789211	-0.0480956	6.68988e-16	0.0534241	0.817209	1
16:1778029:G:A	16	1778029	A	G	497	71877	0.00686511	0.0065777	EME2/SPSB3	23121_Arm_fat_free_mass_right_inst_mean__RINT	GCST90078924	23121	-0.0520762	0.0466002	-0.143413	0.0392603	-0.0459643	0.00754651	-0.0607552	-0.0311734	1.1235e-09	0.0167625	0.896986	1
16:1778029:G:A	16	1778029	A	G	497	71877	0.00686511	0.00657781	EME2/SPSB3	23122_Arm_predicted_mass_right_inst_mean__RINT	GCST90078925	23122	-0.0527165	0.0464752	-0.143808	0.0383749	-0.046564	0.00751575	-0.0612946	-0.0318334	5.80943e-10	0.0170786	0.896025	1
16:69693577:A:G	16	69693577	G	A	431	71929	0.00593249	0.00620557	NFAT5	23124_Arm_fat_mass_left_inst_mean__RINT	GCST90078927	23124	-0.207054	0.0751488	-0.354345	-0.0597621	-0.058092	0.0126617	-0.0829085	-0.0332755	4.47489e-06	3.82075	0.0506217	1
16:1778029:G:A	16	1778029	A	G	497	71859	0.00686511	0.00657762	EME2/SPSB3	23125_Arm_fat_free_mass_left_inst_mean__RINT	GCST90078928	23125	-0.0659961	0.047372	-0.158845	0.026853	-0.0436483	0.00773943	-0.0588174	-0.0284793	1.70311e-08	0.216764	0.641517	1
16:1792231:T:C	16	1792231	C	T	28	72328	0.000388591	0.000289255	IGFALS/SPSB3	23125_Arm_fat_free_mass_left_inst_mean__RINT	GCST90078928	23125	-0.336	0.13155	-0.593838	-0.0781607	-0.163933	0.0367832	-0.236027	-0.0918396	8.32128e-06	1.58678	0.207787	1
16:1778029:G:A	16	1778029	A	G	497	71851	0.00686511	0.00657671	EME2/SPSB3	23126_Arm_predicted_mass_left_inst_mean__RINT	GCST90078929	23126	-0.0696502	0.0475504	-0.162849	0.0235486	-0.0435915	0.00770313	-0.0586894	-0.0284937	1.52312e-08	0.292649	0.588528	1
16:1792231:T:C	16	1792231	C	T	28	72320	0.000388591	0.000289266	IGFALS/SPSB3	23126_Arm_predicted_mass_left_inst_mean__RINT	GCST90078929	23126	-0.372397	0.123043	-0.613561	-0.131234	-0.165645	0.0366074	-0.237394	-0.0938957	6.04235e-06	2.59391	0.107275	1
16:4883689:G:A	16	4883689	A	G	117	72223	0.00159322	0.00144548	PPL	23127_Trunk_fat_percentage_inst_mean__RINT	GCST90078930	23127	-0.00752923	0.13737	-0.276775	0.261717	-0.108216	0.0244988	-0.156232	-0.0601989	9.99972e-06	0.520668	0.470557	1
16:1778029:G:A	16	1778029	A	G	497	71819	0.00686511	0.00657859	EME2/SPSB3	23129_Trunk_fat_free_mass_inst_mean__RINT	GCST90078932	23129	-0.0814939	0.0482724	-0.176108	0.0131201	-0.0569045	0.00759076	-0.0717821	-0.0420269	6.55208e-14	0.253214	0.614821	1
16:83965960:G:A	16	83965960	A	G	499	71817	0.00700759	0.00664598	OSGIN1	23129_Trunk_fat_free_mass_inst_mean__RINT	GCST90078932	23129	-0.118205	0.046101	-0.208563	-0.0278472	-0.0357307	0.00757384	-0.0505752	-0.0208863	2.38585e-06	3.11639	0.0775084	1
16:88715642:G:A	16	88715642	A	G	671	71645	0.00927437	0.00988988	PIEZO1	23129_Trunk_fat_free_mass_inst_mean__RINT	GCST90078932	23129	-0.0089187	0.044684	-0.0964993	0.0786619	-0.0324777	0.0062032	-0.0446357	-0.0203196	1.64422e-07	0.272722	0.601512	1
16:1778029:G:A	16	1778029	A	G	497	71807	0.00686511	0.0065792	EME2/SPSB3	23130_Trunk_predicted_mass_inst_mean__RINT	GCST90078933	23130	-0.0806028	0.0479355	-0.174556	0.0133507	-0.0564104	0.00756832	-0.071244	-0.0415768	9.09032e-14	0.248514	0.618123	1
16:83965960:G:A	16	83965960	A	G	499	71805	0.00700759	0.00664659	OSGIN1	23130_Trunk_predicted_mass_inst_mean__RINT	GCST90078933	23130	-0.119638	0.0459664	-0.209732	-0.0295437	-0.0352889	0.00755145	-0.0500895	-0.0204883	2.96645e-06	3.27879	0.0701808	1
16:88715642:G:A	16	88715642	A	G	671	71633	0.00927437	0.00988961	PIEZO1	23130_Trunk_predicted_mass_inst_mean__RINT	GCST90078933	23130	-0.00781227	0.0443609	-0.0947597	0.0791352	-0.0324979	0.00618522	-0.0446207	-0.0203751	1.48735e-07	0.303756	0.581537	1
16:2036420:C:T	16	2036420	T	C	528	69960	0.00748685	0.00684866	NHERF2	30010_Red_blood_cell_erythrocyte_count_inst_mean__RINT	GCST90078979	30010	-0.0575899	0.066812	-0.188541	0.0733617	-0.0866123	0.0103726	-0.106942	-0.0662824	6.81965e-17	0.184253	0.667744	1
16:88715642:G:A	16	88715642	A	G	668	69820	0.00927437	0.0098702	PIEZO1	30010_Red_blood_cell_erythrocyte_count_inst_mean__RINT	GCST90078979	30010	0.0359355	0.0573204	-0.0764125	0.148284	0.0571949	0.00864443	0.0402522	0.0741377	3.6807e-11	0.134498	0.713813	1
16:2036420:C:T	16	2036420	T	C	528	69960	0.00748685	0.00684868	NHERF2	30020_Haemoglobin_concentration_inst_mean__RINT	GCST90078980	30020	-0.136406	0.0653632	-0.264518	-0.00829417	-0.084966	0.00991345	-0.104396	-0.065536	1.02791e-17	0.605424	0.436516	1
16:88715642:G:A	16	88715642	A	G	668	69820	0.00927437	0.00987023	PIEZO1	30020_Haemoglobin_concentration_inst_mean__RINT	GCST90078980	30020	0.0701681	0.0548107	-0.0372609	0.177597	0.0777236	0.00826179	0.0615308	0.0939165	5.0758e-21	0.0185797	0.891578	1
16:88721629:G:A	16	88721629	A	G	69	70415	0.000997409	0.000951585	PIEZO1	30020_Haemoglobin_concentration_inst_mean__RINT	GCST90078980	30020	-0.0553372	0.13665	-0.323171	0.212496	-0.117626	0.0264706	-0.169508	-0.065745	8.84419e-06	0.200264	0.654508	1
16:88735213:G:A	16	88735213	A	G	75	70413	0.00103624	0.00110863	PIEZO1/HSALR1	30020_Haemoglobin_concentration_inst_mean__RINT	GCST90078980	30020	-0.132618	0.147483	-0.421686	0.156449	-0.114051	0.0245257	-0.16212	-0.065981	3.31538e-06	0.015423	0.901165	1
16:2036420:C:T	16	2036420	T	C	528	69960	0.00748685	0.00684866	NHERF2	30030_Haematocrit_percentage_inst_mean__RINT	GCST90078981	30030	-0.0483294	0.0665685	-0.178804	0.0821448	-0.0818607	0.0102164	-0.101885	-0.0618369	1.12255e-15	0.247887	0.618567	1
16:88715642:G:A	16	88715642	A	G	668	69820	0.00927437	0.0098702	PIEZO1	30030_Haematocrit_percentage_inst_mean__RINT	GCST90078981	30030	0.0740461	0.0568701	-0.0374193	0.185512	0.0600753	0.00851428	0.0433877	0.076763	1.71571e-12	0.0590269	0.808041	1
16:31528201:T:C	16	31528201	C	T	34	70454	0.000505168	0.000407929	AHSP	30040_Mean_corpuscular_volume_inst_mean__RINT	GCST90078982	30040	-0.51374	0.333762	-1.16791	0.140433	-0.253547	0.0477062	-0.347049	-0.160044	1.06807e-07	0.595573	0.440272	1
16:67176948:G:A	16	67176948	A	G	73	70415	0.00098443	0.000892193	MATCAP1	30040_Mean_corpuscular_volume_inst_mean__RINT	GCST90078982	30040	0.205722	0.185461	-0.157781	0.569226	-0.172	0.0322306	-0.235171	-0.108829	9.47356e-08	4.02642	0.0447929	1
16:275035:G:A	16	275035	A	G	477	70007	0.00672297	0.00656047	/RGS11	30050_Mean_corpuscular_haemoglobin_inst_mean__RINT	GCST90078983	30050	0.0255329	0.0720319	-0.11565	0.166715	0.0686911	0.0119481	0.0452731	0.092109	8.97195e-09	0.349373	0.554468	1
16:31528201:T:C	16	31528201	C	T	34	70454	0.000505168	0.000407932	AHSP	30050_Mean_corpuscular_haemoglobin_inst_mean__RINT	GCST90078983	30050	-0.328823	0.340212	-0.995639	0.337994	-0.308762	0.0477748	-0.402399	-0.215126	1.02731e-10	0.00340959	0.953437	1
16:67176948:G:A	16	67176948	A	G	73	70415	0.00098443	0.000892199	MATCAP1	30050_Mean_corpuscular_haemoglobin_inst_mean__RINT	GCST90078983	30050	0.162659	0.195371	-0.220269	0.545586	-0.162563	0.0322769	-0.225825	-0.0993015	4.7409e-07	2.69739	0.100513	1
16:88715642:G:A	16	88715642	A	G	668	69816	0.00927437	0.00986917	PIEZO1	30060_Mean_corpuscular_haemoglobin_concentration_inst_mean__RINT	GCST90078985	30060	-0.00418131	0.0757373	-0.152626	0.144264	0.058529	0.0106152	0.0377235	0.0793345	3.51426e-08	0.672373	0.412226	1
16:88721629:G:A	16	88721629	A	G	69	70411	0.000997409	0.000951599	PIEZO1	30060_Mean_corpuscular_haemoglobin_concentration_inst_mean__RINT	GCST90078985	30060	-0.226738	0.213489	-0.645177	0.1917	-0.211783	0.0340091	-0.27844	-0.145127	4.74682e-10	0.00478587	0.944846	1
16:88735213:G:A	16	88735213	A	G	75	70409	0.00103624	0.00110865	PIEZO1/HSALR1	30060_Mean_corpuscular_haemoglobin_concentration_inst_mean__RINT	GCST90078985	30060	0.24815	0.246539	-0.235066	0.731366	-0.163315	0.0315103	-0.225074	-0.101556	2.18458e-07	2.74068	0.097823	1
16:8855238:C:T	16	8855238	T	C	88	70400	0.00123054	0.000945876	CARHSP1/PMM2	30070_Red_blood_cell_erythrocyte_distribution_width_inst_mean__RINT	GCST90078986	30070	-0.196961	0.170902	-0.531929	0.138008	-0.154994	0.0327462	-0.219175	-0.0908124	2.21021e-06	0.0581637	0.809422	1
16:88715642:G:A	16	88715642	A	G	668	69820	0.00927437	0.00987023	PIEZO1	30070_Red_blood_cell_erythrocyte_distribution_width_inst_mean__RINT	GCST90078986	30070	0.0307894	0.0728592	-0.112015	0.173593	0.0591632	0.0101823	0.0392062	0.0791201	6.23244e-09	0.148753	0.69973	1
16:88721629:G:A	16	88721629	A	G	69	70415	0.000997409	0.000951585	PIEZO1	30070_Red_blood_cell_erythrocyte_distribution_width_inst_mean__RINT	GCST90078986	30070	-0.152852	0.188112	-0.521552	0.215848	0.208336	0.0326239	0.144395	0.272278	1.7028e-10	3.57901	0.0585141	1
16:88721629:G:A	16	88721629	A	G	69	70415	0.000997409	0.000951592	PIEZO1	30080_Platelet_count_inst_mean__RINT	GCST90078987	30080	-0.328572	0.136591	-0.59629	-0.0608541	-0.218938	0.0308039	-0.279313	-0.158564	1.18186e-12	0.613062	0.433637	1
16:47650919:C:A	16	47650919	A	C	295	70131	0.0043271	0.00479617	PHKB	30090_Platelet_crit_inst_mean__RINT	GCST90078988	30090	-0.0953853	0.0973446	-0.286181	0.0954101	0.0657898	0.0138074	0.0387278	0.0928518	1.89016e-06	2.68733	0.101149	1
16:88721629:G:A	16	88721629	A	G	69	70377	0.000997409	0.000951885	PIEZO1	30090_Platelet_crit_inst_mean__RINT	GCST90078988	30090	-0.288959	0.135275	-0.554098	-0.0238203	-0.220614	0.0309035	-0.281183	-0.160044	9.41603e-13	0.242597	0.622337	1
16:24898056:T:C	16	24898056	C	T	94	70394	0.00133416	0.00127473	SLC5A11	30100_Mean_platelet_thrombocyte_volume_inst_mean__RINT	GCST90078989	30100	-0.0325822	0.14683	-0.320369	0.255205	0.114153	0.0256986	0.0637849	0.164522	8.91273e-06	0.969021	0.324924	1
16:88721629:G:A	16	88721629	A	G	69	70217	0.000997409	0.000953272	PIEZO1	30120_Lymphocyte_count_inst_mean__RINT	GCST90078991	30120	-0.00216926	0.176451	-0.348014	0.343675	-0.212039	0.0331147	-0.276942	-0.147135	1.52188e-10	1.36653	0.24241	1
16:2108418:G:A	16	2108418	A	G	301	69981	0.00424881	0.00398376	PKD1	30130_Monocyte_count_inst_mean__RINT	GCST90078992	30130	0.0138296	0.0882793	-0.159198	0.186857	-0.0777187	0.0155386	-0.108174	-0.0472636	5.68395e-07	1.04311	0.307098	1
16:19183806:C:T	16	19183806	T	C	48	70242	0.000660605	0.000618952	SYT17/	30150_Eosinophill_count_inst_mean__RINT	GCST90078994	30150	-0.336146	0.291771	-0.908017	0.235725	-0.181854	0.0405423	-0.261316	-0.102393	7.27305e-06	0.274345	0.600432	1
16:69447168:G:C	16	69447168	C	G	132	70158	0.00181342	0.00159816	CYB5B	30150_Eosinophill_count_inst_mean__RINT	GCST90078994	30150	0.225326	0.177792	-0.123146	0.573799	-0.112542	0.0252687	-0.162067	-0.0630158	8.43653e-06	3.53985	0.0599109	1
16:88630491:G:A	16	88630491	A	G	153	70133	0.00208549	0.00191565	ZC3H18	30150_Eosinophill_count_inst_mean__RINT	GCST90078994	30150	0.0256845	0.141588	-0.251829	0.303198	-0.104725	0.0230603	-0.149922	-0.0595276	5.58929e-06	0.826406	0.363314	1
16:19183806:C:T	16	19183806	T	C	48	70242	0.000660605	0.000618945	SYT17/	30210_Eosinophill_percentage_inst_mean__RINT	GCST90078998	30210	-0.169546	0.306429	-0.770147	0.431055	-0.199456	0.0410173	-0.279848	-0.119063	1.15785e-06	0.00935953	0.922929	1
16:30949291:T:A	16	30949291	A	T	169	70109	0.00233179	0.00244113	/ORAI3	30220_Basophill_percentage_inst_mean__RINT	GCST90078999	30220	-0.364846	0.139607	-0.638477	-0.0912159	-0.178982	0.0217888	-0.221688	-0.136277	2.13174e-16	1.73031	0.188371	1
16:275035:G:A	16	275035	A	G	467	68229	0.00672297	0.0065432	/RGS11	30250_Reticulocyte_count_inst_mean__RINT	GCST90079001	30250	-0.018956	0.0790236	-0.173842	0.13593	0.056949	0.0126771	0.0321023	0.0817957	7.04691e-06	0.89948	0.342921	1
16:2036420:C:T	16	2036420	T	C	521	68179	0.00748685	0.00687236	NHERF2	30250_Reticulocyte_count_inst_mean__RINT	GCST90079001	30250	-0.145618	0.0793631	-0.30117	0.00993374	-0.0859658	0.0123899	-0.11025	-0.061682	3.96666e-12	0.551515	0.457699	1
16:88715642:G:A	16	88715642	A	G	652	68048	0.00927437	0.00986548	PIEZO1	30250_Reticulocyte_count_inst_mean__RINT	GCST90079001	30250	0.0361098	0.0724264	-0.105846	0.178066	0.109541	0.0103435	0.0892681	0.129814	3.30522e-26	1.00739	0.315528	1
16:88726812:G:A	16	88726812	A	G	80	68616	0.00124352	0.00135515	PIEZO1	30250_Reticulocyte_count_inst_mean__RINT	GCST90079001	30250	0.22564	0.192534	-0.151726	0.603006	0.127547	0.0278077	0.0730453	0.182049	4.50161e-06	0.254271	0.614083	1
16:88715642:G:A	16	88715642	A	G	652	67988	0.00927437	0.00986829	PIEZO1	30280_Immature_reticulocyte_fraction_inst_mean__RINT	GCST90079004	30280	0.0596678	0.0778235	-0.0928661	0.212202	0.0527591	0.0105986	0.0319862	0.0735319	6.4268e-07	0.00773741	0.929906	1
16:2036420:C:T	16	2036420	T	C	521	68119	0.00748685	0.0068715	NHERF2	30290_High_light_scatter_reticulocyte_percentage_inst_mean__RINT	GCST90079005	30290	-0.107924	0.0750484	-0.255019	0.0391704	-0.0722613	0.0124709	-0.0967039	-0.0478188	6.85738e-09	0.219749	0.639231	1
16:88715642:G:A	16	88715642	A	G	652	67988	0.00927437	0.00986826	PIEZO1	30290_High_light_scatter_reticulocyte_percentage_inst_mean__RINT	GCST90079005	30290	0.0462265	0.0743909	-0.0995796	0.192033	0.0964679	0.0104091	0.0760665	0.116869	1.90257e-20	0.447366	0.503588	1
16:2036420:C:T	16	2036420	T	C	521	68119	0.00748685	0.00687152	NHERF2	30300_High_light_scatter_reticulocyte_count_inst_mean__RINT	GCST90079006	30300	-0.114474	0.0744177	-0.260333	0.0313844	-0.0855195	0.0123533	-0.109731	-0.0613075	4.42761e-12	0.147328	0.701102	1
16:88715642:G:A	16	88715642	A	G	652	67988	0.00927437	0.00986829	PIEZO1	30300_High_light_scatter_reticulocyte_count_inst_mean__RINT	GCST90079006	30300	0.0491454	0.0737699	-0.0954437	0.193734	0.103789	0.0103109	0.0835802	0.123998	7.81009e-24	0.538168	0.463193	1
16:2036420:C:T	16	2036420	T	C	506	67820	0.00748685	0.00686098	NHERF2	30610_Alkaline_phosphatase_inst_mean__RINT	GCST90079013	30610	0.0224077	0.0717347	-0.118192	0.163008	-0.0581734	0.0117559	-0.0812145	-0.0351323	7.48092e-07	1.22885	0.267632	1
16:2108418:G:A	16	2108418	A	G	279	68039	0.00424881	0.00398339	PKD1	30610_Alkaline_phosphatase_inst_mean__RINT	GCST90079013	30610	-0.0391066	0.105754	-0.246384	0.168171	-0.123066	0.0153688	-0.153189	-0.092944	1.1703e-15	0.617262	0.432066	1
16:2108679:C:T	16	2108679	T	C	141	68185	0.00195591	0.00186503	PKD1	30610_Alkaline_phosphatase_inst_mean__RINT	GCST90079013	30610	-0.416418	0.117101	-0.645936	-0.186899	-0.113791	0.0224901	-0.157871	-0.0697113	4.20135e-07	6.44111	0.0111509	1
16:55869728:G:A	16	55869728	A	G	609	67717	0.00906712	0.00928204	CES5A	30610_Alkaline_phosphatase_inst_mean__RINT	GCST90079013	30610	0.0585488	0.0657616	-0.070344	0.187442	0.0472533	0.010103	0.0274517	0.0670549	2.90903e-06	0.0288227	0.865189	1
16:83959290:A:G	16	83959290	G	A	285	68041	0.0042487	0.0037888	OSGIN1	30610_Alkaline_phosphatase_inst_mean__RINT	GCST90079013	30610	-0.0143874	0.105479	-0.221126	0.192351	-0.0981101	0.0157901	-0.129058	-0.0671622	5.1847e-10	0.616213	0.432458	1
16:83960644:C:G	16	83960644	G	C	205	68117	0.00305699	0.00296065	OSGIN1	30610_Alkaline_phosphatase_inst_mean__RINT	GCST90079013	30610	-0.124372	0.113393	-0.346622	0.0978771	-0.124883	0.0178628	-0.159893	-0.0898722	2.72538e-12	1.97793e-05	0.996452	1
16:83965960:G:A	16	83965960	A	G	465	67861	0.00700759	0.00667609	OSGIN1	30610_Alkaline_phosphatase_inst_mean__RINT	GCST90079013	30610	-0.0596664	0.0727388	-0.202234	0.0829016	-0.0857893	0.0119371	-0.109186	-0.0623929	6.63506e-13	0.125594	0.723044	1
16:67649546:A:G	16	67649546	G	A	541	63045	0.00860081	0.00963966	CARMIL2	3062_Forced_vital_capacity_FVC_inst_mean__RINT	GCST90079015	3062	-0.0154605	0.0551246	-0.123505	0.0925838	0.0359822	0.00771099	0.0208689	0.0510954	3.06604e-06	0.854161	0.355378	1
16:58718535:C:T	16	58718535	T	C	82	67780	0.0011658	0.0012535	GOT2	30650_Aspartate_aminotransferase_inst_mean__RINT	GCST90079020	30650	-0.16189	0.170543	-0.496154	0.172375	-0.145032	0.0283589	-0.200614	-0.0894494	3.15147e-07	0.00950772	0.922323	1
16:88726812:G:A	16	88726812	A	G	56	50234	0.00124352	0.00133079	PIEZO1	30660_Direct_bilirubin_inst_mean__RINT	GCST90079021	30660	0.0526255	0.183197	-0.30644	0.411691	0.131939	0.0265617	0.0798793	0.183999	6.79021e-07	0.183579	0.668315	1
16:69693577:A:G	16	69693577	G	A	403	67811	0.00593249	0.00624215	NFAT5	30670_Urea_inst_mean__RINT	GCST90079022	30670	-0.0610932	0.0831295	-0.224027	0.101841	-0.0754571	0.0128916	-0.100724	-0.05019	4.82225e-09	0.0291552	0.864421	1
16:1945498:C:T	16	1945498	T	C	263	67973	0.00396363	0.00360298	RPL3L	30700_Creatinine_inst_mean__RINT	GCST90079025	30700	-0.167784	0.0929022	-0.349872	0.0143048	-0.0615368	0.0138831	-0.0887471	-0.0343266	9.31406e-06	1.27934	0.258021	1
16:1954118:C:T	16	1954118	T	C	289	67947	0.00422269	0.00426717	RPL3L	30700_Creatinine_inst_mean__RINT	GCST90079025	30700	-0.038054	0.0739355	-0.182967	0.10686	-0.0711826	0.0127912	-0.096253	-0.0461123	2.62216e-08	0.194937	0.658839	1
16:2100465:T:A	16	2100465	A	T	41	68195	0.000595839	0.000718656	PKD1	30700_Creatinine_inst_mean__RINT	GCST90079025	30700	-0.335636	0.197998	-0.723712	0.0524403	-0.14321	0.031092	-0.204149	-0.0822706	4.10486e-06	0.921777	0.337009	1
16:2108418:G:A	16	2108418	A	G	279	67949	0.00424881	0.00398416	PKD1	30700_Creatinine_inst_mean__RINT	GCST90079025	30700	0.188987	0.104404	-0.015645	0.393619	-0.062916	0.0131911	-0.08877	-0.0370619	1.84607e-06	5.72999	0.0166776	1
16:20465699:G:A	16	20465699	A	G	588	67648	0.00870444	0.00850519	ACSM2A	30700_Creatinine_inst_mean__RINT	GCST90079025	30700	-0.0916638	0.0559148	-0.201257	0.0179293	-0.0596783	0.00906335	-0.0774421	-0.0419144	4.56207e-11	0.318851	0.572299	1
16:1778029:G:A	16	1778029	A	G	467	67631	0.00686511	0.00654498	EME2/SPSB3	30710_C_reactive_protein_inst_mean__RINT	GCST90079026	30710	0.0605	0.0842341	-0.104599	0.225599	0.0645686	0.0126729	0.0397302	0.089407	3.48708e-07	0.00228135	0.961905	1
16:1778029:G:A	16	1778029	A	G	473	67839	0.00686511	0.00655635	EME2/SPSB3	30720_Cystatin_C_inst_mean__RINT	GCST90079027	30720	0.197681	0.0689631	0.062513	0.332848	0.0514438	0.0112187	0.0294557	0.073432	4.52769e-06	4.38063	0.0363495	1
16:20465699:G:A	16	20465699	A	G	587	67725	0.00870444	0.00850541	ACSM2A	30720_Cystatin_C_inst_mean__RINT	GCST90079027	30720	-0.109502	0.0654717	-0.237827	0.0188225	-0.0436155	0.00985976	-0.0629403	-0.0242907	9.70776e-06	0.990256	0.31968	1
16:69693577:A:G	16	69693577	G	A	403	67909	0.00593249	0.00625188	NFAT5	30720_Cystatin_C_inst_mean__RINT	GCST90079027	30720	-0.207001	0.0793299	-0.362487	-0.0515141	-0.0815725	0.0114882	-0.104089	-0.059056	1.24282e-12	2.44852	0.117636	1
16:2070486:G:A	16	2070486	A	G	447	67823	0.00641175	0.006755	TSC2	30730_Gamma_glutamyltransferase_inst_mean__RINT	GCST90079028	30730	-0.0885021	0.0773629	-0.240133	0.0631293	-0.0599028	0.0115634	-0.0825666	-0.0372391	2.21406e-07	0.133674	0.714652	1
16:75235148:C:T	16	75235148	T	C	94	68176	0.00138597	0.00153935	BCAR1	30730_Gamma_glutamyltransferase_inst_mean__RINT	GCST90079028	30730	0.13901	0.15054	-0.156048	0.434069	-0.131829	0.0241142	-0.179092	-0.084566	4.58065e-08	3.15585	0.0756555	1
16:88715642:G:A	16	88715642	A	G	657	67699	0.00927437	0.00990462	PIEZO1	30750_Glycated_haemoglobin_HbA1c_inst_mean__RINT	GCST90079030	30750	-0.277648	0.0680888	-0.411102	-0.144194	-0.223024	0.00972584	-0.242086	-0.203961	2.27867e-116	0.630727	0.427089	1
16:88715751:C:T	16	88715751	T	C	21	68335	0.000310873	0.000246223	PIEZO1	30750_Glycated_haemoglobin_HbA1c_inst_mean__RINT	GCST90079030	30750	-0.689704	0.50529	-1.68007	0.300664	-0.572179	0.0613673	-0.692457	-0.451901	1.12205e-20	0.0533118	0.817398	1
16:88726812:G:A	16	88726812	A	G	77	68275	0.00124352	0.00134268	PIEZO1	30750_Glycated_haemoglobin_HbA1c_inst_mean__RINT	GCST90079030	30750	-0.358308	0.151619	-0.655482	-0.0611339	-0.343925	0.0263184	-0.395508	-0.292342	5.02641e-39	0.00873546	0.925535	1
16:56902509:G:T	16	56902509	T	G	42	58046	0.000816633	0.000613815	SLC12A3	30760_HDL_cholesterol_inst_mean__RINT	GCST90079031	30760	0.253208	0.21466	-0.167526	0.673941	0.191168	0.0389573	0.114813	0.267523	9.24252e-07	0.0808656	0.776128	1
16:1079218:C:T	16	1079218	T	C	30	67526	0.000479262	0.000495213	SSTR5	30770_IGF_1_inst_mean__RINT	GCST90079032	30770	0.163349	0.30604	-0.43649	0.763188	0.223594	0.0442917	0.136784	0.310404	4.45946e-07	0.0379562	0.845531	1
16:1079586:C:T	16	1079586	T	C	78	67478	0.00116577	0.000720919	SSTR5	30770_IGF_1_inst_mean__RINT	GCST90079032	30770	0.401832	0.162938	0.0824727	0.721191	0.302504	0.0368614	0.230257	0.374751	2.2768e-16	0.353523	0.552126	1
16:1093512:CGGCCGGCTTGACCAGGT:C	16	1093512	C	CGGCCGGCTTGACCAGGT	74	67466	0.00111411	0.00122847	C1QTNF8	30770_IGF_1_inst_mean__RINT	GCST90079032	30770	-0.197252	0.235451	-0.658737	0.264233	-0.145076	0.0282133	-0.200373	-0.0897792	2.71655e-07	0.0484118	0.82585	1
16:1486081:C:T	16	1486081	T	C	29	67527	0.000414497	0.000384216	PTX4	30770_IGF_1_inst_mean__RINT	GCST90079032	30770	0.231415	0.319584	-0.39497	0.857801	-0.277071	0.0505159	-0.37608	-0.178062	4.13855e-08	2.46984	0.116049	1
16:1668109:C:T	16	1668109	T	C	665	66891	0.00965001	0.00970273	/CRAMP1	30770_IGF_1_inst_mean__RINT	GCST90079032	30770	-0.0577064	0.0612443	-0.177745	0.0623324	-0.0639966	0.0100837	-0.0837604	-0.0442329	2.2023e-10	0.0102701	0.919279	1
16:1767235:C:T	16	1767235	T	C	112	67444	0.00168389	0.00174621	MAPK8IP3	30770_IGF_1_inst_mean__RINT	GCST90079032	30770	-0.242105	0.151735	-0.539507	0.055296	0.111293	0.023641	0.0649572	0.157628	2.50628e-06	5.29589	0.0213758	1
16:1778029:G:A	16	1778029	A	G	468	67088	0.00686511	0.00655363	EME2/SPSB3	30770_IGF_1_inst_mean__RINT	GCST90079032	30770	-0.080742	0.0763734	-0.230434	0.0689499	-0.0916711	0.0122458	-0.115672	-0.0676698	7.10469e-14	0.0199647	0.887636	1
16:1790710:C:T	16	1790710	T	C	135	67421	0.00194295	0.00203939	IGFALS/SPSB3	30770_IGF_1_inst_mean__RINT	GCST90079032	30770	-0.101877	0.133934	-0.364387	0.160633	-0.2066	0.0218871	-0.249498	-0.163702	3.75119e-21	0.595472	0.440311	1
16:1792231:T:C	16	1792231	C	T	24	67532	0.000388591	0.000293955	IGFALS/SPSB3	30770_IGF_1_inst_mean__RINT	GCST90079032	30770	-0.228721	0.304897	-0.826319	0.368878	-0.376787	0.0576156	-0.489712	-0.263863	6.16537e-11	0.227703	0.633232	1
16:69157172:G:A	16	69157172	A	G	74	68060	0.00116577	0.00126097	UTP4	30780_LDL_direct_inst_mean__RINT	GCST90079033	30780	0.155968	0.201774	-0.239509	0.551445	0.130096	0.0287831	0.0736826	0.18651	6.18726e-06	0.0161131	0.89899	1
16:47650919:C:A	16	47650919	A	C	237	56895	0.0043271	0.00476574	PHKB	30830_SHBG_inst_mean__RINT	GCST90079040	30830	-0.10277	0.108438	-0.315309	0.109768	-0.0836522	0.0138025	-0.110705	-0.0565998	1.35567e-09	0.0305879	0.861163	1
16:88715642:G:A	16	88715642	A	G	641	67151	0.00927437	0.00986529	PIEZO1	30840_Total_bilirubin_inst_mean__RINT	GCST90079041	30840	0.0900522	0.0698052	-0.0467659	0.22687	0.0536674	0.00878943	0.0364404	0.0708944	1.02222e-09	0.267444	0.605051	1
16:88726812:G:A	16	88726812	A	G	70	67718	0.00124352	0.001323	PIEZO1	30840_Total_bilirubin_inst_mean__RINT	GCST90079041	30840	0.0472857	0.156428	-0.259314	0.353885	0.108111	0.0239027	0.0612625	0.154959	6.09808e-06	0.147745	0.700699	1
16:2108418:G:A	16	2108418	A	G	232	57798	0.00424881	0.00399641	PKD1	30860_Total_protein_inst_mean__RINT	GCST90079043	30860	0.107415	0.122796	-0.133264	0.348095	-0.0792665	0.0171838	-0.112946	-0.045587	3.97142e-06	2.26681	0.132172	1
16:69693577:A:G	16	69693577	G	A	403	67777	0.00593249	0.00624524	NFAT5	30880_Urate_inst_mean__RINT	GCST90079045	30880	-0.171066	0.070735	-0.309706	-0.0324249	-0.0706774	0.0109411	-0.0921216	-0.0492331	1.04854e-10	1.96711	0.160755	1
16:84181405:G:A	16	84181405	A	G	62	73458	0.0008549	0.000921262	TAF1C	404_Duration_to_first_press_of_snap_button_in_each_round_inst_mean__RINT	GCST90079143	404	-0.219741	0.193632	-0.59926	0.159778	-0.153436	0.0325598	-0.217252	-0.0896196	2.44791e-06	0.114032	0.735599	1
16:2036420:C:T	16	2036420	T	C	487	67565	0.00748685	0.00679867	NHERF2	4079_Diastolic_blood_pressure_automated_reading_inst_mean__RINT	GCST90079145	4079	-0.199757	0.0791569	-0.354904	-0.044609	-0.105938	0.0128195	-0.131064	-0.0808122	1.41076e-16	1.36885	0.24201	1
16:2036420:C:T	16	2036420	T	C	487	67561	0.00748685	0.00679874	NHERF2	4080_Systolic_blood_pressure_automated_reading_inst_mean__RINT	GCST90079146	4080	-0.0338327	0.0807354	-0.192074	0.124409	-0.103829	0.0120734	-0.127492	-0.0801653	7.98724e-18	0.73522	0.391197	1
16:69693577:A:G	16	69693577	G	A	440	73692	0.00593249	0.00621285	NFAT5	48_Waist_circumference_inst_mean__RINT	GCST90079228	48	-0.231567	0.0690953	-0.366993	-0.0961399	-0.0514951	0.0115187	-0.0740713	-0.0289189	7.80128e-06	6.60828	0.0101506	1
16:1778029:G:A	16	1778029	A	G	71	9193	0.00686511	0.00635501	EME2/SPSB3	5096_3mm_weak_meridian_left_inst_mean__RINT	GCST90079273	5096	0.305266	0.233545	-0.152483	0.763015	0.122994	0.024704	0.074575	0.171413	6.40109e-07	0.60237	0.437675	1
16:1778029:G:A	16	1778029	A	G	75	9163	0.00686511	0.00631595	EME2/SPSB3	5099_3mm_weak_meridian_right_inst_mean__RINT	GCST90079276	5099	0.244397	0.255657	-0.256691	0.745485	0.116408	0.0247885	0.0678238	0.164993	2.65219e-06	0.248294	0.618279	1
16:1778029:G:A	16	1778029	A	G	505	73577	0.00686511	0.00656913	EME2/SPSB3	50_Standing_height_inst_mean__RINT	GCST90079277	50	-0.157989	0.0478494	-0.251774	-0.0642043	-0.0650857	0.00769756	-0.0801726	-0.0499988	2.78212e-17	3.67463	0.0552465	1
16:2108418:G:A	16	2108418	A	G	323	73751	0.00424881	0.00399935	PKD1	50_Standing_height_inst_mean__RINT	GCST90079277	50	-0.0123796	0.057268	-0.124625	0.0998656	0.0460628	0.00983779	0.0267811	0.0653445	2.83772e-06	1.01158	0.314524	1
16:47650919:C:A	16	47650919	A	C	313	73745	0.0043271	0.00478154	PHKB	50_Standing_height_inst_mean__RINT	GCST90079277	50	0.0334704	0.0514933	-0.0674564	0.134397	0.0536397	0.00901781	0.0359651	0.0713143	2.71116e-09	0.148853	0.699633	1
16:84868866:G:A	16	84868866	A	G	59	74021	0.000816062	0.000948135	CRISPLD2	50_Standing_height_inst_mean__RINT	GCST90079277	50	-0.246493	0.109582	-0.461274	-0.031712	-0.212027	0.0202134	-0.251645	-0.17241	9.66164e-26	0.0956686	0.757091	1
16:88715642:G:A	16	88715642	A	G	693	73389	0.00927437	0.00988216	PIEZO1	50_Standing_height_inst_mean__RINT	GCST90079277	50	0.0161265	0.0399992	-0.0622719	0.0945249	-0.0431421	0.00628775	-0.0554659	-0.0308183	6.82416e-12	2.14262	0.143257	1
16:1778029:G:A	16	1778029	A	G	505	73569	0.00686511	0.0065713	EME2/SPSB3	51_Seated_height_inst_mean__RINT	GCST90079330	51	-0.126261	0.0619173	-0.247619	-0.00490298	-0.082573	0.00955071	-0.101292	-0.063854	5.3455e-18	0.486279	0.485592	1
16:2108679:C:T	16	2108679	T	C	24	9390	0.00195591	0.00172285	PKD1	5264_Corneal_hysteresis_left_inst_mean__RINT	GCST90079339	5264	-0.114558	0.359516	-0.81921	0.590093	-0.263004	0.0499458	-0.360896	-0.165112	1.3959e-07	0.167261	0.682558	1
16:2108679:C:T	16	2108679	T	C	24	9390	0.00195591	0.00172285	PKD1	5265_Corneal_resistance_factor_left_inst_mean__RINT	GCST90079340	5265	-0.0677727	0.325165	-0.705096	0.569551	-0.242331	0.0496532	-0.339649	-0.145012	1.05834e-06	0.281619	0.595642	1
17:31937457:G:A	17	31937457	A	G	296	73778	0.00401544	0.00431095	SUZ12	20015_Sitting_height_inst_mean__RINT	GCST90078245	20015	-0.0537114	0.0690231	-0.188997	0.0815739	-0.0591406	0.0109182	-0.0805399	-0.0377414	6.07023e-08	0.00603591	0.938074	1
17:56594474:C:A	17	56594474	A	C	100	73966	0.00132128	0.0011742	NOG	20015_Sitting_height_inst_mean__RINT	GCST90078245	20015	0.143633	0.0992741	-0.0509442	0.33821	0.108404	0.0209087	0.0674234	0.149384	2.16451e-07	0.120581	0.728405	1
17:65014298:T:A	17	65014298	A	T	66	74000	0.000867898	0.000806827	GNA13	20015_Sitting_height_inst_mean__RINT	GCST90078245	20015	-0.146227	0.154276	-0.448608	0.156154	-0.113621	0.0251278	-0.16287	-0.0643712	6.13417e-06	0.0435136	0.834761	1
17:81693579:C:G	17	81693579	G	C	35	43131	0.000673645	0.000784164	HGS	20150_Forced_expiratory_volume_in_1_second_FEV1_Best_measure_inst_mean__RINT	GCST90078316	20150	-0.341281	0.156188	-0.647411	-0.0351521	-0.141248	0.0306585	-0.201337	-0.0811585	4.08239e-06	1.57938	0.208849	1
17:81693579:C:G	17	81693579	G	C	35	43131	0.000673645	0.000784164	HGS	20151_Forced_vital_capacity_FVC_Best_measure_inst_mean__RINT	GCST90078317	20151	-0.283283	0.174525	-0.625353	0.0587867	-0.157893	0.0293864	-0.21549	-0.100297	7.74295e-08	0.501958	0.478641	1
17:81693565:T:C	17	81693565	C	T	23	48799	0.000440894	0.00062344	HGS	20256_Forced_expiratory_volume_in_1_second_FEV1_Z_score_inst_mean__RINT	GCST90078388	20256	0.461333	0.242629	-0.0142206	0.936886	0.217579	0.0460717	0.12728	0.307878	2.32823e-06	0.974166	0.323643	1
17:81693565:T:C	17	81693565	C	T	23	48799	0.000440894	0.00062344	HGS	20257_Forced_vital_capacity_FVC_Z_score_inst_mean__RINT	GCST90078389	20257	0.303235	0.237692	-0.162641	0.769111	0.226028	0.0461293	0.135616	0.316439	9.58963e-07	0.101679	0.749824	1
17:81693579:C:G	17	81693579	G	C	39	48873	0.000673645	0.000795225	HGS	20257_Forced_vital_capacity_FVC_Z_score_inst_mean__RINT	GCST90078389	20257	0.294341	0.300013	-0.293685	0.882366	0.233931	0.04078	0.154003	0.313858	9.67034e-09	0.0398088	0.841855	1
17:31937457:G:A	17	31937457	A	G	291	72095	0.00401544	0.00431817	SUZ12	23101_Whole_body_fat_free_mass_inst_mean__RINT	GCST90078905	23101	-0.0220108	0.0586885	-0.13704	0.0930187	-0.0446815	0.00935894	-0.0630247	-0.0263384	1.80414e-06	0.145518	0.702855	1
17:31937457:G:A	17	31937457	A	G	291	72107	0.00401544	0.00431782	SUZ12	23102_Whole_body_water_mass_inst_mean__RINT	GCST90078906	23102	-0.019901	0.0590749	-0.135688	0.0958858	-0.0446695	0.00937981	-0.0630536	-0.0262854	1.91396e-06	0.171468	0.678811	1
17:31937457:G:A	17	31937457	A	G	291	72103	0.00401544	0.00431795	SUZ12	23105_Basal_metabolic_rate_inst_mean__RINT	GCST90078908	23105	-0.0259453	0.0605805	-0.144683	0.0927925	-0.0462862	0.00984594	-0.0655839	-0.0269885	2.58839e-06	0.109837	0.74033	1
17:31937457:G:A	17	31937457	A	G	291	72083	0.00401544	0.00431673	SUZ12	23121_Arm_fat_free_mass_right_inst_mean__RINT	GCST90078924	23121	-0.0198343	0.0628659	-0.143051	0.103383	-0.0519002	0.00930797	-0.0701435	-0.0336569	2.46269e-08	0.254589	0.613862	1
17:31937457:G:A	17	31937457	A	G	291	72083	0.00401544	0.0043168	SUZ12	23122_Arm_predicted_mass_right_inst_mean__RINT	GCST90078925	23122	-0.0308336	0.0613435	-0.151067	0.0893997	-0.0488727	0.00926962	-0.0670409	-0.0307046	1.34685e-07	0.0845448	0.77123	1
17:31937457:G:A	17	31937457	A	G	291	72065	0.00401544	0.00431745	SUZ12	23125_Arm_fat_free_mass_left_inst_mean__RINT	GCST90078928	23125	-0.0514364	0.0603481	-0.169719	0.0668459	-0.0439133	0.00954522	-0.0626216	-0.025205	4.21369e-06	0.0151612	0.902004	1
17:31937457:G:A	17	31937457	A	G	291	72057	0.00401544	0.00431763	SUZ12	23126_Arm_predicted_mass_left_inst_mean__RINT	GCST90078929	23126	-0.0327002	0.059664	-0.149642	0.0842412	-0.0448439	0.00949962	-0.0634628	-0.0262249	2.35155e-06	0.0404022	0.840696	1
17:31937457:G:A	17	31937457	A	G	291	72025	0.00401544	0.00431886	SUZ12	23129_Trunk_fat_free_mass_inst_mean__RINT	GCST90078932	23129	-0.00836291	0.0590538	-0.124108	0.107383	-0.0456878	0.00936891	-0.0640505	-0.0273251	1.07967e-06	0.389678	0.532469	1
17:31937457:G:A	17	31937457	A	G	291	72013	0.00401544	0.00431926	SUZ12	23130_Trunk_predicted_mass_inst_mean__RINT	GCST90078933	23130	-0.0136426	0.0588053	-0.128901	0.101616	-0.0449383	0.00934104	-0.0632465	-0.0266302	1.50291e-06	0.276258	0.599165	1
17:16948873:A:G	17	16948873	G	A	491	69997	0.00704645	0.00698687	TNFRSF13B	30000_White_blood_cell_leukocyte_count_inst_mean__RINT	GCST90078978	30000	-0.111278	0.0813749	-0.270773	0.0482167	-0.0989393	0.0123668	-0.123178	-0.0747007	1.2405e-15	0.0224721	0.880838	1
17:39665921:C:T	17	39665921	T	C	360	70128	0.00514235	0.0053317	TCAP	30000_White_blood_cell_leukocyte_count_inst_mean__RINT	GCST90078978	30000	-0.00949835	0.0923683	-0.19054	0.171543	-0.0870775	0.0141655	-0.114841	-0.0593136	7.88922e-10	0.689205	0.406435	1
17:58272835:G:A	17	58272835	A	G	228	70256	0.00341969	0.00350787	MPO	30000_White_blood_cell_leukocyte_count_inst_mean__RINT	GCST90078978	30000	0.149577	0.102744	-0.051802	0.350956	0.104447	0.0174063	0.0703308	0.138562	1.96712e-09	0.187553	0.664961	1
17:74762028:G:A	17	74762028	A	G	329	70159	0.00477967	0.00478555	NHERF1	30000_White_blood_cell_leukocyte_count_inst_mean__RINT	GCST90078978	30000	0.249647	0.0971228	0.0592861	0.440008	0.0988804	0.0149242	0.0696295	0.128131	3.46091e-11	2.35414	0.124951	1
17:16948873:A:G	17	16948873	G	A	491	69997	0.00704645	0.00698679	TNFRSF13B	30010_Red_blood_cell_erythrocyte_count_inst_mean__RINT	GCST90078979	30010	0.167689	0.0693813	0.0317014	0.303676	0.0832394	0.010267	0.0631165	0.103362	5.16738e-16	1.44977	0.228564	1
17:16948873:A:G	17	16948873	G	A	491	69997	0.00704645	0.0069868	TNFRSF13B	30020_Haemoglobin_concentration_inst_mean__RINT	GCST90078980	30020	0.128877	0.0635015	0.00441402	0.25334	0.0442749	0.00982008	0.0250279	0.0635219	6.52524e-06	1.73353	0.187961	1
17:16948873:A:G	17	16948873	G	A	491	69997	0.00704645	0.0069868	TNFRSF13B	30040_Mean_corpuscular_volume_inst_mean__RINT	GCST90078982	30040	-0.107484	0.0699657	-0.244617	0.0296483	-0.0864572	0.0115545	-0.109104	-0.0638108	7.28797e-14	0.0879237	0.766833	1
17:48816994:G:A	17	48816994	A	G	191	70297	0.00260356	0.00244253	TTLL6	30040_Mean_corpuscular_volume_inst_mean__RINT	GCST90078982	30040	0.25611	0.11991	0.0210856	0.491133	0.111803	0.0194825	0.0736176	0.149987	9.5447e-09	1.41106	0.234881	1
17:78138117:G:A	17	78138117	A	G	152	70336	0.00222792	0.00209039	TMC8	30040_Mean_corpuscular_volume_inst_mean__RINT	GCST90078982	30040	0.141458	0.112614	-0.0792642	0.362181	-0.0975864	0.0211529	-0.139045	-0.0561275	3.96158e-06	4.3523	0.0369591	1
17:16948873:A:G	17	16948873	G	A	491	69997	0.00704645	0.00698685	TNFRSF13B	30050_Mean_corpuscular_haemoglobin_inst_mean__RINT	GCST90078983	30050	-0.0702989	0.0732539	-0.213877	0.0732787	-0.0685742	0.0115598	-0.0912309	-0.0459174	2.99015e-09	0.000540871	0.981446	1
17:48816994:G:A	17	48816994	A	G	191	70297	0.00260356	0.00244255	TTLL6	30050_Mean_corpuscular_haemoglobin_inst_mean__RINT	GCST90078983	30050	0.236806	0.126456	-0.0110472	0.48466	0.0918789	0.0194914	0.0536765	0.130081	2.43116e-06	1.283	0.257343	1
17:39924143:C:T	17	39924143	T	C	24	70464	0.000310873	0.000307735	ORMDL3	30070_Red_blood_cell_erythrocyte_distribution_width_inst_mean__RINT	GCST90078986	30070	0.138218	0.35843	-0.564305	0.840741	0.313499	0.0575016	0.200798	0.4262	4.98062e-08	0.233144	0.629202	1
17:59960077:A:C	17	59960077	C	A	216	70264	0.00312184	0.00337435	/RNFT1	30070_Red_blood_cell_erythrocyte_distribution_width_inst_mean__RINT	GCST90078986	30070	0.205378	0.108501	-0.00728343	0.418039	0.0971003	0.0173701	0.0630554	0.131145	2.2698e-08	0.971006	0.324429	1
17:4934448:CTAATG:C	17	4934448	C	CTAATG	46	70442	0.000634715	0.000864786	GP1BA	30080_Platelet_count_inst_mean__RINT	GCST90078987	30080	0.111519	0.230282	-0.339834	0.562873	-0.289265	0.032363	-0.352695	-0.225834	3.95797e-19	2.97034	0.0848039	1
17:16948873:A:G	17	16948873	G	A	491	69997	0.00704645	0.00698566	TNFRSF13B	30080_Platelet_count_inst_mean__RINT	GCST90078987	30080	-0.078073	0.067307	-0.209995	0.0538488	-0.129881	0.0114518	-0.152326	-0.107436	8.16207e-30	0.575809	0.44796	1
17:47302837:C:T	17	47302837	T	C	77	70411	0.00111399	0.00135921	ITGB3//EFCAB13-DT	30080_Platelet_count_inst_mean__RINT	GCST90078987	30080	-0.446504	0.174771	-0.789056	-0.103952	-0.130387	0.0258915	-0.181134	-0.0796407	4.75612e-07	3.2013	0.0735797	1
17:16948873:A:G	17	16948873	G	A	491	69959	0.00704645	0.00698662	TNFRSF13B	30090_Platelet_crit_inst_mean__RINT	GCST90078988	30090	-0.161532	0.0707507	-0.300203	-0.02286	-0.197647	0.0114765	-0.22014	-0.175154	1.81766e-66	0.25389	0.614349	1
17:16948978:G:GT	17	16948978	GT	G	25	70425	0.000323826	0.000330839	TNFRSF13B	30090_Platelet_crit_inst_mean__RINT	GCST90078988	30090	-0.199033	0.35739	-0.899518	0.501451	-0.262272	0.0523398	-0.364856	-0.159687	5.4165e-07	0.0306523	0.861018	1
17:4934448:CTAATG:C	17	4934448	C	CTAATG	46	70442	0.000634715	0.000864796	GP1BA	30100_Mean_platelet_thrombocyte_volume_inst_mean__RINT	GCST90078989	30100	0.436305	0.173628	0.095995	0.776616	0.51392	0.0313968	0.452384	0.575457	3.20789e-60	0.193498	0.660021	1
17:16948873:A:G	17	16948873	G	A	491	69997	0.00704645	0.00698455	TNFRSF13B	30100_Mean_platelet_thrombocyte_volume_inst_mean__RINT	GCST90078989	30100	-0.149912	0.0634562	-0.274286	-0.0255381	-0.0935162	0.0111108	-0.115293	-0.0717394	3.87288e-17	0.766363	0.381345	1
17:29097830:G:A	17	29097830	A	G	150	70336	0.00212435	0.00202263	MYO18A	30100_Mean_platelet_thrombocyte_volume_inst_mean__RINT	GCST90078989	30100	0.173591	0.127777	-0.0768521	0.424035	0.101294	0.0206256	0.060869	0.14172	9.05643e-07	0.312009	0.57645	1
17:29120680:C:T	17	29120680	T	C	154	70334	0.00225383	0.00213548	MYO18A	30100_Mean_platelet_thrombocyte_volume_inst_mean__RINT	GCST90078989	30100	-0.0902047	0.135238	-0.355271	0.174861	-0.088596	0.0200413	-0.127876	-0.0493158	9.83948e-06	0.000138461	0.990612	1
17:47302837:C:T	17	47302837	T	C	77	70411	0.00111399	0.00135923	ITGB3//EFCAB13-DT	30100_Mean_platelet_thrombocyte_volume_inst_mean__RINT	GCST90078989	30100	0.161054	0.159445	-0.151459	0.473567	0.133865	0.0251186	0.0846333	0.183096	9.85847e-08	0.0283745	0.866231	1
17:4934448:CTAATG:C	17	4934448	C	CTAATG	46	70404	0.000634715	0.000863861	GP1BA	30110_Platelet_distribution_width_inst_mean__RINT	GCST90078990	30110	0.309136	0.279717	-0.239109	0.857381	0.319972	0.0333106	0.254684	0.385259	7.56376e-22	0.00147966	0.969316	1
17:16948873:A:G	17	16948873	G	A	491	69959	0.00704645	0.00698663	TNFRSF13B	30110_Platelet_distribution_width_inst_mean__RINT	GCST90078990	30110	0.0533227	0.0747793	-0.0932447	0.19989	0.065022	0.01178	0.0419337	0.0881104	3.39576e-08	0.0238844	0.877179	1
17:30793467:G:C	17	30793467	C	G	43	70403	0.000595855	0.00066817	CRLF3/	30110_Platelet_distribution_width_inst_mean__RINT	GCST90078990	30110	-0.104175	0.208574	-0.512979	0.304629	-0.191332	0.0379236	-0.26566	-0.117003	4.53068e-07	0.169027	0.680978	1
17:35479822:AG:A	17	35479822	A	AG	419	70031	0.00594544	0.00599319	SLFN12L	30110_Platelet_distribution_width_inst_mean__RINT	GCST90078990	30110	0.17329	0.0852072	0.00628368	0.340296	0.0838231	0.0127033	0.0589251	0.108721	4.1522e-11	1.07851	0.299032	1
17:16948873:A:G	17	16948873	G	A	489	69801	0.00704645	0.00698248	TNFRSF13B	30120_Lymphocyte_count_inst_mean__RINT	GCST90078991	30120	-0.0335946	0.0806982	-0.191763	0.124574	-0.139216	0.0123092	-0.163341	-0.11509	1.17239e-29	1.67412	0.195707	1
17:76386509:G:A	17	76386509	A	G	23	70251	0.000297951	0.000313343	SPHK1	30120_Lymphocyte_count_inst_mean__RINT	GCST90078991	30120	0.490653	0.134796	0.226452	0.754854	0.298344	0.0578371	0.184986	0.411703	2.49131e-07	1.71891	0.189833	1
17:16948873:A:G	17	16948873	G	A	489	69801	0.00704645	0.00698248	TNFRSF13B	30130_Monocyte_count_inst_mean__RINT	GCST90078992	30130	-0.127838	0.0779314	-0.280583	0.0249077	-0.197637	0.011755	-0.220676	-0.174597	1.95939e-63	0.784343	0.375816	1
17:58270865:T:G	17	58270865	G	T	475	69815	0.00663195	0.00653843	MPO	30130_Monocyte_count_inst_mean__RINT	GCST90078992	30130	-0.0986444	0.0753285	-0.246288	0.0489995	-0.122849	0.0121236	-0.146611	-0.0990874	3.94043e-24	0.10064	0.751063	1
17:39665921:C:T	17	39665921	T	C	360	69930	0.00514235	0.00533393	TCAP	30140_Neutrophill_count_inst_mean__RINT	GCST90078993	30140	-0.0494418	0.0929267	-0.231578	0.132694	-0.077866	0.0141905	-0.105679	-0.0500531	4.08364e-08	0.0914292	0.762368	1
17:40168301:C:T	17	40168301	T	C	411	69879	0.00580296	0.0058888	CASC3	30140_Neutrophill_count_inst_mean__RINT	GCST90078993	30140	-0.000447276	0.0904405	-0.177711	0.176816	0.0654536	0.0134878	0.0390181	0.0918891	1.21721e-06	0.519401	0.471097	1
17:58270865:T:G	17	58270865	G	T	475	69815	0.00663195	0.00653843	MPO	30140_Neutrophill_count_inst_mean__RINT	GCST90078993	30140	0.045857	0.0850011	-0.120745	0.212459	0.0585867	0.0127859	0.0335267	0.0836466	4.6028e-06	0.0219318	0.882269	1
17:58272835:G:A	17	58272835	A	G	227	70059	0.00341969	0.0035057	MPO	30140_Neutrophill_count_inst_mean__RINT	GCST90078993	30140	0.260624	0.115308	0.0346208	0.486627	0.113593	0.0174459	0.0793997	0.147786	7.45693e-11	1.58954	0.207392	1
17:74762028:G:A	17	74762028	A	G	328	69962	0.00477967	0.00478439	NHERF1	30140_Neutrophill_count_inst_mean__RINT	GCST90078993	30140	0.263377	0.0982773	0.0707536	0.456001	0.0948469	0.0149553	0.065535	0.124159	2.26788e-10	2.87413	0.0900134	1
17:4632004:G:A	17	4632004	A	G	51	70235	0.0006995	0.000689454	ALOX15	30150_Eosinophill_count_inst_mean__RINT	GCST90078994	30150	-0.275283	0.217349	-0.701288	0.150721	-0.188216	0.0384273	-0.263532	-0.1129	9.68226e-07	0.155606	0.693234	1
17:4639054:T:C	17	4639054	C	T	175	70115	0.00257772	0.00268017	ALOX15	30150_Eosinophill_count_inst_mean__RINT	GCST90078994	30150	-0.258151	0.120347	-0.494032	-0.0222707	-0.202564	0.019498	-0.240779	-0.164349	2.78375e-25	0.207887	0.648428	1
17:58197059:T:C	17	58197059	C	T	569	69721	0.00801793	0.00830326	EPX	30150_Eosinophill_count_inst_mean__RINT	GCST90078994	30150	0.156552	0.0720118	0.0154091	0.297695	0.0878947	0.0111451	0.0660507	0.109739	3.11032e-15	0.887746	0.346089	1
17:16948873:A:G	17	16948873	G	A	489	69801	0.00704645	0.00698239	TNFRSF13B	30180_Lymphocyte_percentage_inst_mean__RINT	GCST90078995	30180	0.0585224	0.0808139	-0.0998729	0.216918	-0.0695146	0.0122422	-0.093509	-0.0455203	1.36066e-08	2.45383	0.117238	1
17:58272835:G:A	17	58272835	A	G	227	70059	0.00341969	0.00350685	MPO	30180_Lymphocyte_percentage_inst_mean__RINT	GCST90078995	30180	-0.0728571	0.104405	-0.27749	0.131776	-0.0869857	0.0172249	-0.120746	-0.0532255	4.41827e-07	0.0178276	0.893782	1
17:16948873:A:G	17	16948873	G	A	489	69801	0.00704645	0.00698239	TNFRSF13B	30190_Monocyte_percentage_inst_mean__RINT	GCST90078996	30190	-0.0773757	0.074951	-0.22428	0.0695283	-0.143488	0.0118565	-0.166727	-0.12025	1.02902e-33	0.75906	0.383623	1
17:58270865:T:G	17	58270865	G	T	475	69815	0.00663195	0.00653835	MPO	30190_Monocyte_percentage_inst_mean__RINT	GCST90078996	30190	-0.100957	0.077111	-0.252095	0.0501802	-0.164947	0.0122283	-0.188914	-0.14098	1.81526e-41	0.671736	0.412447	1
17:58273466:GGGGTTGGGTTCCAT:G	17	58273466	G	GGGGTTGGGTTCCAT	99	70191	0.00150255	0.00131145	MPO	30190_Monocyte_percentage_inst_mean__RINT	GCST90078996	30190	-0.236278	0.184193	-0.597296	0.124741	-0.145741	0.0272307	-0.199112	-0.0923695	8.69512e-08	0.236436	0.626792	1
17:16948873:A:G	17	16948873	G	A	489	69801	0.00704645	0.00698239	TNFRSF13B	30200_Neutrophill_percentage_inst_mean__RINT	GCST90078997	30200	-0.0295213	0.0812798	-0.18883	0.129787	0.0958437	0.0124614	0.0714198	0.120268	1.4572e-14	2.32432	0.127366	1
17:58270865:T:G	17	58270865	G	T	475	69815	0.00663195	0.00653835	MPO	30200_Neutrophill_percentage_inst_mean__RINT	GCST90078997	30200	0.0470376	0.0871734	-0.123822	0.217898	0.0732092	0.0128522	0.0480194	0.098399	1.2247e-08	0.0882171	0.766456	1
17:4632004:G:A	17	4632004	A	G	51	70235	0.0006995	0.000689446	ALOX15	30210_Eosinophill_percentage_inst_mean__RINT	GCST90078998	30210	-0.375158	0.239076	-0.843746	0.0934305	-0.179651	0.0388834	-0.255861	-0.103441	3.83299e-06	0.6515	0.419577	1
17:4639054:T:C	17	4639054	C	T	175	70115	0.00257772	0.00268014	ALOX15	30210_Eosinophill_percentage_inst_mean__RINT	GCST90078998	30210	-0.267387	0.122619	-0.50772	-0.0270533	-0.198748	0.0197295	-0.237417	-0.160079	7.22171e-24	0.305436	0.580495	1
17:58197059:T:C	17	58197059	C	T	569	69721	0.00801793	0.00830316	EPX	30210_Eosinophill_percentage_inst_mean__RINT	GCST90078998	30210	0.121496	0.0712444	-0.0181427	0.261136	0.0959933	0.0112774	0.0738901	0.118097	1.70927e-17	0.125008	0.723665	1
17:58272835:G:A	17	58272835	A	G	227	70059	0.00341969	0.00350685	MPO	30220_Basophill_percentage_inst_mean__RINT	GCST90078999	30220	0.17802	0.143954	-0.10413	0.46017	0.142371	0.0182272	0.106647	0.178096	5.67677e-15	0.0603595	0.805929	1
17:16948873:A:G	17	16948873	G	A	479	68221	0.00704645	0.0069885	TNFRSF13B	30250_Reticulocyte_count_inst_mean__RINT	GCST90079001	30250	-0.0188939	0.0768052	-0.169432	0.131644	0.0653444	0.0123172	0.0412032	0.0894857	1.12585e-07	1.17276	0.278834	1
17:48816994:G:A	17	48816994	A	G	186	68514	0.00260356	0.00244333	TTLL6	30260_Mean_reticulocyte_volume_inst_mean__RINT	GCST90079002	30260	0.412902	0.117428	0.182744	0.643061	0.113033	0.0203931	0.0730628	0.153002	2.97879e-08	6.33019	0.01187	1
17:16948873:A:G	17	16948873	G	A	479	68161	0.00704645	0.00699133	TNFRSF13B	30270_Mean_sphered_cell_volume_inst_mean__RINT	GCST90079003	30270	-0.155954	0.0753887	-0.303716	-0.00819224	-0.0998455	0.0120094	-0.123383	-0.0763075	9.25687e-17	0.54021	0.462346	1
17:35479822:AG:A	17	35479822	A	AG	407	68233	0.00594544	0.00597697	SLFN12L	30280_Immature_reticulocyte_fraction_inst_mean__RINT	GCST90079004	30280	0.00401686	0.100885	-0.193718	0.201752	-0.0719806	0.0136146	-0.0986647	-0.0452964	1.24332e-07	0.557322	0.455341	1
17:35479822:AG:A	17	35479822	A	AG	407	68233	0.00594544	0.00597695	SLFN12L	30290_High_light_scatter_reticulocyte_percentage_inst_mean__RINT	GCST90079005	30290	-0.123371	0.0901405	-0.300047	0.0533041	-0.0737452	0.0133816	-0.0999726	-0.0475178	3.56918e-08	0.296561	0.586047	1
17:35479822:AG:A	17	35479822	A	AG	407	68233	0.00594544	0.00597697	SLFN12L	30300_High_light_scatter_reticulocyte_count_inst_mean__RINT	GCST90079006	30300	-0.130419	0.0867493	-0.300448	0.0396093	-0.0667888	0.013255	-0.092768	-0.0408095	4.6852e-07	0.525746	0.468401	1
17:16948873:A:G	17	16948873	G	A	396	57816	0.00704645	0.00700335	TNFRSF13B	30600_Albumin_inst_mean__RINT	GCST90079012	30600	0.114523	0.089106	-0.0601243	0.289171	0.112733	0.0130145	0.0872248	0.138241	4.63098e-18	0.000395291	0.984138	1
17:81693579:C:G	17	81693579	G	C	48	63520	0.000673645	0.000805416	HGS	3062_Forced_vital_capacity_FVC_inst_mean__RINT	GCST90079015	3062	-0.0160253	0.170395	-0.35	0.317949	-0.153772	0.0264853	-0.205682	-0.101862	6.40083e-09	0.638086	0.424405	1
17:81693579:C:G	17	81693579	G	C	48	63520	0.000673645	0.000805416	HGS	3063_Forced_expiratory_volume_in_1_second_FEV1_inst_mean__RINT	GCST90079017	3063	-0.0763847	0.17822	-0.425695	0.272926	-0.13395	0.0275446	-0.187936	-0.0799636	1.15605e-06	0.101896	0.749566	1
17:19555892:T:A	17	19555892	A	T	140	68096	0.00195591	0.00185419	SLC47A1	30700_Creatinine_inst_mean__RINT	GCST90079025	30700	0.135988	0.11455	-0.0885307	0.360506	0.174476	0.0193625	0.136527	0.212426	2.04122e-19	0.109756	0.740422	1
17:19567189:G:A	17	19567189	A	G	61	68175	0.000880806	0.000764784	SLC47A1/	30700_Creatinine_inst_mean__RINT	GCST90079025	30700	-0.0254783	0.150947	-0.321335	0.270378	0.242728	0.0300628	0.183806	0.30165	6.80164e-16	3.03665	0.0814038	1
17:19681583:G:T	17	19681583	T	G	73	68163	0.0010751	0.00112299	ALDH3A2/SLC47A2	30700_Creatinine_inst_mean__RINT	GCST90079025	30700	-0.0722101	0.130088	-0.327182	0.182762	0.171516	0.0248755	0.122761	0.220271	5.38728e-12	3.38638	0.0657373	1
17:34928049:C:A	17	34928049	A	C	384	67910	0.00605001	0.00587352	CCT6B	30720_Cystatin_C_inst_mean__RINT	GCST90079027	30720	-0.0176802	0.0814279	-0.177279	0.141919	0.0605673	0.0118595	0.0373231	0.0838114	3.27183e-07	0.904229	0.34165	1
17:16948873:A:G	17	16948873	G	A	481	67875	0.00704645	0.00699661	TNFRSF13B	30750_Glycated_haemoglobin_HbA1c_inst_mean__RINT	GCST90079030	30750	0.0429735	0.0810164	-0.115819	0.201766	-0.0631694	0.0116109	-0.0859263	-0.0404125	5.31221e-08	1.68192	0.194669	1
17:78138117:G:A	17	78138117	A	G	155	68201	0.00222792	0.00210105	TMC8	30750_Glycated_haemoglobin_HbA1c_inst_mean__RINT	GCST90079030	30750	-0.0602556	0.145718	-0.345862	0.225351	0.123762	0.021214	0.0821832	0.165341	5.41254e-09	1.56166	0.211422	1
17:7631360:C:T	17	7631360	T	C	458	67098	0.00667081	0.00693052	SHBG	30770_IGF_1_inst_mean__RINT	GCST90079032	30770	0.0199512	0.0714255	-0.120043	0.159945	-0.0654728	0.0118735	-0.0887443	-0.0422013	3.50338e-08	1.39192	0.238081	1
17:42672242:T:A	17	42672242	A	T	134	67422	0.00194295	0.00185521	PLEKHH3	30770_IGF_1_inst_mean__RINT	GCST90079032	30770	-0.29437	0.139723	-0.568228	-0.0205127	-0.107114	0.0229164	-0.15203	-0.062199	2.95203e-06	1.74907	0.185994	1
17:63895426:G:T	17	63895426	T	G	30	67514	0.000453415	0.000599023	CSH1/	30770_IGF_1_inst_mean__RINT	GCST90079032	30770	-0.132626	0.229101	-0.581664	0.316411	0.19498	0.0398781	0.11682	0.27314	1.01144e-06	1.98467	0.158899	1
17:66053863:G:C	17	66053863	C	G	312	46110	0.00687806	0.00784024	CEP112	30790_Lipoprotein_A_inst_mean__RINT	GCST90079034	30790	-0.0874494	0.0736514	-0.231806	0.0569073	0.0506095	0.0108102	0.0294219	0.0717972	2.84588e-06	3.43962	0.0636503	1
17:28369751:G:GC	17	28369751	GC	G	63	57933	0.00106215	0.00104589	/VTN/SARM1	30810_Phosphate_inst_mean__RINT	GCST90079037	30810	0.605035	0.292908	0.0309346	1.17914	0.149794	0.0333484	0.0844319	0.215155	7.0631e-06	2.38466	0.122532	1
17:7420502:A:G	17	7420502	G	A	64	57088	0.00133416	0.00128817	/SPEM1	30830_SHBG_inst_mean__RINT	GCST90079040	30830	0.0417968	0.18346	-0.317784	0.401378	0.13626	0.0273821	0.0825917	0.189928	6.48357e-07	0.259344	0.610571	1
17:7436175:ATCCGTTCCCTTTTTTTAGGTC:A	17	7436175	A	ATCCGTTCCCTTTTTTTAGGTC	452	56502	0.00844621	0.00874894	//TMEM102/	30830_SHBG_inst_mean__RINT	GCST90079040	30830	-0.159767	0.065328	-0.28781	-0.0317244	-0.189924	0.010519	-0.21054	-0.169307	7.1647e-73	0.207706	0.648572	1
17:7631360:C:T	17	7631360	T	C	384	56768	0.00667081	0.00692751	SHBG	30830_SHBG_inst_mean__RINT	GCST90079040	30830	-1.35886	0.0690854	-1.49427	-1.22345	-1.30959	0.0118325	-1.33278	-1.2864	2.22507e-307	0.494125	0.482093	1
17:7633206:GA:G	17	7633206	G	GA	39	57111	0.000673575	0.00084843	SHBG	30830_SHBG_inst_mean__RINT	GCST90079040	30830	-1.31636	0.225394	-1.75813	-0.874587	-1.32753	0.0337144	-1.3936	-1.26145	2.22507e-307	0.0024026	0.960906	1
17:7703396:T:TG	17	7703396	TG	T	43	56777	0.000675447	0.000851121	WRAP53	30830_SHBG_inst_mean__RINT	GCST90079040	30830	-0.221629	0.293756	-0.797391	0.354134	-0.221797	0.0336076	-0.287667	-0.155928	4.12188e-11	3.2335e-07	0.999546	1
17:7818933:C:T	17	7818933	T	C	23	57129	0.000466309	0.000448825	DNAH2	30830_SHBG_inst_mean__RINT	GCST90079040	30830	-0.860379	0.359781	-1.56555	-0.155208	-0.307158	0.0463695	-0.39804	-0.216275	3.49287e-11	2.32576	0.127248	1
17:7436175:ATCCGTTCCCTTTTTTTAGGTC:A	17	7436175	A	ATCCGTTCCCTTTTTTTAGGTC	442	55812	0.00844621	0.00863155	//TMEM102/	30850_Testosterone_inst_mean__RINT	GCST90079042	30850	-0.13977	0.0502944	-0.238347	-0.0411934	-0.0332226	0.00742728	-0.0477798	-0.0186654	7.7113e-06	4.39219	0.036104	1
17:7631360:C:T	17	7631360	T	C	360	56076	0.00667081	0.00673174	SHBG	30850_Testosterone_inst_mean__RINT	GCST90079042	30850	-0.234155	0.0560698	-0.344052	-0.124258	-0.234954	0.0084143	-0.251446	-0.218462	1.39568e-171	0.000198684	0.988754	1
17:7633206:GA:G	17	7633206	G	GA	40	56396	0.000673575	0.000822575	SHBG	30850_Testosterone_inst_mean__RINT	GCST90079042	30850	-0.192072	0.145003	-0.476278	0.0921342	-0.314684	0.0240183	-0.361759	-0.267608	3.21481e-39	0.695919	0.404158	1
17:16948873:A:G	17	16948873	G	A	394	57644	0.00704645	0.00700084	TNFRSF13B	30860_Total_protein_inst_mean__RINT	GCST90079043	30860	-0.29447	0.0880365	-0.467022	-0.121919	-0.256384	0.0130749	-0.282011	-0.230758	1.29648e-85	0.183121	0.668704	1
17:18249353:G:A	17	18249353	A	G	22	58012	0.000388601	0.000390328	FLII	30860_Total_protein_inst_mean__RINT	GCST90079043	30860	-0.341961	0.265502	-0.862345	0.178423	-0.285378	0.0550888	-0.39335	-0.177406	2.21501e-07	0.0435444	0.834704	1
17:7631360:C:T	17	7631360	T	C	466	67754	0.00667081	0.0069337	SHBG	30870_Triglycerides_inst_mean__RINT	GCST90079044	30870	0.0427005	0.0768879	-0.108	0.193401	0.0688099	0.0118989	0.0454885	0.0921314	7.34345e-09	0.112615	0.737186	1
17:42796301:C:T	17	42796301	T	C	245	67935	0.00353618	0.00362606	WNK4/COA3	30880_Urate_inst_mean__RINT	GCST90079045	30880	-0.163574	0.093973	-0.347761	0.0206133	-0.0782492	0.0143257	-0.106327	-0.0501713	4.7041e-08	0.805685	0.369399	1
17:76311701:CTAGTCACACAGTGATGGA:C	17	76311701	C	CTAGTCACACAGTGATGGA	35	68141	0.000492241	0.000470462	PRPSAP1	30880_Urate_inst_mean__RINT	GCST90079045	30880	0.0586079	0.224571	-0.381551	0.498767	0.215168	0.0397259	0.137306	0.293029	6.08439e-08	0.471274	0.492402	1
17:7631360:C:T	17	7631360	T	C	233	34331	0.00667081	0.00698687	SHBG	3143_Ankle_spacing_width_inst_mean__RINT	GCST90079048	3143	-0.0495677	0.0772753	-0.201027	0.101892	-0.0620458	0.0136519	-0.088803	-0.0352887	5.49718e-06	0.0252853	0.873658	1
17:7631360:C:T	17	7631360	T	C	233	34331	0.00667081	0.00698324	SHBG	3144_Heel_Broadband_ultrasound_attenuation_direct_entry_inst_mean__RINT	GCST90079049	3144	0.16658	0.0982988	-0.0260855	0.359246	0.080985	0.0150303	0.0515261	0.110444	7.12011e-08	0.740909	0.38937	1
17:7631360:C:T	17	7631360	T	C	233	34331	0.00667081	0.00698687	SHBG	3146_Speed_of_sound_through_heel_inst_mean__RINT	GCST90079050	3146	0.140497	0.104509	-0.0643417	0.345335	0.0942076	0.0152686	0.0642816	0.124133	6.82829e-10	0.192075	0.661195	1
17:34928049:C:A	17	34928049	A	C	196	34368	0.00605001	0.00596653	CCT6B	3146_Speed_of_sound_through_heel_inst_mean__RINT	GCST90079050	3146	-0.0632581	0.12745	-0.31306	0.186544	-0.0788054	0.0165512	-0.111245	-0.0463656	1.9235e-06	0.014634	0.903714	1
17:7631360:C:T	17	7631360	T	C	233	34331	0.00667081	0.00698687	SHBG	3147_Heel_quantitative_ultrasound_index_QUI_direct_entry_inst_mean__RINT	GCST90079051	3147	0.148206	0.102871	-0.0534217	0.349834	0.0919283	0.0151017	0.0623296	0.121527	1.14835e-09	0.292972	0.588322	1
17:34928049:C:A	17	34928049	A	C	196	34368	0.00605001	0.00596653	CCT6B	3147_Heel_quantitative_ultrasound_index_QUI_direct_entry_inst_mean__RINT	GCST90079051	3147	-0.0632226	0.128167	-0.31443	0.187984	-0.0749382	0.0163703	-0.107023	-0.0428531	4.70116e-06	0.00822148	0.927753	1
17:7631360:C:T	17	7631360	T	C	233	34301	0.00667081	0.00697993	SHBG	3148_Heel_bone_mineral_density_BMD_inst_mean__RINT	GCST90079052	3148	0.150755	0.103295	-0.0517042	0.353214	0.0968437	0.0151	0.0672482	0.126439	1.42228e-10	0.266693	0.605559	1
17:34928049:C:A	17	34928049	A	C	196	34338	0.00605001	0.00596318	CCT6B	3148_Heel_bone_mineral_density_BMD_inst_mean__RINT	GCST90079052	3148	-0.0642144	0.128622	-0.316313	0.187884	-0.072687	0.0163651	-0.104762	-0.0406121	8.92932e-06	0.00426998	0.947899	1
17:18285268:A:C	17	18285268	C	A	116	12582	0.00772001	0.00723397	TOP3A	3581_Age_at_menopause_last_menstrual_period_inst_mean__RINT	GCST90079064	3581	-0.181161	0.181624	-0.537145	0.174823	-0.122454	0.0212179	-0.16404	-0.0808673	7.86893e-09	0.103072	0.748174	1
17:7631360:C:T	17	7631360	T	C	111	17491	0.00667081	0.00696733	SHBG	4101_Heel_broadband_ultrasound_attenuation_left_inst_mean__RINT	GCST90079149	4101	0.0369121	0.119127	-0.196576	0.2704	0.0957772	0.0182444	0.0600188	0.131536	1.52371e-07	0.238578	0.625235	1
17:7631360:C:T	17	7631360	T	C	111	17499	0.00667081	0.00696704	SHBG	4103_Speed_of_sound_through_heel_left_inst_mean__RINT	GCST90079150	4103	0.0754627	0.149155	-0.216882	0.367807	0.0867174	0.0185963	0.0502694	0.123165	3.11394e-06	0.0056065	0.940313	1
17:7631360:C:T	17	7631360	T	C	111	17499	0.00667081	0.00696704	SHBG	4104_Heel_quantitative_ultrasound_index_QUI_direct_entry_left_inst_mean__RINT	GCST90079151	4104	0.0649442	0.137	-0.203575	0.333463	0.0936969	0.0183818	0.0576693	0.129725	3.4458e-07	0.0432683	0.835221	1
17:7631360:C:T	17	7631360	T	C	111	17471	0.00667081	0.0069681	SHBG	4105_Heel_bone_mineral_density_BMD_left_inst_mean__RINT	GCST90079152	4105	0.0651905	0.137237	-0.203794	0.334175	0.0930583	0.0183652	0.0570633	0.129053	4.03895e-07	0.0405095	0.840488	1
17:7631360:C:T	17	7631360	T	C	111	17499	0.00667081	0.00696704	SHBG	4106_Heel_bone_mineral_density_BMD_T_score_automated_left_inst_mean__RINT	GCST90079153	4106	0.0649241	0.136985	-0.203566	0.333415	0.0936886	0.0183818	0.057661	0.129716	3.45392e-07	0.043313	0.835137	1
17:7631360:C:T	17	7631360	T	C	111	17451	0.00667081	0.00696427	SHBG	4120_Heel_broadband_ultrasound_attenuation_right_inst_mean__RINT	GCST90079155	4120	-0.0346844	0.124552	-0.278806	0.209438	0.0848983	0.0181051	0.0494128	0.120384	2.74304e-06	0.902723	0.342053	1
17:7631360:C:T	17	7631360	T	C	111	17451	0.00667081	0.0069639	SHBG	4123_Heel_quantitative_ultrasound_index_QUI_direct_entry_right_inst_mean__RINT	GCST90079157	4123	0.0587682	0.127201	-0.190546	0.308082	0.082068	0.0182575	0.046284	0.117852	6.956e-06	0.0328752	0.85612	1
17:7631360:C:T	17	7631360	T	C	111	17439	0.00667081	0.00696474	SHBG	4124_Heel_bone_mineral_density_BMD_right_inst_mean__RINT	GCST90079158	4124	0.0581786	0.127391	-0.191507	0.307865	0.0823871	0.018249	0.0466198	0.118154	6.34315e-06	0.0353866	0.850788	1
17:7631360:C:T	17	7631360	T	C	111	17451	0.00667081	0.0069639	SHBG	4125_Heel_bone_mineral_density_BMD_T_score_automated_right_inst_mean__RINT	GCST90079159	4125	0.058787	0.127199	-0.190524	0.308098	0.0820682	0.0182575	0.0462842	0.117852	6.95563e-06	0.0328234	0.856232	1
17:7631360:C:T	17	7631360	T	C	493	73589	0.00667081	0.00696863	SHBG	50_Standing_height_inst_mean__RINT	GCST90079277	50	-0.037017	0.0408256	-0.117035	0.0430011	-0.0522462	0.00750231	-0.0669505	-0.0375419	3.30705e-12	0.134607	0.713702	1
17:31937457:G:A	17	31937457	A	G	296	73786	0.00401544	0.00431105	SUZ12	50_Standing_height_inst_mean__RINT	GCST90079277	50	-0.0396576	0.0550055	-0.147468	0.0681532	-0.051159	0.009542	-0.069861	-0.032457	8.25554e-08	0.0424436	0.836777	1
17:40699617:G:GT	17	40699617	GT	G	32	74050	0.000453356	0.000532478	KRT24/	50_Standing_height_inst_mean__RINT	GCST90079277	50	0.0148249	0.168884	-0.316187	0.345837	-0.124163	0.027079	-0.177237	-0.0710895	4.53487e-06	0.660319	0.416447	1
17:56594474:C:A	17	56594474	A	C	100	73974	0.00132128	0.00117307	NOG	50_Standing_height_inst_mean__RINT	GCST90079277	50	0.0631189	0.088998	-0.111317	0.237555	0.106096	0.0182824	0.0702636	0.141929	6.50573e-09	0.22375	0.636197	1
17:56594474:C:A	17	56594474	A	C	100	73966	0.00132128	0.0011742	NOG	51_Seated_height_inst_mean__RINT	GCST90079330	51	0.12845	0.0953123	-0.0583624	0.315262	0.100431	0.0225994	0.0561368	0.144725	8.832e-06	0.0818167	0.77485	1
17:50465353:G:T	17	50465353	T	G	57	9357	0.00559571	0.00577348	ACSF2/CHAD	5262_Intra_ocular_pressure_corneal_compensated_left_inst_mean__RINT	GCST90079337	5262	0.331878	0.276597	-0.210251	0.874007	0.133156	0.027801	0.0786671	0.187645	1.67101e-06	0.511014	0.4747	1
17:50465353:G:T	17	50465353	T	G	57	9357	0.00559571	0.00577348	ACSF2/CHAD	5264_Corneal_hysteresis_left_inst_mean__RINT	GCST90079339	5264	-0.137657	0.21806	-0.565054	0.289739	-0.136973	0.0273295	-0.190538	-0.0834081	5.38932e-07	9.699e-06	0.997515	1
17:7631360:C:T	17	7631360	T	C	233	34331	0.00667081	0.00698687	SHBG	78_Heel_bone_mineral_density_BMD_T_score_automated_inst_mean__RINT	GCST90079502	78	0.14821	0.102873	-0.0534216	0.349842	0.0919309	0.0151016	0.0623323	0.12153	1.14696e-09	0.292976	0.588319	1
17:34928049:C:A	17	34928049	A	C	196	34368	0.00605001	0.00596653	CCT6B	78_Heel_bone_mineral_density_BMD_T_score_automated_inst_mean__RINT	GCST90079502	78	-0.063192	0.128164	-0.314394	0.18801	-0.074936	0.0163702	-0.107021	-0.0428509	4.70386e-06	0.00826171	0.927577	1
18:36681510:G:A	18	36681510	A	G	301	67751	0.0042745	0.00417551	FHOD3	102_Pulse_rate_automated_reading_inst_mean__RINT	GCST90077560	102	-0.118046	0.110966	-0.335538	0.0994469	-0.167236	0.0165001	-0.199575	-0.134896	3.84674e-24	0.192257	0.661045	1
18:36681512:C:T	18	36681512	T	C	51	68001	0.000764229	0.00100192	FHOD3	102_Pulse_rate_automated_reading_inst_mean__RINT	GCST90077560	102	-0.195867	0.192372	-0.572916	0.181182	-0.191822	0.0336591	-0.257793	-0.125851	1.20536e-08	0.00042899	0.983475	1
18:13621231:G:A	18	13621231	A	G	394	42786	0.00882101	0.00917052	LDLRAD4	20150_Forced_expiratory_volume_in_1_second_FEV1_Best_measure_inst_mean__RINT	GCST90078316	20150	-0.0840013	0.0713076	-0.223764	0.0557616	-0.0431618	0.00903057	-0.0608614	-0.0254622	1.75709e-06	0.322834	0.569909	1
18:13621231:G:A	18	13621231	A	G	394	42786	0.00882101	0.00917052	LDLRAD4	20151_Forced_vital_capacity_FVC_Best_measure_inst_mean__RINT	GCST90078317	20151	-0.0792405	0.0671862	-0.210925	0.0524445	-0.0418826	0.00865262	-0.0588414	-0.0249238	1.29541e-06	0.304131	0.581304	1
18:70087993:C:T	18	70087993	T	C	76	70412	0.0010492	0.000975473	RTTN	30040_Mean_corpuscular_volume_inst_mean__RINT	GCST90078982	30040	-0.083833	0.169381	-0.415819	0.248153	-0.172294	0.030768	-0.232598	-0.11199	2.14622e-08	0.264044	0.607355	1
18:12329645:G:A	18	12329645	A	G	229	70259	0.00329007	0.00350681	TUBB6/AFG3L2	30050_Mean_corpuscular_haemoglobin_inst_mean__RINT	GCST90078983	30050	0.0536093	0.110527	-0.163024	0.270242	-0.0758785	0.0162561	-0.10774	-0.0440172	3.04593e-06	1.34346	0.246424	1
18:70087993:C:T	18	70087993	T	C	76	70412	0.0010492	0.00097548	RTTN	30050_Mean_corpuscular_haemoglobin_inst_mean__RINT	GCST90078983	30050	-0.130969	0.168898	-0.46201	0.200072	-0.17566	0.030786	-0.236	-0.115321	1.15771e-08	0.0677644	0.79462	1
18:46015927:G:A	18	46015927	A	G	185	70299	0.00275907	0.00263613	PSTPIP2	30100_Mean_platelet_thrombocyte_volume_inst_mean__RINT	GCST90078989	30100	0.0709157	0.122997	-0.170159	0.31199	0.0917331	0.0179415	0.0565684	0.126898	3.17254e-07	0.0280489	0.866994	1
18:23477246:G:A	18	23477246	A	G	359	68341	0.00525893	0.00498075	RIOK3	30250_Reticulocyte_count_inst_mean__RINT	GCST90079001	30250	0.0278538	0.0885951	-0.145792	0.2015	0.1146	0.0144431	0.086292	0.142908	2.11181e-15	0.933878	0.333857	1
18:70087993:C:T	18	70087993	T	C	74	68566	0.0010492	0.000967423	RTTN	30270_Mean_sphered_cell_volume_inst_mean__RINT	GCST90079003	30270	-0.0129475	0.145114	-0.297371	0.271476	-0.161789	0.0321196	-0.224743	-0.0988361	4.72664e-07	1.0029	0.31661	1
18:23477246:G:A	18	23477246	A	G	359	68281	0.00525893	0.00498157	RIOK3	30280_Immature_reticulocyte_fraction_inst_mean__RINT	GCST90079004	30280	0.19611	0.0903821	0.0189612	0.373259	0.147977	0.0148182	0.118933	0.17702	1.7531e-23	0.276187	0.599212	1
18:23477246:G:A	18	23477246	A	G	359	68281	0.00525893	0.00498156	RIOK3	30290_High_light_scatter_reticulocyte_percentage_inst_mean__RINT	GCST90079005	30290	0.144554	0.0866603	-0.0253006	0.314408	0.1519	0.0145398	0.123403	0.180398	1.50907e-25	0.00698958	0.933372	1
18:23477246:G:A	18	23477246	A	G	359	68281	0.00525893	0.00498157	RIOK3	30300_High_light_scatter_reticulocyte_count_inst_mean__RINT	GCST90079006	30300	0.134744	0.085424	-0.0326872	0.302175	0.148748	0.014404	0.120517	0.17698	5.3261e-25	0.0261328	0.871576	1
18:13621231:G:A	18	13621231	A	G	557	63029	0.00882101	0.00904799	LDLRAD4	3062_Forced_vital_capacity_FVC_inst_mean__RINT	GCST90079015	3062	-0.150151	0.0556921	-0.259308	-0.0409944	-0.0382615	0.00795239	-0.0538479	-0.0226751	1.49937e-06	3.95571	0.0467126	1
18:13621231:G:A	18	13621231	A	G	557	63029	0.00882101	0.00904799	LDLRAD4	3063_Forced_expiratory_volume_in_1_second_FEV1_inst_mean__RINT	GCST90079017	3063	-0.112431	0.0593006	-0.228661	0.00379795	-0.0382203	0.00827311	-0.0544353	-0.0220053	3.8407e-06	1.53619	0.215185	1
18:36681510:G:A	18	36681510	A	G	79	20251	0.0042745	0.0040785	FHOD3	4194_Pulse_rate_inst_mean__RINT	GCST90079160	4194	-0.197987	0.173467	-0.537982	0.142009	-0.20641	0.0258344	-0.257044	-0.155775	1.35253e-15	0.00230679	0.961693	1
19:55368319:T:A	19	55368319	A	T	65	74009	0.000880806	0.000940523	IL11	20015_Sitting_height_inst_mean__RINT	GCST90078245	20015	-0.245599	0.112136	-0.465386	-0.0258122	-0.113482	0.0232316	-0.159015	-0.0679489	1.03529e-06	1.33099	0.248629	1
19:29822069:A:T	19	29822069	T	A	76	29154	0.00325121	0.003441	CCNE1	20022_Birth_weight_inst_mean__RINT	GCST90078251	20022	-0.101565	0.201993	-0.49747	0.294341	-0.129076	0.0234582	-0.175053	-0.0830989	3.74685e-08	0.0183036	0.892382	1
19:45702991:C:T	19	45702991	T	C	423	71947	0.00584182	0.00570649	QPCTL	23109_Impedance_of_arm_right_inst_mean__RINT	GCST90078912	23109	0.0102335	0.0569785	-0.101444	0.121911	0.0450807	0.00943801	0.0265826	0.0635789	1.78366e-06	0.364047	0.546267	1
19:4510696:C:CGGGG	19	4510696	CGGGG	C	128	72208	0.00178756	0.001835	PLIN4	23127_Trunk_fat_percentage_inst_mean__RINT	GCST90078930	23127	-0.151944	0.156103	-0.457906	0.154017	-0.10129	0.0216588	-0.14374	-0.0588393	2.9165e-06	0.103307	0.747897	1
19:7763391:A:G	19	7763391	G	A	424	70064	0.00601021	0.00624437	CLEC4M	30000_White_blood_cell_leukocyte_count_inst_mean__RINT	GCST90078978	30000	0.0350279	0.0881725	-0.13779	0.207846	0.0630828	0.013054	0.0374973	0.0886682	1.34875e-06	0.0990682	0.752951	1
19:1047508:AGGAGCAG:A	19	1047508	A	AGGAGCAG	190	70298	0.00287557	0.00279234	ABCA7	30010_Red_blood_cell_erythrocyte_count_inst_mean__RINT	GCST90078979	30010	-0.13104	0.091787	-0.310942	0.0488628	-0.0806502	0.0162146	-0.11243	-0.0488702	6.56108e-07	0.292262	0.588774	1
19:40801119:G:A	19	40801119	A	G	61	70427	0.000919665	0.000956974	RAB4B-EGLN2/EGLN2	30010_Red_blood_cell_erythrocyte_count_inst_mean__RINT	GCST90078979	30010	0.229253	0.18457	-0.132504	0.59101	0.140816	0.0276526	0.0866182	0.195014	3.53672e-07	0.224547	0.635597	1
19:40801119:G:A	19	40801119	A	G	61	70427	0.000919665	0.000956977	RAB4B-EGLN2/EGLN2	30020_Haemoglobin_concentration_inst_mean__RINT	GCST90078980	30020	0.458479	0.164807	0.135458	0.7815	0.18176	0.026406	0.130005	0.233515	5.84862e-12	2.74866	0.097336	1
19:40801119:G:A	19	40801119	A	G	61	70427	0.000919665	0.000956974	RAB4B-EGLN2/EGLN2	30030_Haematocrit_percentage_inst_mean__RINT	GCST90078981	30030	0.411783	0.165963	0.086495	0.73707	0.192994	0.0272222	0.139639	0.246348	1.34519e-12	1.69238	0.193288	1
19:1650227:C:A	19	1650227	A	C	281	70207	0.00396363	0.00381686	TCF3	30040_Mean_corpuscular_volume_inst_mean__RINT	GCST90078982	30040	0.0219191	0.108233	-0.190218	0.234056	0.0701824	0.0157624	0.0392887	0.101076	8.48675e-06	0.194714	0.659022	1
19:4354083:C:T	19	4354083	T	C	400	70088	0.00566048	0.00557394	MPND	30040_Mean_corpuscular_volume_inst_mean__RINT	GCST90078982	30040	-0.159274	0.0691065	-0.294723	-0.0238256	-0.0901054	0.0129919	-0.115569	-0.0646418	4.04719e-12	0.967607	0.325278	1
19:41238557:A:C	19	41238557	C	A	209	70279	0.0027849	0.0027553	AXL	30040_Mean_corpuscular_volume_inst_mean__RINT	GCST90078982	30040	-0.336095	0.123678	-0.578503	-0.0936868	-0.0890702	0.0184262	-0.125185	-0.0529556	1.33885e-06	3.90269	0.0482088	1
19:41248525:G:A	19	41248525	A	G	494	69994	0.00724075	0.00766236	AXL	30040_Mean_corpuscular_volume_inst_mean__RINT	GCST90078982	30040	0.16226	0.0713887	0.0223385	0.302182	0.0519193	0.0110704	0.0302218	0.0736168	2.73286e-06	2.33289	0.126666	1
19:4354083:C:T	19	4354083	T	C	400	70088	0.00566048	0.00557398	MPND	30050_Mean_corpuscular_haemoglobin_inst_mean__RINT	GCST90078983	30050	-0.08356	0.0706513	-0.222036	0.0549165	-0.0789552	0.0129982	-0.104431	-0.0534792	1.24511e-09	0.00410893	0.94889	1
19:55186344:G:A	19	55186344	A	G	191	70297	0.00266832	0.00274114	PTPRH	30070_Red_blood_cell_erythrocyte_distribution_width_inst_mean__RINT	GCST90078986	30070	0.103734	0.108867	-0.109645	0.317113	0.0869691	0.0193314	0.0490803	0.124858	6.83192e-06	0.0229907	0.879481	1
19:10354167:G:A	19	10354167	A	G	578	69910	0.00805679	0.00797025	TYK2	30080_Platelet_count_inst_mean__RINT	GCST90078987	30080	-0.0114002	0.0645502	-0.137919	0.115118	-0.0750347	0.0107213	-0.0960481	-0.0540213	2.58465e-12	0.94574	0.330806	1
19:55186344:G:A	19	55186344	A	G	191	70297	0.00266832	0.00274115	PTPRH	30080_Platelet_count_inst_mean__RINT	GCST90078987	30080	-0.121738	0.118542	-0.354079	0.110604	-0.140628	0.0182528	-0.176402	-0.104853	1.31407e-14	0.0248059	0.874852	1
19:57912141:C:A	19	57912141	A	C	320	70168	0.00459833	0.00486415	/ZNF417	30080_Platelet_count_inst_mean__RINT	GCST90078987	30080	0.0880929	0.0819898	-0.0726072	0.248793	-0.0675653	0.0136879	-0.094393	-0.0407375	7.96821e-07	3.50659	0.061125	1
19:10354167:G:A	19	10354167	A	G	578	69872	0.00805679	0.00796793	TYK2	30090_Platelet_crit_inst_mean__RINT	GCST90078988	30090	0.00777987	0.0632433	-0.116177	0.131737	-0.0718087	0.010748	-0.0928744	-0.050743	2.37126e-11	1.53924	0.214731	1
19:55186344:G:A	19	55186344	A	G	191	70259	0.00266832	0.00274081	PTPRH	30090_Platelet_crit_inst_mean__RINT	GCST90078988	30090	-0.161754	0.118434	-0.393885	0.0703779	-0.17286	0.0182968	-0.208721	-0.136999	3.4675e-21	0.008589	0.92616	1
19:57912141:C:A	19	57912141	A	C	320	70168	0.00459833	0.00486421	/ZNF417	30100_Mean_platelet_thrombocyte_volume_inst_mean__RINT	GCST90078989	30100	0.0271327	0.0930441	-0.155234	0.209499	0.0711628	0.0132271	0.0452381	0.0970875	7.44588e-08	0.219498	0.639422	1
19:55227371:C:T	19	55227371	T	C	22	70428	0.000310873	0.000368683	TMEM86B/	30110_Platelet_distribution_width_inst_mean__RINT	GCST90078990	30110	0.531425	0.334179	-0.123565	1.18642	-0.239919	0.0509815	-0.339841	-0.139998	2.52612e-06	5.20652	0.0225024	1
19:10354167:G:A	19	10354167	A	G	576	69714	0.00805679	0.00796754	TYK2	30120_Lymphocyte_count_inst_mean__RINT	GCST90078991	30120	0.109003	0.0732714	-0.0346093	0.252615	0.0938953	0.0115527	0.0712524	0.116538	4.38024e-16	0.0414803	0.838614	1
19:15457470:CGCGCCCGCAGCGCT:C	19	15457470	C	CGCGCCCGCAGCGCT	318	69968	0.00444301	0.00439252	RASAL3	30120_Lymphocyte_count_inst_mean__RINT	GCST90078991	30120	-0.0899224	0.0899702	-0.266264	0.0864193	-0.115317	0.0154909	-0.145678	-0.084955	9.75677e-14	0.0773743	0.780888	1
19:7763391:A:G	19	7763391	G	A	420	69870	0.00601021	0.00624101	CLEC4M	30140_Neutrophill_count_inst_mean__RINT	GCST90078993	30140	0.029152	0.0858438	-0.139102	0.197406	0.0679455	0.0130669	0.042335	0.0935561	1.99463e-07	0.199597	0.655047	1
19:15457470:CGCGCCCGCAGCGCT:C	19	15457470	C	CGCGCCCGCAGCGCT	318	69968	0.00444301	0.00439252	RASAL3	30150_Eosinophill_count_inst_mean__RINT	GCST90078994	30150	-0.193456	0.0977873	-0.385119	-0.0017926	-0.0919292	0.0152281	-0.121776	-0.0620827	1.57196e-09	1.05242	0.304951	1
19:10354167:G:A	19	10354167	A	G	576	69714	0.00805679	0.00796744	TYK2	30180_Lymphocyte_percentage_inst_mean__RINT	GCST90078995	30180	0.00206359	0.075417	-0.145754	0.149881	0.104873	0.011464	0.0824035	0.127342	5.80216e-20	1.81638	0.177745	1
19:15457470:CGCGCCCGCAGCGCT:C	19	15457470	C	CGCGCCCGCAGCGCT	318	69968	0.00444301	0.00439246	RASAL3	30180_Lymphocyte_percentage_inst_mean__RINT	GCST90078995	30180	-0.156934	0.0986147	-0.350218	0.0363513	-0.0953394	0.015372	-0.125468	-0.0652108	5.56992e-10	0.380863	0.537142	1
19:10354167:G:A	19	10354167	A	G	576	69714	0.00805679	0.00796744	TYK2	30200_Neutrophill_percentage_inst_mean__RINT	GCST90078997	30200	0.00448842	0.0760486	-0.144567	0.153544	-0.0860432	0.0116581	-0.108893	-0.0631937	1.57645e-13	1.38462	0.239316	1
19:15457470:CGCGCCCGCAGCGCT:C	19	15457470	C	CGCGCCCGCAGCGCT	318	69968	0.00444301	0.00439246	RASAL3	30200_Neutrophill_percentage_inst_mean__RINT	GCST90078997	30200	0.225809	0.102615	0.0246827	0.426935	0.102683	0.0156322	0.0720447	0.133322	5.07591e-11	1.40705	0.235547	1
19:41248525:G:A	19	41248525	A	G	493	69797	0.00724075	0.00766392	AXL	30200_Neutrophill_percentage_inst_mean__RINT	GCST90078997	30200	0.0147019	0.0820421	-0.146101	0.175504	0.0548384	0.011877	0.0315599	0.0781169	3.88967e-06	0.234422	0.628264	1
19:15457470:CGCGCCCGCAGCGCT:C	19	15457470	C	CGCGCCCGCAGCGCT	318	69968	0.00444301	0.00439246	RASAL3	30210_Eosinophill_percentage_inst_mean__RINT	GCST90078998	30210	-0.218981	0.0991329	-0.413281	-0.0246803	-0.0832095	0.0154108	-0.113414	-0.0530049	6.68525e-08	1.83151	0.175949	1
19:40014282:T:TA	19	40014282	TA	T	86	70204	0.00116577	0.00114808	ZNF546	30220_Basophill_percentage_inst_mean__RINT	GCST90078999	30220	-0.448706	0.199601	-0.839924	-0.0574877	-0.146032	0.0318459	-0.208449	-0.0836154	4.52717e-06	2.24237	0.134275	1
19:1047508:AGGAGCAG:A	19	1047508	A	AGGAGCAG	188	68452	0.00287557	0.00279393	ABCA7	30270_Mean_sphered_cell_volume_inst_mean__RINT	GCST90079003	30270	0.0901562	0.107269	-0.120091	0.300403	0.0991344	0.0189719	0.0619502	0.136319	1.73843e-07	0.00679289	0.934314	1
19:41248525:G:A	19	41248525	A	G	488	68152	0.00724075	0.00769279	AXL	30270_Mean_sphered_cell_volume_inst_mean__RINT	GCST90079003	30270	0.191994	0.0700682	0.0546608	0.329328	0.0554935	0.0114591	0.0330342	0.0779529	1.28048e-06	3.69629	0.0545334	1
19:55186344:G:A	19	55186344	A	G	186	68454	0.00266832	0.00273699	PTPRH	30270_Mean_sphered_cell_volume_inst_mean__RINT	GCST90079003	30270	0.0536632	0.112418	-0.166675	0.274002	0.0874645	0.0191972	0.0498387	0.12509	5.21101e-06	0.0878448	0.766935	1
19:17943659:C:T	19	17943659	T	C	34	68606	0.000531074	0.000582451	CCDC124	30290_High_light_scatter_reticulocyte_percentage_inst_mean__RINT	GCST90079005	30290	0.24288	0.279544	-0.305027	0.790787	0.200549	0.0428055	0.116652	0.284447	2.79778e-06	0.0224052	0.881014	1
19:17943659:C:T	19	17943659	T	C	34	68606	0.000531074	0.000582452	CCDC124	30300_High_light_scatter_reticulocyte_count_inst_mean__RINT	GCST90079006	30300	0.167301	0.257379	-0.337162	0.671764	0.197254	0.042393	0.114165	0.280343	3.27161e-06	0.0131858	0.90858	1
19:40714313:G:A	19	40714313	A	G	397	67929	0.00584182	0.00584951	COQ8B	30610_Alkaline_phosphatase_inst_mean__RINT	GCST90079013	30610	0.195183	0.0905751	0.0176556	0.37271	0.0633804	0.0127825	0.0383272	0.0884336	7.10844e-07	2.07618	0.149614	1
19:45873054:C:T	19	45873054	T	C	24	68302	0.000401544	0.000468349	FOXA3	30610_Alkaline_phosphatase_inst_mean__RINT	GCST90079013	30610	0.464936	0.375494	-0.271033	1.2009	-0.20307	0.0450464	-0.291359	-0.114781	6.54334e-06	3.11995	0.0773389	1
19:3739109:C:T	19	3739109	T	C	411	67897	0.00577705	0.00663283	TJP3	30620_Alanine_aminotransferase_inst_mean__RINT	GCST90079014	30620	-0.185948	0.0836079	-0.349819	-0.0220767	-0.05545	0.0122478	-0.0794551	-0.0314448	5.97257e-06	2.38502	0.122503	1
19:42522073:A:AGCCT	19	42522073	AGCCT	A	116	68188	0.00176166	0.00197606	CEACAM1/LIPE-AS1	30620_Alanine_aminotransferase_inst_mean__RINT	GCST90079014	30620	0.026073	0.159389	-0.286329	0.338475	0.134682	0.0223187	0.0909383	0.178426	1.59462e-09	0.455391	0.499786	1
19:3382178:C:T	19	3382178	T	C	96	57486	0.00159322	0.00168175	NFIC	30630_Apolipoprotein_A_inst_mean__RINT	GCST90079016	30630	-0.0476884	0.135246	-0.31277	0.217393	-0.143905	0.0238622	-0.190675	-0.0971363	1.63276e-09	0.490839	0.483553	1
19:45164241:A:T	19	45164241	T	A	187	57375	0.00332953	0.00332002	TRAPPC6A/MARK4	30630_Apolipoprotein_A_inst_mean__RINT	GCST90079016	30630	-0.160101	0.120859	-0.396984	0.0767826	-0.10935	0.0170149	-0.142699	-0.0760015	1.30373e-10	0.172903	0.677545	1
19:11201995:C:T	19	11201995	T	C	141	67587	0.00204658	0.00196476	DOCK6/DOCK6-AS1	30640_Apolipoprotein_B_inst_mean__RINT	GCST90079018	30640	0.0482536	0.160209	-0.265755	0.362262	-0.143838	0.0237295	-0.190347	-0.0973288	1.34813e-09	1.40676	0.235595	1
19:44428735:C:CT	19	44428735	CT	C	340	67380	0.00516853	0.00535952	/ZNF229	30640_Apolipoprotein_B_inst_mean__RINT	GCST90079018	30640	-0.26311	0.0963103	-0.451878	-0.0743415	-0.230877	0.0143532	-0.259008	-0.202745	3.23198e-58	0.109574	0.74063	1
19:44484400:G:A	19	44484400	A	G	220	67508	0.00312168	0.00296992	ZNF180	30640_Apolipoprotein_B_inst_mean__RINT	GCST90079018	30640	0.3279	0.127265	0.0784608	0.57734	0.118696	0.019299	0.0808711	0.156522	7.72869e-10	2.64149	0.104106	1
19:44888269:G:A	19	44888269	A	G	32	67696	0.00042745	0.00025115	NECTIN2/	30640_Apolipoprotein_B_inst_mean__RINT	GCST90079018	30640	-0.744541	0.35683	-1.44393	-0.0451543	-0.598385	0.0662239	-0.728181	-0.468588	1.62824e-19	0.162183	0.687155	1
19:45164241:A:T	19	45164241	T	A	223	67485	0.00332953	0.00333289	TRAPPC6A/MARK4	30640_Apolipoprotein_B_inst_mean__RINT	GCST90079018	30640	0.218992	0.114323	-0.00508176	0.443065	0.0971457	0.0182295	0.0614166	0.132875	9.87324e-08	1.10777	0.292568	1
19:3382178:C:T	19	3382178	T	C	93	63493	0.00159322	0.00167552	NFIC	3064_Peak_expiratory_flow_PEF_inst_mean__RINT	GCST90079019	3064	0.0570897	0.118598	-0.175363	0.289542	0.103068	0.0217037	0.0605295	0.145607	2.04564e-06	0.145426	0.702945	1
19:41248525:G:A	19	41248525	A	G	357	49937	0.00724075	0.00771318	AXL	30660_Direct_bilirubin_inst_mean__RINT	GCST90079021	30660	0.194465	0.0901879	0.0176968	0.371233	0.0576201	0.0110665	0.0359301	0.0793101	1.92221e-07	2.26814	0.132058	1
19:35841720:C:T	19	35841720	T	C	22	68192	0.000375638	0.000339964	NPHS1	30670_Urea_inst_mean__RINT	GCST90079022	30670	-0.164428	0.349375	-0.849203	0.520347	-0.249706	0.0550661	-0.357634	-0.141779	5.7694e-06	0.0581345	0.809469	1
19:11201995:C:T	19	11201995	T	C	141	68173	0.00204658	0.0019639	DOCK6/DOCK6-AS1	30690_Cholesterol_inst_mean__RINT	GCST90079024	30690	-0.0534038	0.154369	-0.355967	0.249159	-0.133924	0.0232089	-0.179413	-0.0884358	7.90884e-09	0.266062	0.605986	1
19:44428735:C:CT	19	44428735	CT	C	348	67958	0.00516853	0.00539468	/ZNF229	30690_Cholesterol_inst_mean__RINT	GCST90079024	30690	-0.16875	0.0961897	-0.357282	0.0197813	-0.11925	0.0139875	-0.146665	-0.091835	1.52186e-17	0.259342	0.610572	1
19:44888269:G:A	19	44888269	A	G	32	68282	0.00042745	0.000254808	NECTIN2/	30690_Cholesterol_inst_mean__RINT	GCST90079024	30690	-0.352972	0.450311	-1.23558	0.529638	-0.388019	0.064293	-0.514031	-0.262007	1.58792e-09	0.00593625	0.938586	1
19:32862207:C:CT	19	32862207	CT	C	57	68175	0.000854922	0.000878901	SLC7A9	30700_Creatinine_inst_mean__RINT	GCST90079025	30700	-0.737807	0.186509	-1.10337	-0.372249	-0.126552	0.0280647	-0.181558	-0.0715466	6.50383e-06	10.5032	0.00119171	1
19:35841720:C:T	19	35841720	T	C	22	68214	0.000375638	0.000339904	NPHS1	30700_Creatinine_inst_mean__RINT	GCST90079025	30700	-0.416059	0.279819	-0.964505	0.132387	-0.307247	0.0451017	-0.395645	-0.21885	9.60388e-12	0.147387	0.701045	1
19:45164241:A:T	19	45164241	T	A	224	67854	0.00332953	0.00332628	TRAPPC6A/MARK4	30710_C_reactive_protein_inst_mean__RINT	GCST90079026	30710	-0.0797417	0.0980077	-0.271837	0.112354	-0.0975052	0.0179163	-0.13262	-0.06239	5.26048e-08	0.031788	0.858494	1
19:3739109:C:T	19	3739109	T	C	410	67860	0.00577705	0.00663274	TJP3	30730_Gamma_glutamyltransferase_inst_mean__RINT	GCST90079028	30730	-0.0831116	0.0841035	-0.247954	0.0817312	-0.0518858	0.0117126	-0.0748421	-0.0289295	9.42748e-06	0.135225	0.713075	1
19:48836366:C:A	19	48836366	A	C	562	67704	0.0082772	0.00827634	HSD17B14	30730_Gamma_glutamyltransferase_inst_mean__RINT	GCST90079028	30730	-0.0734221	0.0738772	-0.218221	0.0713773	-0.0530166	0.0104583	-0.0735145	-0.0325187	3.99225e-07	0.074792	0.784483	1
19:41248525:G:A	19	41248525	A	G	484	67872	0.00724075	0.00764736	AXL	30750_Glycated_haemoglobin_HbA1c_inst_mean__RINT	GCST90079030	30750	-0.200169	0.0756261	-0.348396	-0.0519414	-0.116759	0.0110506	-0.138418	-0.0951004	4.29049e-26	1.191	0.275127	1
19:55186344:G:A	19	55186344	A	G	186	68170	0.00266832	0.00274246	PTPRH	30750_Glycated_haemoglobin_HbA1c_inst_mean__RINT	GCST90079030	30750	-0.00152528	0.136647	-0.269353	0.266303	0.121439	0.0184408	0.085296	0.157583	4.53768e-11	0.795281	0.372508	1
19:3382178:C:T	19	3382178	T	C	96	58088	0.00159322	0.0016857	NFIC	30760_HDL_cholesterol_inst_mean__RINT	GCST90079031	30760	-0.0214261	0.140715	-0.297227	0.254375	-0.114144	0.0230108	-0.159244	-0.0690433	7.0336e-07	0.42285	0.515519	1
19:45164241:A:T	19	45164241	T	A	187	57977	0.00332953	0.00330832	TRAPPC6A/MARK4	30760_HDL_cholesterol_inst_mean__RINT	GCST90079031	30760	-0.16839	0.118869	-0.401373	0.0645925	-0.0908612	0.0164557	-0.123114	-0.0586086	3.35994e-08	0.417398	0.518239	1
19:3382178:C:T	19	3382178	T	C	108	67448	0.00159322	0.00169693	NFIC	30770_IGF_1_inst_mean__RINT	GCST90079032	30770	-0.225152	0.150959	-0.521031	0.0707266	-0.118002	0.0239649	-0.164972	-0.0710312	8.48258e-07	0.491429	0.483291	1
19:11201995:C:T	19	11201995	T	C	141	67993	0.00204658	0.00196857	DOCK6/DOCK6-AS1	30780_LDL_direct_inst_mean__RINT	GCST90079033	30780	-0.0510864	0.162538	-0.369661	0.267489	-0.149599	0.0236716	-0.195995	-0.103204	2.61961e-10	0.359714	0.548665	1
19:44428735:C:CT	19	44428735	CT	C	348	67778	0.00516853	0.00539445	/ZNF229	30780_LDL_direct_inst_mean__RINT	GCST90079033	30780	-0.202371	0.0961616	-0.390848	-0.0138942	-0.165055	0.0142834	-0.19305	-0.13706	6.90971e-31	0.147336	0.701095	1
19:44888269:G:A	19	44888269	A	G	32	68102	0.00042745	0.000254041	NECTIN2/	30780_LDL_direct_inst_mean__RINT	GCST90079033	30780	-0.494003	0.363812	-1.20707	0.219068	-0.468899	0.0657512	-0.597769	-0.340029	9.93477e-13	0.00461075	0.945863	1
19:44428735:C:CT	19	44428735	CT	C	254	46160	0.00516853	0.00539909	/ZNF229	30790_Lipoprotein_A_inst_mean__RINT	GCST90079034	30790	-0.118287	0.088418	-0.291586	0.0550122	-0.0666562	0.0129959	-0.0921277	-0.0411847	2.91256e-07	0.333775	0.563444	1
19:3382178:C:T	19	3382178	T	C	95	57057	0.00159322	0.00168634	NFIC	30830_SHBG_inst_mean__RINT	GCST90079040	30830	-0.0335503	0.189924	-0.405801	0.3387	-0.115672	0.0232064	-0.161156	-0.0701887	6.21215e-07	0.184213	0.667777	1
19:45873054:C:T	19	45873054	T	C	21	57131	0.000401544	0.000472239	FOXA3	30830_SHBG_inst_mean__RINT	GCST90079040	30830	0.19475	0.228765	-0.25363	0.64313	0.259824	0.0438124	0.173953	0.345695	3.02245e-09	0.0780531	0.779953	1
19:7125507:C:T	19	7125507	T	C	465	67755	0.0068392	0.00671236	INSR	30870_Triglycerides_inst_mean__RINT	GCST90079044	30870	0.0188279	0.080631	-0.139209	0.176865	-0.0758705	0.0121917	-0.0997657	-0.0519752	4.87309e-10	1.34854	0.245534	1
19:11240198:C:T	19	11240198	T	C	23	68197	0.000336779	0.000495629	DOCK6/ANGPTL8	30870_Triglycerides_inst_mean__RINT	GCST90079044	30870	-1.07384	0.184767	-1.43598	-0.711698	-0.455885	0.0444855	-0.543075	-0.368695	1.20876e-24	10.5729	0.00114756	1
19:41248525:G:A	19	41248525	A	G	487	67733	0.00724075	0.00763557	AXL	30870_Triglycerides_inst_mean__RINT	GCST90079044	30870	-0.174666	0.0777176	-0.326992	-0.0223394	-0.0850195	0.0113928	-0.107349	-0.0626901	8.48401e-14	1.30254	0.253749	1
19:11832410:C:T	19	11832410	T	C	275	62747	0.00440403	0.00472385	ZNF440	30890_Vitamin_D_inst_mean__RINT	GCST90079047	30890	0.285748	0.100315	0.08913	0.482367	0.0851557	0.0155826	0.0546143	0.115697	4.63452e-08	3.90426	0.0481637	1
19:4510696:C:CGGGG	19	4510696	CGGGG	C	49	34515	0.00178756	0.00189195	PLIN4	3143_Ankle_spacing_width_inst_mean__RINT	GCST90079048	3143	-0.167574	0.178425	-0.517288	0.182139	-0.147564	0.0260607	-0.198642	-0.0964859	1.49339e-08	0.0123148	0.911639	1
19:4510696:C:CGGGG	19	4510696	CGGGG	C	31	17575	0.00178756	0.00182227	PLIN4	4100_Ankle_spacing_width_left_inst_mean__RINT	GCST90079148	4100	-0.156175	0.224569	-0.596331	0.283981	-0.150693	0.0327094	-0.214802	-0.0865837	4.08475e-06	0.000583493	0.980728	1
19:4510696:C:CGGGG	19	4510696	CGGGG	C	31	17527	0.00178756	0.00181844	PLIN4	4119_Ankle_spacing_width_right_inst_mean__RINT	GCST90079154	4119	-0.388138	0.24253	-0.863497	0.0872205	-0.159432	0.0332912	-0.224681	-0.0941824	1.67601e-06	0.872808	0.350179	1
19:3382178:C:T	19	3382178	T	C	115	73967	0.00159322	0.00169309	NFIC	50_Standing_height_inst_mean__RINT	GCST90079277	50	0.0278359	0.0879444	-0.144535	0.200207	0.0777386	0.0151375	0.0480697	0.107408	2.81398e-07	0.312718	0.576017	1
19:50725114:C:CG	19	50725114	CG	C	305	73777	0.00418383	0.00480156	CLEC11A	50_Standing_height_inst_mean__RINT	GCST90079277	50	-0.0965354	0.052985	-0.200386	0.00731519	-0.0668251	0.00899532	-0.0844556	-0.0491946	1.09526e-13	0.30561	0.580386	1
2:217880994:C:G	2	217880994	G	C	355	67697	0.00505168	0.00541833	TNS1	102_Pulse_rate_automated_reading_inst_mean__RINT	GCST90077560	102	-0.00951613	0.0864528	-0.178964	0.159931	0.0764281	0.0145676	0.0478761	0.10498	1.55065e-07	0.960984	0.326939	1
2:112165024:C:G	2	112165024	G	C	329	73745	0.00444289	0.00493119	FBLN7	20015_Sitting_height_inst_mean__RINT	GCST90078245	20015	0.0617556	0.0711627	-0.0777233	0.201235	0.0723114	0.0102631	0.052196	0.0924268	1.84482e-12	0.0215544	0.883279	1
2:157550353:A:G	2	157550353	G	A	56	29174	0.00224087	0.0023032	ACVR1C	20022_Birth_weight_inst_mean__RINT	GCST90078251	20022	0.220251	0.161816	-0.096908	0.537409	0.297244	0.0287271	0.24094	0.353549	4.30956e-25	0.219478	0.639438	1
2:190060135:A:G	2	190060135	G	A	58	29172	0.00213725	0.00204846	C2orf88/MSTN	20022_Birth_weight_inst_mean__RINT	GCST90078251	20022	0.11295	0.190725	-0.26087	0.486771	0.148711	0.0304031	0.0891215	0.2083	1.00177e-06	0.0342844	0.853103	1
2:157550353:A:G	2	157550353	G	A	164	72226	0.00224087	0.00228333	ACVR1C	23107_Impedance_of_leg_right_inst_mean__RINT	GCST90078910	23107	-0.151568	0.107772	-0.362802	0.0596657	-0.0897138	0.0191396	-0.127227	-0.0522009	2.76777e-06	0.31933	0.572011	1
2:157550353:A:G	2	157550353	G	A	164	72226	0.00224087	0.00228335	ACVR1C	23108_Impedance_of_leg_left_inst_mean__RINT	GCST90078911	23108	-0.154796	0.107513	-0.36552	0.0559289	-0.0974592	0.0193031	-0.135293	-0.0596259	4.4436e-07	0.275528	0.599647	1
2:42301274:A:G	2	42301274	G	A	49	72075	0.000661753	0.000658455	EML4	23109_Impedance_of_arm_right_inst_mean__RINT	GCST90078912	23109	-0.0472198	0.151806	-0.344759	0.25032	-0.138335	0.0278394	-0.192899	-0.0837704	6.729e-07	0.348529	0.554947	1
2:69193353:T:G	2	69193353	G	T	29	72341	0.000453356	0.000597215	ANTXR1	23109_Impedance_of_arm_right_inst_mean__RINT	GCST90078912	23109	-0.149449	0.1212	-0.387	0.0881017	-0.139702	0.0291762	-0.196886	-0.0825173	1.68279e-06	0.00611373	0.937677	1
2:42301274:A:G	2	42301274	G	A	49	72087	0.000661753	0.00065787	EML4	23119_Arm_fat_percentage_right_inst_mean__RINT	GCST90078922	23119	-0.13157	0.106629	-0.340563	0.0774226	-0.139376	0.0302262	-0.198618	-0.080134	4.00521e-06	0.0049607	0.94385	1
2:25161456:G:C	2	25161456	C	G	61	72305	0.000803109	0.000617398	POMC	23120_Arm_fat_mass_right_inst_mean__RINT	GCST90078923	23120	0.169613	0.218446	-0.258542	0.597767	0.1807	0.0400814	0.102142	0.259258	6.53431e-06	0.00249227	0.960184	1
2:42301274:A:G	2	42301274	G	A	49	72075	0.000661753	0.000657968	EML4	23123_Arm_fat_percentage_left_inst_mean__RINT	GCST90078926	23123	-0.10542	0.115638	-0.33207	0.121231	-0.133649	0.0301052	-0.192655	-0.0746444	9.02021e-06	0.0558111	0.813244	1
2:25161456:G:C	2	25161456	C	G	61	72295	0.000803109	0.000617491	POMC	23124_Arm_fat_mass_left_inst_mean__RINT	GCST90078927	23124	0.130192	0.216464	-0.294077	0.554462	0.181144	0.0401038	0.102542	0.259746	6.27574e-06	0.0535656	0.816971	1
2:25161456:G:C	2	25161456	C	G	61	72267	0.000803109	0.000617606	POMC	23128_Trunk_fat_mass_inst_mean__RINT	GCST90078931	23128	0.25551	0.225724	-0.18691	0.69793	0.183021	0.0410878	0.10249	0.263551	8.4135e-06	0.0998224	0.752043	1
2:24022843:C:G	2	24022843	G	C	346	70142	0.00487047	0.00487007	MFSD2B	30010_Red_blood_cell_erythrocyte_count_inst_mean__RINT	GCST90078979	30010	-0.0607486	0.071814	-0.201504	0.0800069	0.064076	0.0123197	0.0399298	0.0882222	1.98116e-07	2.93484	0.086687	1
2:227052367:G:C	2	227052367	C	G	42	70442	0.000569948	0.000611828	COL4A4	30010_Red_blood_cell_erythrocyte_count_inst_mean__RINT	GCST90078979	30010	-0.756381	0.230652	-1.20846	-0.304304	-0.165175	0.0346467	-0.233082	-0.0972691	1.86598e-06	6.42502	0.0112524	1
2:46145188:C:T	2	46145188	T	C	133	70355	0.00185228	0.0015663	PRKCE	30020_Haemoglobin_concentration_inst_mean__RINT	GCST90078980	30020	0.109708	0.115579	-0.116826	0.336242	0.0915465	0.0207188	0.0509384	0.132155	9.93749e-06	0.0239236	0.877079	1
2:227052367:G:C	2	227052367	C	G	42	70442	0.000569948	0.000611828	COL4A4	30030_Haematocrit_percentage_inst_mean__RINT	GCST90078981	30030	-0.536423	0.211299	-0.950569	-0.122277	-0.171343	0.0341262	-0.238229	-0.104457	5.14393e-07	2.90937	0.0880664	1
2:24022843:C:G	2	24022843	G	C	346	70142	0.00487047	0.00487008	MFSD2B	30040_Mean_corpuscular_volume_inst_mean__RINT	GCST90078982	30040	-0.0325052	0.08665	-0.202339	0.137329	-0.0821962	0.0138449	-0.109332	-0.0550608	2.90373e-09	0.320678	0.5712	1
2:24022843:C:G	2	24022843	G	C	346	70142	0.00487047	0.00487012	MFSD2B	30050_Mean_corpuscular_haemoglobin_inst_mean__RINT	GCST90078983	30050	0.0523069	0.083454	-0.111263	0.215877	-0.066177	0.0138459	-0.0933144	-0.0390396	1.75684e-06	1.96169	0.161332	1
2:24022843:C:G	2	24022843	G	C	346	70142	0.00487047	0.00487012	MFSD2B	30080_Platelet_count_inst_mean__RINT	GCST90078987	30080	-0.167818	0.0706891	-0.306369	-0.0292674	-0.0729891	0.0137124	-0.0998649	-0.0461133	1.02154e-07	1.73434	0.187857	1
2:159858447:C:T	2	159858447	T	C	136	70352	0.00193	0.002278	LY75-CD302/LY75	30080_Platelet_count_inst_mean__RINT	GCST90078987	30080	0.115682	0.122064	-0.123563	0.354927	0.150531	0.0200246	0.111283	0.189778	5.59181e-14	0.0793724	0.77815	1
2:24022843:C:G	2	24022843	G	C	346	70104	0.00487047	0.00487042	MFSD2B	30090_Platelet_crit_inst_mean__RINT	GCST90078988	30090	-0.23568	0.0753731	-0.383411	-0.0879487	-0.143242	0.0137396	-0.170171	-0.116313	1.89745e-25	1.4557	0.227616	1
2:159858447:C:T	2	159858447	T	C	136	70314	0.00193	0.0022787	LY75-CD302/LY75	30090_Platelet_crit_inst_mean__RINT	GCST90078988	30090	0.20592	0.121652	-0.0325178	0.444358	0.221085	0.0200619	0.181765	0.260406	3.05433e-28	0.0151283	0.902109	1
2:24022843:C:G	2	24022843	G	C	346	70142	0.00487047	0.00487018	MFSD2B	30100_Mean_platelet_thrombocyte_volume_inst_mean__RINT	GCST90078989	30100	-0.09345	0.0801005	-0.250447	0.0635469	-0.118041	0.0132906	-0.14409	-0.0919918	6.59577e-19	0.0917246	0.761996	1
2:159858447:C:T	2	159858447	T	C	136	70352	0.00193	0.00227803	LY75-CD302/LY75	30100_Mean_platelet_thrombocyte_volume_inst_mean__RINT	GCST90078989	30100	0.156859	0.143432	-0.124267	0.437985	0.0969407	0.0194087	0.0589005	0.134981	5.89223e-07	0.171375	0.678892	1
2:24022843:C:G	2	24022843	G	C	344	69946	0.00487047	0.00486917	MFSD2B	30120_Lymphocyte_count_inst_mean__RINT	GCST90078991	30120	0.173954	0.0936438	-0.00958737	0.357496	0.07635	0.0147475	0.0474454	0.105255	2.25313e-07	1.06009	0.303195	1
2:224856960:C:T	2	224856960	T	C	269	70021	0.00384705	0.00414521	DOCK10	30120_Lymphocyte_count_inst_mean__RINT	GCST90078991	30120	-0.0432677	0.106473	-0.251955	0.16542	0.0731253	0.016002	0.0417619	0.104489	4.88311e-06	1.16862	0.279686	1
2:68813372:G:A	2	68813372	A	G	520	69770	0.0072796	0.00733542	ARHGAP25	30130_Monocyte_count_inst_mean__RINT	GCST90078992	30130	0.245384	0.0743789	0.0996015	0.391167	0.107582	0.0114953	0.0850517	0.130113	8.06567e-21	3.35244	0.0671055	1
2:218882255:C:T	2	218882255	T	C	69	70221	0.000997383	0.000934895	WNT10A	30130_Monocyte_count_inst_mean__RINT	GCST90078992	30130	-0.381277	0.16512	-0.704912	-0.0576419	-0.152083	0.0320915	-0.214981	-0.0891851	2.14716e-06	1.85654	0.173024	1
2:230473441:G:A	2	230473441	A	G	259	69817	0.00356763	0.00365882	SP100/	30130_Monocyte_count_inst_mean__RINT	GCST90078992	30130	0.104062	0.10595	-0.1036	0.311725	0.0864172	0.0162462	0.0545752	0.118259	1.04212e-07	0.027099	0.869245	1
2:68813372:G:A	2	68813372	A	G	520	69770	0.0072796	0.00733542	ARHGAP25	30150_Eosinophill_count_inst_mean__RINT	GCST90078994	30150	0.128813	0.0734972	-0.0152419	0.272867	0.0547894	0.01186	0.0315442	0.0780346	3.84354e-06	0.988621	0.32008	1
2:213147743:T:C	2	213147743	C	T	245	70045	0.00354922	0.00357152	IKZF2	30150_Eosinophill_count_inst_mean__RINT	GCST90078994	30150	0.248079	0.104726	0.0428165	0.453341	0.108214	0.0169606	0.0749717	0.141456	1.76739e-10	1.73807	0.187384	1
2:24022843:C:G	2	24022843	G	C	344	69946	0.00487047	0.00486911	MFSD2B	30180_Lymphocyte_percentage_inst_mean__RINT	GCST90078995	30180	0.188144	0.0975605	-0.00307412	0.379363	0.0656241	0.0146312	0.0369475	0.0943006	7.28377e-06	1.54244	0.214255	1
2:159858447:C:T	2	159858447	T	C	134	70156	0.00193	0.0022748	LY75-CD302/LY75	30180_Lymphocyte_percentage_inst_mean__RINT	GCST90078995	30180	0.0779562	0.140887	-0.198183	0.354095	-0.106321	0.021379	-0.148224	-0.0644193	6.58673e-07	1.67229	0.195952	1
2:68813372:G:A	2	68813372	A	G	520	69770	0.0072796	0.00733533	ARHGAP25	30190_Monocyte_percentage_inst_mean__RINT	GCST90078996	30190	0.114687	0.071223	-0.0249104	0.254284	0.0981505	0.0115877	0.075439	0.120862	2.4493e-17	0.0525151	0.818743	1
2:230473441:G:A	2	230473441	A	G	259	69817	0.00356763	0.00365878	SP100/	30190_Monocyte_percentage_inst_mean__RINT	GCST90078996	30190	0.133507	0.110396	-0.0828687	0.349882	0.0736456	0.0163768	0.0415477	0.105744	6.89364e-06	0.287694	0.591702	1
2:159858447:C:T	2	159858447	T	C	134	70156	0.00193	0.0022748	LY75-CD302/LY75	30200_Neutrophill_percentage_inst_mean__RINT	GCST90078997	30200	-0.0772662	0.148556	-0.368435	0.213903	0.104292	0.0217471	0.0616682	0.146915	1.62144e-06	1.46233	0.22656	1
2:213147743:T:C	2	213147743	C	T	245	70045	0.00354922	0.00357148	IKZF2	30210_Eosinophill_percentage_inst_mean__RINT	GCST90078998	30210	0.160362	0.116705	-0.0683794	0.389103	0.10625	0.0171663	0.0726051	0.139896	6.03632e-10	0.210431	0.64643	1
2:24022843:C:G	2	24022843	G	C	337	68363	0.00487047	0.00487272	MFSD2B	30250_Reticulocyte_count_inst_mean__RINT	GCST90079001	30250	-0.11535	0.0911152	-0.293936	0.063236	-0.124748	0.0147142	-0.153587	-0.0959083	2.28997e-17	0.0103687	0.918894	1
2:53767912:T:C	2	53767912	C	T	203	68497	0.0030051	0.00290908	ASB3/CHAC2	30250_Reticulocyte_count_inst_mean__RINT	GCST90079001	30250	0.0582488	0.130445	-0.197424	0.313922	0.0878557	0.0189915	0.0506331	0.125078	3.727e-06	0.050445	0.822291	1
2:24022843:C:G	2	24022843	G	C	337	68363	0.00487047	0.00487272	MFSD2B	30260_Mean_reticulocyte_volume_inst_mean__RINT	GCST90079002	30260	-0.0556064	0.0785351	-0.209535	0.0983224	-0.0654703	0.0144897	-0.0938695	-0.037071	6.23066e-06	0.0152556	0.9017	1
2:47046329:A:G	2	47046329	G	A	221	68455	0.00312217	0.00348121	STPG4/TTC7A	30260_Mean_reticulocyte_volume_inst_mean__RINT	GCST90079002	30260	0.283495	0.113864	0.0603218	0.506668	0.078974	0.017125	0.0454097	0.112538	3.99524e-06	3.15493	0.075698	1
2:47050043:T:C	2	47050043	C	T	219	68477	0.00309585	0.00343636	STPG4/TTC7A	30260_Mean_reticulocyte_volume_inst_mean__RINT	GCST90079002	30260	0.279652	0.117014	0.0503048	0.509	0.0780999	0.017235	0.0443199	0.11188	5.85759e-06	2.90388	0.0883664	1
2:24022843:C:G	2	24022843	G	C	337	68303	0.00487047	0.00487348	MFSD2B	30270_Mean_sphered_cell_volume_inst_mean__RINT	GCST90079003	30270	-0.126629	0.0835271	-0.290342	0.0370846	-0.113808	0.0143787	-0.14199	-0.0856266	2.47107e-15	0.0228811	0.879767	1
2:24022843:C:G	2	24022843	G	C	337	68303	0.00487047	0.00487349	MFSD2B	30280_Immature_reticulocyte_fraction_inst_mean__RINT	GCST90079004	30280	-0.0705991	0.0953353	-0.257456	0.116258	-0.140783	0.0150792	-0.170337	-0.111228	9.98356e-21	0.528733	0.46714	1
2:24022843:C:G	2	24022843	G	C	337	68303	0.00487047	0.00487348	MFSD2B	30290_High_light_scatter_reticulocyte_percentage_inst_mean__RINT	GCST90079005	30290	-0.112895	0.0953331	-0.299748	0.0739576	-0.167463	0.0148192	-0.196508	-0.138418	1.30631e-29	0.319902	0.571667	1
2:24022843:C:G	2	24022843	G	C	337	68303	0.00487047	0.00487349	MFSD2B	30300_High_light_scatter_reticulocyte_count_inst_mean__RINT	GCST90079006	30300	-0.12109	0.0935507	-0.304449	0.0622692	-0.153015	0.0146814	-0.18179	-0.12424	1.96006e-25	0.113658	0.736018	1
2:27894588:C:G	2	27894588	G	C	298	68028	0.0042745	0.00443087	MRPL33/BABAM2	30610_Alkaline_phosphatase_inst_mean__RINT	GCST90079013	30610	-0.069557	0.096352	-0.258407	0.119293	0.0744735	0.01463	0.0457992	0.103148	3.57197e-07	2.18418	0.139436	1
2:86603928:C:A	2	86603928	A	C	518	67808	0.00753866	0.00737469	RNF103-CHMP3/RNF103/CHMP3-AS1	30610_Alkaline_phosphatase_inst_mean__RINT	GCST90079013	30610	-0.0797898	0.0728597	-0.222595	0.0630153	-0.0537424	0.0113268	-0.0759426	-0.0315422	2.08822e-06	0.124791	0.723895	1
2:128318365:T:A	2	128318365	A	T	26	65252	0.000411665	0.00556804	HS6ST1/	30610_Alkaline_phosphatase_inst_mean__RINT	GCST90079013	30610	-0.0583325	0.177187	-0.405618	0.288953	0.0779621	0.0130807	0.0523243	0.1036	2.52134e-09	0.588484	0.443006	1
2:101308173:T:C	2	101308173	C	T	353	67955	0.00510349	0.00511218	RNF149	30620_Alanine_aminotransferase_inst_mean__RINT	GCST90079014	30620	0.154082	0.0884004	-0.0191829	0.327347	0.0739337	0.0138919	0.0467061	0.101161	1.02591e-07	0.802203	0.370435	1
2:21006288:C:T	2	21006288	T	C	28	57554	0.000466309	0.000385506	APOB	30630_Apolipoprotein_A_inst_mean__RINT	GCST90079016	30630	-0.607821	0.279329	-1.15531	-0.0603365	-0.36473	0.0496668	-0.462075	-0.267385	2.08032e-13	0.734156	0.391539	1
2:219013946:T:C	2	219013946	C	T	252	57330	0.00459833	0.00454049	CFAP65/	30630_Apolipoprotein_A_inst_mean__RINT	GCST90079016	30630	-0.0756428	0.0983778	-0.268463	0.117178	-0.0820741	0.0145233	-0.110539	-0.053609	1.59321e-08	0.00418256	0.948435	1
2:21006196:G:A	2	21006196	A	G	82	67646	0.00120463	0.00109277	APOB	30640_Apolipoprotein_B_inst_mean__RINT	GCST90079018	30640	0.386982	0.176578	0.0408884	0.733075	0.344292	0.0307562	0.284011	0.404573	4.3519e-29	0.056727	0.811746	1
2:21006288:C:T	2	21006288	T	C	31	67697	0.000466309	0.000377945	APOB	30640_Apolipoprotein_B_inst_mean__RINT	GCST90079018	30640	1.07335	0.290438	0.504087	1.6426	1.05178	0.0522157	0.949444	1.15413	3.09587e-90	0.00534046	0.941744	1
2:21011802:C:T	2	21011802	T	C	98	67630	0.0014896	0.00189676	APOB	30640_Apolipoprotein_B_inst_mean__RINT	GCST90079018	30640	0.224206	0.178334	-0.125328	0.57374	0.10954	0.0233418	0.0637906	0.155289	2.69413e-06	0.40647	0.523767	1
2:21023017:G:A	2	21023017	A	G	27	67701	0.000349732	0.000396235	APOB	30640_Apolipoprotein_B_inst_mean__RINT	GCST90079018	30640	-0.776076	0.278539	-1.32201	-0.23014	-0.339445	0.0510071	-0.439417	-0.239473	2.83575e-11	2.37757	0.123089	1
2:26595201:C:A	2	26595201	A	C	649	67079	0.00953343	0.00904155	CIB4	30640_Apolipoprotein_B_inst_mean__RINT	GCST90079018	30640	0.00885305	0.0739412	-0.136072	0.153778	-0.0475878	0.0107476	-0.0686526	-0.0265229	9.52138e-06	0.570604	0.450019	1
2:27373276:G:A	2	27373276	A	G	448	67280	0.00650242	0.00652381	SNX17	30640_Apolipoprotein_B_inst_mean__RINT	GCST90079018	30640	-0.0854657	0.0803816	-0.243014	0.0720822	-0.0565534	0.0126057	-0.0812601	-0.0318467	7.24577e-06	0.12627	0.722331	1
2:101308173:T:C	2	101308173	C	T	350	67516	0.00510349	0.00511013	RNF149	30650_Aspartate_aminotransferase_inst_mean__RINT	GCST90079020	30650	0.184122	0.0854869	0.0165677	0.351676	0.0922279	0.0140732	0.0646449	0.119811	5.62271e-11	1.12503	0.288838	1
2:233320822:C:T	2	233320822	T	C	154	50138	0.00306995	0.00339372	SAG	30660_Direct_bilirubin_inst_mean__RINT	GCST90079021	30660	0.0578908	0.124346	-0.185827	0.301609	-0.14422	0.018707	-0.180886	-0.107555	1.26389e-14	2.58343	0.107988	1
2:233449298:C:T	2	233449298	T	C	83	50211	0.00172275	0.00157167	DGKD	30660_Direct_bilirubin_inst_mean__RINT	GCST90079021	30660	-0.316887	0.193366	-0.695884	0.0621093	-0.276306	0.0274902	-0.330186	-0.222426	9.08733e-24	0.0431717	0.835402	1
2:233554523:C:A	2	233554523	A	C	51	50243	0.0010492	0.000958282	USP40	30660_Direct_bilirubin_inst_mean__RINT	GCST90079021	30660	-0.487288	0.219113	-0.91675	-0.0578267	-0.218982	0.035161	-0.287896	-0.150068	4.72446e-10	1.46179	0.226646	1
2:233637146:G:A	2	233637146	A	G	49	50245	0.0008549	0.000883606	UGT1A8/UGT1A10	30660_Direct_bilirubin_inst_mean__RINT	GCST90079021	30660	0.485359	0.209776	0.074197	0.896521	0.396816	0.0366273	0.325028	0.468604	2.37817e-27	0.172883	0.677563	1
2:233816867:C:CCA	2	233816867	CCA	C	80	50202	0.00180061	0.0018071	MROH2A	30660_Direct_bilirubin_inst_mean__RINT	GCST90079021	30660	-0.173906	0.210014	-0.585534	0.237722	-0.157723	0.0255674	-0.207834	-0.107612	6.87686e-10	0.00585099	0.939028	1
2:233970266:C:T	2	233970266	T	C	65	50229	0.00137302	0.00168536	TRPM8	30660_Direct_bilirubin_inst_mean__RINT	GCST90079021	30660	0.418325	0.174024	0.0772374	0.759412	0.19338	0.0265132	0.141414	0.245345	3.01569e-13	1.63293	0.201299	1
2:227052367:G:C	2	227052367	C	G	39	68175	0.000569948	0.00059848	COL4A4	30670_Urea_inst_mean__RINT	GCST90079022	30670	-0.567034	0.211101	-0.980792	-0.153276	0.191722	0.041523	0.110338	0.273105	3.88876e-06	12.4376	0.000420767	0.815027
2:27894588:C:G	2	27894588	G	C	268	57858	0.0042745	0.00444339	MRPL33/BABAM2	30680_Calcium_inst_mean__RINT	GCST90079023	30680	0.0637336	0.116099	-0.163819	0.291287	0.0838279	0.0165187	0.0514518	0.116204	3.88047e-07	0.0293621	0.863946	1
2:96267374:C:T	2	96267374	T	C	154	57972	0.00255175	0.00219157	CIAO1	30680_Calcium_inst_mean__RINT	GCST90079023	30680	-0.0369401	0.137706	-0.306844	0.232964	0.105745	0.0235284	0.0596303	0.15186	6.97801e-06	1.04317	0.307085	1
2:21006196:G:A	2	21006196	A	G	82	68232	0.00120463	0.00109364	APOB	30690_Cholesterol_inst_mean__RINT	GCST90079024	30690	0.338847	0.192572	-0.0385942	0.716289	0.292883	0.030678	0.232755	0.353011	1.33511e-21	0.0555611	0.813655	1
2:21006288:C:T	2	21006288	T	C	32	68282	0.000466309	0.000379785	APOB	30690_Cholesterol_inst_mean__RINT	GCST90079024	30690	0.836435	0.358907	0.132977	1.53989	0.80111	0.0519777	0.699236	0.902985	1.34743e-53	0.009488	0.922404	1
2:43872094:G:A	2	43872094	A	G	85	68229	0.00115282	0.00105015	ABCG8	30690_Cholesterol_inst_mean__RINT	GCST90079024	30690	0.041308	0.183929	-0.319193	0.401809	0.139308	0.0312542	0.0780507	0.200565	8.30185e-06	0.275924	0.599385	1
2:169170643:T:A	2	169170643	A	T	33	68199	0.000505181	0.000600902	LRP2	30700_Creatinine_inst_mean__RINT	GCST90079025	30700	-0.0754069	0.330826	-0.723827	0.573013	-0.192582	0.0340671	-0.259352	-0.125812	1.57644e-08	0.124134	0.724594	1
2:169246962:G:A	2	169246962	A	G	191	68045	0.00274604	0.00260054	LRP2	30700_Creatinine_inst_mean__RINT	GCST90079025	30700	0.0148726	0.107306	-0.195448	0.225193	-0.0907943	0.0163914	-0.122921	-0.0586678	3.03931e-08	0.947568	0.330339	1
2:190060135:A:G	2	190060135	G	A	151	68085	0.00213725	0.0020018	C2orf88/MSTN	30700_Creatinine_inst_mean__RINT	GCST90079025	30700	0.374941	0.130404	0.119349	0.630533	0.0987359	0.0186699	0.0621436	0.135328	1.23316e-07	4.39613	0.0360206	1
2:27371275:A:C	2	27371275	C	A	550	67548	0.00814746	0.00839263	SNX17	30710_C_reactive_protein_inst_mean__RINT	GCST90079026	30710	0.0148953	0.0734132	-0.128994	0.158785	-0.0660128	0.0112182	-0.088	-0.0440255	3.99408e-09	1.18689	0.275957	1
2:27454631:C:A	2	27454631	A	C	402	67696	0.00572524	0.00563805	IFT172	30710_C_reactive_protein_inst_mean__RINT	GCST90079026	30710	0.118814	0.0826258	-0.0431328	0.28076	0.0797358	0.0136617	0.0529593	0.106512	5.333e-09	0.217731	0.640775	1
2:120019166:C:T	2	120019166	T	C	356	67956	0.00527188	0.00505436	EPB41L5	30720_Cystatin_C_inst_mean__RINT	GCST90079027	30720	0.11998	0.0882371	-0.0529648	0.292924	0.080965	0.0128096	0.0558588	0.106071	2.60419e-10	0.19147	0.661696	1
2:27454631:C:A	2	27454631	A	C	402	67868	0.00572524	0.00564153	IFT172	30730_Gamma_glutamyltransferase_inst_mean__RINT	GCST90079028	30730	0.0662111	0.0767527	-0.0842242	0.216646	0.065238	0.0126683	0.0404085	0.0900674	2.60908e-07	0.000156467	0.99002	1
2:168906752:C:T	2	168906752	T	C	177	57773	0.00302111	0.00281136	SPC25/G6PC2	30740_Glucose_inst_mean__RINT	GCST90079029	30740	-0.362724	0.122549	-0.602921	-0.122528	-0.2448	0.0209969	-0.285953	-0.203647	2.06755e-31	0.899541	0.342905	1
2:168907631:A:C	2	168907631	C	A	354	57698	0.00595917	0.00618484	SPC25/G6PC2	30740_Glucose_inst_mean__RINT	GCST90079029	30740	-0.224889	0.0959814	-0.413012	-0.0367652	-0.267406	0.0141717	-0.295182	-0.23963	2.04985e-79	0.19204	0.661224	1
2:168907858:C:T	2	168907858	T	C	201	57859	0.0032513	0.00314324	SPC25/G6PC2	30740_Glucose_inst_mean__RINT	GCST90079029	30740	-0.198083	0.120934	-0.435114	0.038948	-0.268593	0.0199628	-0.307719	-0.229467	2.88903e-41	0.330926	0.565114	1
2:168907981:T:C	2	168907981	C	T	94	57966	0.00164508	0.00170235	SPC25/G6PC2	30740_Glucose_inst_mean__RINT	GCST90079029	30740	-0.292615	0.228624	-0.740717	0.155487	-0.252071	0.026978	-0.304947	-0.199195	9.31383e-21	0.0310174	0.860201	1
2:24022843:C:G	2	24022843	G	C	337	68019	0.00487047	0.00481523	MFSD2B	30750_Glycated_haemoglobin_HbA1c_inst_mean__RINT	GCST90079030	30750	0.187017	0.090766	0.00911554	0.364918	0.0974646	0.0139682	0.0700875	0.124842	3.00218e-12	0.950915	0.329487	1
2:168906752:C:T	2	168906752	T	C	206	68008	0.00302111	0.00279982	SPC25/G6PC2	30750_Glycated_haemoglobin_HbA1c_inst_mean__RINT	GCST90079030	30750	-0.248485	0.101	-0.446445	-0.0505241	-0.159359	0.0183027	-0.195232	-0.123486	3.12393e-18	0.753925	0.385236	1
2:168907631:A:C	2	168907631	C	A	404	67936	0.00595917	0.00615728	SPC25/G6PC2	30750_Glycated_haemoglobin_HbA1c_inst_mean__RINT	GCST90079030	30750	-0.356268	0.0852336	-0.523326	-0.189211	-0.179879	0.0123528	-0.20409	-0.155668	4.91618e-48	4.19466	0.0405516	1
2:168907858:C:T	2	168907858	T	C	218	68134	0.0032513	0.00314133	SPC25/G6PC2	30750_Glycated_haemoglobin_HbA1c_inst_mean__RINT	GCST90079030	30750	-0.187372	0.100305	-0.383971	0.00922693	-0.156523	0.0173701	-0.190568	-0.122479	2.0406e-19	0.0918322	0.761861	1
2:168907981:T:C	2	168907981	C	T	108	68244	0.00164508	0.00167483	SPC25/G6PC2	30750_Glycated_haemoglobin_HbA1c_inst_mean__RINT	GCST90079030	30750	-0.322775	0.166495	-0.649105	0.00355434	-0.132414	0.0236573	-0.178781	-0.0860462	2.17899e-08	1.28137	0.257644	1
2:219013946:T:C	2	219013946	C	T	256	57928	0.00459833	0.00454063	CFAP65/	30760_HDL_cholesterol_inst_mean__RINT	GCST90079031	30760	-0.119277	0.0962726	-0.307971	0.0694172	-0.0852984	0.014035	-0.112806	-0.0577903	1.22036e-09	0.121976	0.726901	1
2:25161179:G:C	2	25161179	C	G	387	67169	0.00580296	0.00588412	POMC	30770_IGF_1_inst_mean__RINT	GCST90079032	30770	0.0901058	0.0876121	-0.081614	0.261826	0.0782177	0.0129135	0.0529077	0.103528	1.38652e-09	0.0180204	0.893213	1
2:178014454:G:A	2	178014454	A	G	362	67162	0.00540253	0.00540212	PDE11A	30770_IGF_1_inst_mean__RINT	GCST90079032	30770	0.160395	0.0829139	-0.00211625	0.322906	0.0667092	0.0134817	0.0402856	0.0931328	7.4928e-07	1.24383	0.264735	1
2:21006196:G:A	2	21006196	A	G	81	68053	0.00120463	0.00109435	APOB	30780_LDL_direct_inst_mean__RINT	GCST90079033	30780	0.263205	0.188793	-0.106829	0.633239	0.324687	0.0311026	0.263727	0.385647	1.64135e-25	0.103251	0.747962	1
2:21006288:C:T	2	21006288	T	C	32	68102	0.000466309	0.000379238	APOB	30780_LDL_direct_inst_mean__RINT	GCST90079033	30780	1.09264	0.33652	0.433057	1.75222	0.994282	0.052752	0.890891	1.09767	3.03697e-79	0.0833735	0.772777	1
2:43872094:G:A	2	43872094	A	G	85	68049	0.00115282	0.00105078	ABCG8	30780_LDL_direct_inst_mean__RINT	GCST90079033	30780	0.179706	0.182726	-0.178437	0.53785	0.14052	0.0316873	0.0784139	0.202626	9.2253e-06	0.0446482	0.832652	1
2:27371275:A:C	2	27371275	C	A	455	56697	0.00814746	0.00837077	SNX17	30830_SHBG_inst_mean__RINT	GCST90079040	30830	-0.179777	0.07064	-0.318231	-0.0413226	0.0478857	0.0104654	0.027374	0.0683974	4.74762e-06	10.1637	0.0014323	1
2:27454631:C:A	2	27454631	A	C	330	56822	0.00572524	0.00566961	IFT172	30830_SHBG_inst_mean__RINT	GCST90079040	30830	-0.0703774	0.0815523	-0.23022	0.089465	-0.0566293	0.0126961	-0.0815132	-0.0317453	8.18218e-06	0.0277468	0.867705	1
2:231271037:C:T	2	231271037	T	C	23	67769	0.000375638	0.000338668	ARMC9	30840_Total_bilirubin_inst_mean__RINT	GCST90079041	30840	-0.14429	0.361599	-0.853024	0.564445	0.366234	0.0555132	0.25743	0.475038	4.18859e-11	1.94742	0.162865	1
2:232540061:G:A	2	232540061	A	G	233	67559	0.00331598	0.00332159	CHRNG	30840_Total_bilirubin_inst_mean__RINT	GCST90079041	30840	-0.125452	0.120379	-0.361395	0.110491	-0.0788879	0.0177455	-0.113669	-0.0441073	8.76833e-06	0.146442	0.701959	1
2:233320822:C:T	2	233320822	T	C	217	67573	0.00306995	0.00344856	SAG	30840_Total_bilirubin_inst_mean__RINT	GCST90079041	30840	0.0063503	0.10795	-0.205231	0.217932	-0.162522	0.0174281	-0.19668	-0.128363	1.107e-20	2.38505	0.122501	1
2:233449298:C:T	2	233449298	T	C	115	67677	0.00172275	0.00165621	DGKD	30840_Total_bilirubin_inst_mean__RINT	GCST90079041	30840	-0.376642	0.150372	-0.671372	-0.0819129	-0.327585	0.0251504	-0.376879	-0.278291	8.81384e-39	0.103536	0.747627	1
2:233459799:C:G	2	233459799	G	C	43	67749	0.000595839	0.000600588	DGKD	30840_Total_bilirubin_inst_mean__RINT	GCST90079041	30840	0.377295	0.293524	-0.198011	0.952602	-0.223173	0.041688	-0.30488	-0.141466	8.63055e-08	4.10224	0.0428265	1
2:233468539:C:T	2	233468539	T	C	30	67762	0.000453356	0.000529631	DGKD/	30840_Total_bilirubin_inst_mean__RINT	GCST90079041	30840	0.918559	0.257223	0.414402	1.42272	0.432518	0.044349	0.345596	0.51944	1.79791e-22	3.4674	0.0625895	1
2:233554523:C:A	2	233554523	A	C	65	67727	0.0010492	0.000984331	USP40	30840_Total_bilirubin_inst_mean__RINT	GCST90079041	30840	-0.638694	0.197067	-1.02494	-0.252443	-0.234101	0.0325384	-0.297875	-0.170327	6.26369e-13	4.10325	0.042801	1
2:233637146:G:A	2	233637146	A	G	60	67732	0.0008549	0.000825378	UGT1A8/UGT1A10	30840_Total_bilirubin_inst_mean__RINT	GCST90079041	30840	0.285223	0.204072	-0.114757	0.685204	0.493417	0.0355845	0.423673	0.563162	1.0172e-43	1.01009	0.314881	1
2:233729559:T:TC	2	233729559	TC	T	43	67749	0.000634699	0.000676119	UGT1A9/UGT1A6/UGT1A4/UGT1A3/UGT1A8/UGT1A5/UGT1A7/UGT1A10	30840_Total_bilirubin_inst_mean__RINT	GCST90079041	30840	-0.0627749	0.170405	-0.396769	0.271219	-0.193136	0.0393112	-0.270184	-0.116087	8.96934e-07	0.555664	0.456012	1
2:233816867:C:CCA	2	233816867	CCA	C	119	67661	0.00180061	0.00181884	MROH2A	30840_Total_bilirubin_inst_mean__RINT	GCST90079041	30840	-0.429478	0.1695	-0.761697	-0.0972583	-0.162537	0.0239399	-0.209459	-0.115616	1.12611e-11	2.43172	0.118902	1
2:233960879:C:T	2	233960879	T	C	52	67740	0.000777182	0.000670029	TRPM8	30840_Total_bilirubin_inst_mean__RINT	GCST90079041	30840	0.112678	0.188508	-0.256797	0.482153	0.188078	0.0394726	0.110713	0.265443	1.89072e-06	0.153266	0.695433	1
2:233970266:C:T	2	233970266	T	C	88	67704	0.00137302	0.00159169	TRPM8	30840_Total_bilirubin_inst_mean__RINT	GCST90079041	30840	0.547573	0.161264	0.231497	0.86365	0.2699	0.0256198	0.219686	0.320113	5.97103e-26	2.89181	0.0890307	1
2:27371275:A:C	2	27371275	C	A	469	55967	0.00814746	0.00840229	SNX17	30850_Testosterone_inst_mean__RINT	GCST90079042	30850	0.109737	0.0528702	0.00611159	0.213363	0.0344674	0.00752463	0.0197194	0.0492154	4.6363e-06	1.9866	0.158697	1
2:102723774:C:A	2	102723774	A	C	407	56029	0.00752571	0.00708598	MFSD9	30850_Testosterone_inst_mean__RINT	GCST90079042	30850	0.0314294	0.0535395	-0.0735081	0.136367	-0.0362219	0.00818943	-0.0522728	-0.0201709	9.73384e-06	1.56012	0.211647	1
2:68813372:G:A	2	68813372	A	G	430	57608	0.0072796	0.00731948	ARHGAP25	30860_Total_protein_inst_mean__RINT	GCST90079043	30860	-0.0489666	0.0858825	-0.217296	0.119363	-0.057866	0.0127758	-0.0829061	-0.032826	5.91646e-06	0.0105053	0.918363	1
2:27305029:T:G	2	27305029	G	T	69	68147	0.00107513	0.0010583	TRIM54	30870_Triglycerides_inst_mean__RINT	GCST90079044	30870	-0.360791	0.184231	-0.721884	0.000302763	-0.145464	0.0305272	-0.205296	-0.0856316	1.888e-06	1.32955	0.248885	1
2:27371275:A:C	2	27371275	C	A	550	67670	0.00814746	0.00838678	SNX17	30870_Triglycerides_inst_mean__RINT	GCST90079044	30870	0.0253247	0.0718386	-0.115479	0.166128	-0.0576999	0.0108982	-0.07906	-0.0363398	1.1938e-07	1.30562	0.253189	1
2:27507302:C:CA	2	27507302	CA	C	177	68023	0.00270767	0.00312408	GCKR	30870_Triglycerides_inst_mean__RINT	GCST90079044	30870	0.0240709	0.117699	-0.20662	0.254761	0.0906181	0.0177938	0.055743	0.125493	3.53024e-07	0.312535	0.576129	1
2:27858572:C:G	2	27858572	G	C	607	67601	0.00904215	0.00939475	MRPL33/RBKS	30870_Triglycerides_inst_mean__RINT	GCST90079044	30870	-0.0420536	0.0694655	-0.178206	0.0940987	-0.050568	0.0102903	-0.0707366	-0.0303993	8.91768e-07	0.0147008	0.903496	1
2:27894588:C:G	2	27894588	G	C	298	67922	0.0042745	0.00443074	MRPL33/BABAM2	30870_Triglycerides_inst_mean__RINT	GCST90079044	30870	-0.0133038	0.102461	-0.214127	0.18752	0.0844833	0.0149687	0.0551452	0.113821	1.66137e-08	0.891815	0.344986	1
2:219013946:T:C	2	219013946	C	T	311	67909	0.00459833	0.00456601	CFAP65/	30870_Triglycerides_inst_mean__RINT	GCST90079044	30870	0.226588	0.0834507	0.0630244	0.390151	0.0823993	0.014748	0.0534937	0.111305	2.30839e-08	2.89497	0.0888563	1
2:31341378:A:G	2	31341378	G	A	281	67895	0.00420984	0.0041543	XDH	30880_Urate_inst_mean__RINT	GCST90079045	30880	0.00896789	0.0986082	-0.184304	0.20224	-0.0758697	0.0134373	-0.102206	-0.0495331	1.6404e-08	0.726708	0.393952	1
2:227052367:G:C	2	227052367	C	G	39	68141	0.000569948	0.000598776	COL4A4	30880_Urate_inst_mean__RINT	GCST90079045	30880	0.0971686	0.144193	-0.185449	0.379787	0.238882	0.0352914	0.169712	0.308052	1.29821e-11	0.911314	0.339766	1
2:68813372:G:A	2	68813372	A	G	489	67563	0.0072796	0.00721923	ARHGAP25	4079_Diastolic_blood_pressure_automated_reading_inst_mean__RINT	GCST90079145	4079	-0.0710558	0.0787643	-0.225434	0.0833222	-0.0614875	0.0124518	-0.0858926	-0.0370823	7.8917e-07	0.0143976	0.904491	1
2:27132619:G:A	2	27132619	A	G	96	73986	0.00132121	0.00134407	PREB	50_Standing_height_inst_mean__RINT	GCST90079277	50	0.027837	0.0863022	-0.141315	0.196989	-0.0985306	0.0171499	-0.132144	-0.0649174	9.17831e-09	2.06256	0.150956	1
2:112165024:C:G	2	112165024	G	C	329	73753	0.00444289	0.00493247	FBLN7	50_Standing_height_inst_mean__RINT	GCST90079277	50	0.0661457	0.0558652	-0.04335	0.175641	0.0409745	0.00899636	0.023342	0.058607	5.24937e-06	0.197882	0.656436	1
2:168860825:C:T	2	168860825	T	C	71	73991	0.00101047	0.00121956	SPC25/NOSTRIN	50_Standing_height_inst_mean__RINT	GCST90079277	50	-0.106846	0.128338	-0.358389	0.144697	-0.0811529	0.0180103	-0.116452	-0.0458534	6.60867e-06	0.0393052	0.842845	1
2:169510641:T:G	2	169510641	G	T	744	73338	0.0100127	0.00981118	/KLHL41	50_Standing_height_inst_mean__RINT	GCST90079277	50	-0.0367322	0.0348984	-0.105133	0.0316686	-0.0293301	0.00636851	-0.0418121	-0.016848	4.11511e-06	0.0435381	0.834715	1
2:218389949:T:C	2	218389949	C	T	183	73899	0.00246108	0.00266603	SLC11A1	50_Standing_height_inst_mean__RINT	GCST90079277	50	-0.178102	0.0827194	-0.340232	-0.0159718	-0.0621451	0.0121624	-0.085983	-0.0383072	3.22848e-07	1.92348	0.165473	1
2:224001710:A:G	2	224001710	G	A	670	73412	0.00901531	0.00924152	SERPINE2	50_Standing_height_inst_mean__RINT	GCST90079277	50	-0.0436449	0.0402233	-0.122483	0.0351929	-0.0302931	0.00657453	-0.0431789	-0.0174073	4.0725e-06	0.107318	0.743218	1
2:112165024:C:G	2	112165024	G	C	329	73745	0.00444289	0.00493119	FBLN7	51_Seated_height_inst_mean__RINT	GCST90079330	51	0.0885974	0.0811228	-0.0704033	0.247598	0.0594293	0.0110774	0.0377179	0.0811407	8.0996e-08	0.126913	0.721654	1
2:182842531:C:A	2	182842531	A	C	24	74042	0.000323843	0.000353423	FRZB	51_Seated_height_inst_mean__RINT	GCST90079330	51	0.0774069	0.255441	-0.423256	0.57807	-0.212642	0.0411803	-0.293353	-0.13193	2.42144e-07	1.25667	0.262283	1
2:218882368:C:A	2	218882368	A	C	23	9439	0.00220202	0.00250326	WNT10A	5256_Corneal_hysteresis_right_inst_mean__RINT	GCST90079335	5256	-0.533012	0.269426	-1.06109	-0.00493749	-0.183181	0.0414187	-0.264361	-0.102002	9.74884e-06	1.647	0.199367	1
2:218882368:C:A	2	218882368	A	C	23	9439	0.00220202	0.00250326	WNT10A	5257_Corneal_resistance_factor_right_inst_mean__RINT	GCST90079336	5257	-0.3289	0.274262	-0.866453	0.208653	-0.196629	0.0411433	-0.277268	-0.115989	1.76068e-06	0.227475	0.633403	1
20:34581601:C:T	20	34581601	T	C	254	73816	0.00341969	0.00373871	PIGU	20015_Sitting_height_inst_mean__RINT	GCST90078245	20015	0.0717348	0.0785742	-0.0822706	0.22574	0.0572425	0.011704	0.034303	0.080182	1.00409e-06	0.03328	0.855247	1
20:56248977:T:C	20	56248977	C	T	31	74043	0.00042745	0.000646061	MC3R	20015_Sitting_height_inst_mean__RINT	GCST90078245	20015	-0.270367	0.178272	-0.619781	0.0790461	-0.129244	0.0280926	-0.184305	-0.0741838	4.2118e-06	0.611474	0.434233	1
20:62475466:G:C	20	62475466	C	G	323	42857	0.00707236	0.00703103	GATA5	20150_Forced_expiratory_volume_in_1_second_FEV1_Best_measure_inst_mean__RINT	GCST90078316	20150	-0.0517726	0.0820768	-0.212643	0.109098	-0.0857628	0.0102879	-0.105927	-0.065599	7.66437e-17	0.168848	0.681138	1
20:62475466:G:C	20	62475466	C	G	323	42857	0.00707236	0.00703103	GATA5	20151_Forced_vital_capacity_FVC_Best_measure_inst_mean__RINT	GCST90078317	20151	-0.0321862	0.0797477	-0.188492	0.124119	-0.0748987	0.00985889	-0.0942217	-0.0555756	3.02908e-14	0.282544	0.595038	1
20:62475466:G:C	20	62475466	C	G	359	48571	0.00707236	0.00699386	GATA5	20256_Forced_expiratory_volume_in_1_second_FEV1_Z_score_inst_mean__RINT	GCST90078388	20256	0.0956244	0.101922	-0.104143	0.295392	0.124612	0.0137954	0.097573	0.15165	1.67329e-19	0.0794334	0.778067	1
20:62475466:G:C	20	62475466	C	G	359	48571	0.00707236	0.00699386	GATA5	20257_Forced_vital_capacity_FVC_Z_score_inst_mean__RINT	GCST90078389	20257	0.113595	0.0985396	-0.0795427	0.306733	0.111175	0.0138141	0.0841003	0.13825	8.41665e-16	0.000591481	0.980597	1
20:42248718:G:C	20	42248718	C	G	303	71889	0.00406725	0.00419552	PTPRT	23100_Whole_body_fat_mass_inst_mean__RINT	GCST90078904	23100	-0.114195	0.0926331	-0.295756	0.067366	-0.068234	0.0152547	-0.0981328	-0.0383353	7.71387e-06	0.239676	0.62444	1
20:36889299:C:A	20	36889299	A	C	473	71839	0.00648964	0.00606648	TLDC2	23129_Trunk_fat_free_mass_inst_mean__RINT	GCST90078932	23129	0.072036	0.0529974	-0.0318388	0.175911	0.0349267	0.00788388	0.0194746	0.0503789	9.417e-06	0.479679	0.488568	1
20:45890585:C:CT	20	45890585	CT	C	522	60220	0.00822518	0.00808063	NEURL2/CTSA	26410_Index_of_Multiple_Deprivation_England_inst_mean__RINT	GCST90078952	26410	0.103145	0.0712262	-0.0364587	0.242748	0.0559015	0.0125886	0.0312283	0.0805746	8.9685e-06	0.426618	0.513653	1
20:32434638:A:AG	20	32434638	AG	A	23	69893	0.000338242	0.000411545	ASXL1	30010_Red_blood_cell_erythrocyte_count_inst_mean__RINT	GCST90078979	30010	0.319595	0.170192	-0.0139813	0.653171	0.205983	0.0420658	0.123536	0.288431	9.74653e-07	0.419969	0.516952	1
20:37047109:G:A	20	37047109	A	G	84	70404	0.00121759	0.00146514	RBL1	30010_Red_blood_cell_erythrocyte_count_inst_mean__RINT	GCST90078979	30010	-0.240288	0.159672	-0.553246	0.0726698	-0.106014	0.0223066	-0.149734	-0.0622942	2.00816e-06	0.693634	0.404931	1
20:62475466:G:C	20	62475466	C	G	503	69985	0.00707236	0.00693479	GATA5	30030_Haematocrit_percentage_inst_mean__RINT	GCST90078981	30030	-0.00812245	0.0659456	-0.137376	0.121131	-0.047084	0.0101434	-0.0669648	-0.0272033	3.45346e-06	0.340993	0.559257	1
20:32434638:A:AG	20	32434638	AG	A	23	69893	0.000338242	0.000411546	ASXL1	30040_Mean_corpuscular_volume_inst_mean__RINT	GCST90078982	30040	-0.336008	0.198819	-0.725693	0.0536775	-0.291529	0.0473936	-0.384419	-0.198639	7.68826e-10	0.047357	0.827728	1
20:37047109:G:A	20	37047109	A	G	84	70404	0.00121759	0.00146514	RBL1	30040_Mean_corpuscular_volume_inst_mean__RINT	GCST90078982	30040	0.418959	0.184045	0.0582317	0.779687	0.215179	0.0251318	0.165922	0.264436	1.10908e-17	1.20352	0.272619	1
20:32434638:A:AG	20	32434638	AG	A	23	69893	0.000338242	0.000411549	ASXL1	30050_Mean_corpuscular_haemoglobin_inst_mean__RINT	GCST90078983	30050	-0.296693	0.188642	-0.666431	0.0730457	-0.272753	0.0473813	-0.365619	-0.179888	8.58465e-09	0.0151491	0.902043	1
20:37047109:G:A	20	37047109	A	G	84	70404	0.00121759	0.00146515	RBL1	30050_Mean_corpuscular_haemoglobin_inst_mean__RINT	GCST90078983	30050	0.430329	0.167641	0.101752	0.758906	0.188123	0.0251253	0.138879	0.237368	7.02462e-14	2.04155	0.153053	1
20:32434638:A:AG	20	32434638	AG	A	23	69893	0.000338242	0.000411546	ASXL1	30070_Red_blood_cell_erythrocyte_distribution_width_inst_mean__RINT	GCST90078986	30070	0.529324	0.27336	-0.0064611	1.06511	0.582472	0.0496156	0.485227	0.679717	7.97596e-32	0.0365948	0.848292	1
20:59023753:G:A	20	59023753	A	G	91	70397	0.00120463	0.00139182	TUBB1	30080_Platelet_count_inst_mean__RINT	GCST90078987	30080	-0.530305	0.162492	-0.848789	-0.21182	-0.671009	0.0255092	-0.721006	-0.621012	1.69708e-152	0.731773	0.392309	1
20:59023912:G:A	20	59023912	A	G	22	70466	0.000375638	0.00024452	TUBB1	30080_Platelet_count_inst_mean__RINT	GCST90078987	30080	-0.56742	0.374392	-1.30123	0.166388	-0.291513	0.0607582	-0.410597	-0.172429	1.6032e-06	0.529154	0.466963	1
20:59023753:G:A	20	59023753	A	G	91	70359	0.00120463	0.00139225	TUBB1	30090_Platelet_crit_inst_mean__RINT	GCST90078988	30090	-0.058539	0.182759	-0.416746	0.299668	-0.351205	0.025654	-0.401486	-0.300924	1.16363e-42	2.51486	0.112778	1
20:1312678:C:T	20	1312678	T	C	492	69996	0.00704645	0.0067438	SDCBP2	30100_Mean_platelet_thrombocyte_volume_inst_mean__RINT	GCST90078989	30100	-0.108852	0.0749928	-0.255838	0.0381339	-0.0600568	0.0112571	-0.0821204	-0.0379932	9.55458e-08	0.414035	0.519929	1
20:45882618:G:A	20	45882618	A	G	560	69928	0.0079143	0.00810321	ZSWIM1	30100_Mean_platelet_thrombocyte_volume_inst_mean__RINT	GCST90078989	30100	-0.144598	0.0666273	-0.275187	-0.0140082	-0.0579691	0.0103292	-0.078214	-0.0377243	1.99814e-08	1.65084	0.198845	1
20:59023753:G:A	20	59023753	A	G	91	70397	0.00120463	0.00139183	TUBB1	30100_Mean_platelet_thrombocyte_volume_inst_mean__RINT	GCST90078989	30100	0.870363	0.208322	0.462052	1.27868	0.732583	0.0247236	0.684125	0.78104	5.9844e-193	0.43135	0.511327	1
20:59023912:G:A	20	59023912	A	G	22	70466	0.000375638	0.000244523	TUBB1	30100_Mean_platelet_thrombocyte_volume_inst_mean__RINT	GCST90078989	30100	0.127918	0.323575	-0.506289	0.762125	0.476806	0.0588872	0.361389	0.592223	5.63629e-16	1.12531	0.288778	1
20:59024502:C:T	20	59024502	T	C	231	70257	0.00338074	0.00349427	TUBB1	30100_Mean_platelet_thrombocyte_volume_inst_mean__RINT	GCST90078989	30100	-0.133573	0.0975412	-0.324754	0.0576077	-0.100201	0.015631	-0.130837	-0.0695649	1.45127e-10	0.114124	0.735497	1
20:32434638:A:AG	20	32434638	AG	A	23	69855	0.000338242	0.000411677	ASXL1	30110_Platelet_distribution_width_inst_mean__RINT	GCST90078990	30110	0.971335	0.225812	0.528742	1.41393	0.581512	0.0488478	0.485772	0.677251	1.12038e-32	2.84693	0.0915487	1
20:50604738:GC:G	20	50604738	G	GC	40	70410	0.000595839	0.000488182	RIPOR3	30110_Platelet_distribution_width_inst_mean__RINT	GCST90078990	30110	-0.455007	0.189385	-0.826201	-0.0838118	-0.222577	0.0448547	-0.31049	-0.134663	6.97093e-07	1.42623	0.232381	1
20:50609674:C:T	20	50609674	T	C	81	70369	0.00111396	0.000913952	RIPOR3	30110_Platelet_distribution_width_inst_mean__RINT	GCST90078990	30110	-0.31611	0.169847	-0.64901	0.0167908	-0.169523	0.0327904	-0.233791	-0.105254	2.34244e-07	0.718091	0.396771	1
20:59023753:G:A	20	59023753	A	G	91	70359	0.00120463	0.00139225	TUBB1	30110_Platelet_distribution_width_inst_mean__RINT	GCST90078990	30110	1.8045	0.149787	1.51092	2.09809	1.4531	0.0265937	1.40098	1.50523	2.22507e-307	5.33562	0.020894	1
20:59023912:G:A	20	59023912	A	G	22	70428	0.000375638	0.000244596	TUBB1	30110_Platelet_distribution_width_inst_mean__RINT	GCST90078990	30110	0.401158	0.370151	-0.324338	1.12665	0.333531	0.0633413	0.209385	0.457678	1.39715e-07	0.03243	0.857087	1
20:59024283:G:A	20	59024283	A	G	22	70428	0.000284967	0.000202835	TUBB1	30110_Platelet_distribution_width_inst_mean__RINT	GCST90078990	30110	0.257939	0.179346	-0.0935796	0.609457	0.405891	0.06955	0.269575	0.542206	5.34841e-09	0.591582	0.441808	1
20:32434638:A:AG	20	32434638	AG	A	23	69699	0.000338242	0.000412277	ASXL1	30130_Monocyte_count_inst_mean__RINT	GCST90078992	30130	0.228999	0.232883	-0.227453	0.68545	0.405298	0.0481234	0.310978	0.499618	3.69964e-17	0.549622	0.458472	1
20:32434638:A:AG	20	32434638	AG	A	23	69699	0.000338242	0.000412272	ASXL1	30180_Lymphocyte_percentage_inst_mean__RINT	GCST90078995	30180	-0.265394	0.227161	-0.71063	0.179842	-0.222793	0.0500321	-0.320854	-0.124732	8.46807e-06	0.0335424	0.854684	1
20:32434638:A:AG	20	32434638	AG	A	23	69699	0.000338242	0.000412272	ASXL1	30190_Monocyte_percentage_inst_mean__RINT	GCST90078996	30190	0.112153	0.317713	-0.510564	0.73487	0.305913	0.0485245	0.210807	0.401019	2.89496e-10	0.36345	0.546596	1
20:32434638:A:AG	20	32434638	AG	A	23	69699	0.000338242	0.000412272	ASXL1	30210_Eosinophill_percentage_inst_mean__RINT	GCST90078998	30210	0.0825205	0.199836	-0.309157	0.474198	-0.232233	0.0501609	-0.330546	-0.133919	3.66094e-06	2.33378	0.126594	1
20:32434638:A:AG	20	32434638	AG	A	23	68117	0.000338242	0.000415797	ASXL1	30260_Mean_reticulocyte_volume_inst_mean__RINT	GCST90079002	30260	-0.296129	0.254289	-0.794535	0.202277	-0.227173	0.0493912	-0.323978	-0.130368	4.23567e-06	0.0708607	0.790088	1
20:37047109:G:A	20	37047109	A	G	83	68617	0.00121759	0.00146947	RBL1	30260_Mean_reticulocyte_volume_inst_mean__RINT	GCST90079002	30260	0.305399	0.189031	-0.0651011	0.6759	0.216808	0.0262865	0.165288	0.268329	1.61208e-16	0.215477	0.642508	1
20:37047109:G:A	20	37047109	A	G	83	68557	0.00121759	0.00146886	RBL1	30270_Mean_sphered_cell_volume_inst_mean__RINT	GCST90079003	30270	0.329839	0.169254	-0.0018996	0.661577	0.182274	0.0260863	0.131145	0.233402	2.80144e-12	0.742489	0.388865	1
20:9384269:C:T	20	9384269	T	C	48	58164	0.0008549	0.000785185	PLCB4	30600_Albumin_inst_mean__RINT	GCST90079012	30600	0.0934431	0.276907	-0.449295	0.636182	0.176659	0.0385924	0.10102	0.252299	4.70411e-06	0.0885907	0.765976	1
20:3691399:C:T	20	3691399	T	C	370	67956	0.00538846	0.00530017	SIGLEC1	30610_Alkaline_phosphatase_inst_mean__RINT	GCST90079013	30610	0.0106455	0.0775692	-0.14139	0.162681	0.062042	0.0133322	0.0359114	0.0881726	3.26276e-06	0.426427	0.513748	1
20:62475466:G:C	20	62475466	C	G	442	63144	0.00707236	0.00688583	GATA5	3062_Forced_vital_capacity_FVC_inst_mean__RINT	GCST90079015	3062	-0.0918822	0.0595215	-0.208544	0.02478	-0.062099	0.0090974	-0.0799296	-0.0442684	8.73039e-12	0.244661	0.62086	1
20:62475466:G:C	20	62475466	C	G	442	63144	0.00707236	0.00688583	GATA5	3063_Forced_expiratory_volume_in_1_second_FEV1_inst_mean__RINT	GCST90079017	3063	-0.0985771	0.0644534	-0.224906	0.0277516	-0.0733867	0.00946331	-0.0919345	-0.0548389	8.84401e-15	0.149525	0.698989	1
20:45840727:A:C	20	45840727	C	A	459	67407	0.00696873	0.00711547	SNX21	30650_Aspartate_aminotransferase_inst_mean__RINT	GCST90079020	30650	0.0668469	0.0817058	-0.0932965	0.22699	-0.0604323	0.0119224	-0.0837999	-0.0370648	4.0033e-07	2.37607	0.123207	1
20:62475466:G:C	20	62475466	C	G	497	67739	0.00707236	0.00695107	GATA5	30700_Creatinine_inst_mean__RINT	GCST90079025	30700	-0.0174985	0.0686948	-0.15214	0.117143	-0.0623329	0.0100083	-0.0819487	-0.042717	4.72015e-10	0.417112	0.518382	1
20:33370584:G:A	20	33370584	A	G	42	68258	0.000660656	0.000725971	CDK5RAP1	30720_Cystatin_C_inst_mean__RINT	GCST90079027	30720	-0.287071	0.173451	-0.627035	0.0528934	-0.170819	0.0348269	-0.239078	-0.102559	9.35221e-07	0.431798	0.511108	1
20:62475466:G:C	20	62475466	C	G	497	67815	0.00707236	0.00695919	GATA5	30720_Cystatin_C_inst_mean__RINT	GCST90079027	30720	-0.0435766	0.0719586	-0.184615	0.0974621	-0.0744485	0.011289	-0.0965745	-0.0523225	4.25854e-11	0.179639	0.671683	1
20:3691399:C:T	20	3691399	T	C	369	67901	0.00538846	0.00530307	SIGLEC1	30730_Gamma_glutamyltransferase_inst_mean__RINT	GCST90079028	30730	0.0360053	0.0767849	-0.114493	0.186504	0.110207	0.0130158	0.0846967	0.135718	2.51407e-17	0.907764	0.340708	1
20:45890585:C:CT	20	45890585	CT	C	485	57699	0.00822518	0.0081295	NEURL2/CTSA	30760_HDL_cholesterol_inst_mean__RINT	GCST90079031	30760	-0.192726	0.0735489	-0.336882	-0.04857	-0.0633793	0.0104707	-0.0839014	-0.0428571	1.42153e-09	3.0314	0.0816676	1
20:45890585:C:CT	20	45890585	CT	C	558	67662	0.00822518	0.00808183	NEURL2/CTSA	30870_Triglycerides_inst_mean__RINT	GCST90079044	30870	0.162693	0.0780493	0.00971625	0.315669	0.0548029	0.0110308	0.0331829	0.0764228	6.759e-07	1.87342	0.171084	1
20:46063563:A:G	20	46063563	G	A	58	12640	0.00510349	0.00454331	NCOA5	3581_Age_at_menopause_last_menstrual_period_inst_mean__RINT	GCST90079064	3581	0.0551422	0.233653	-0.402817	0.513102	0.13703	0.0268456	0.0844132	0.189646	3.31925e-07	0.121227	0.727707	1
20:62475466:G:C	20	62475466	C	G	487	67565	0.00707236	0.00701227	GATA5	4079_Diastolic_blood_pressure_automated_reading_inst_mean__RINT	GCST90079145	4079	0.172013	0.0838263	0.00771334	0.336312	0.0836564	0.0126153	0.0589308	0.108382	3.32674e-11	1.0864	0.29727	1
20:31845323:C:T	20	31845323	T	C	231	67817	0.00338074	0.00342643	FOXS1	4080_Systolic_blood_pressure_automated_reading_inst_mean__RINT	GCST90079146	4080	-0.00987145	0.0996953	-0.205274	0.185531	-0.0797848	0.0169773	-0.11306	-0.0465099	2.60803e-06	0.47792	0.489366	1
20:62475466:G:C	20	62475466	C	G	487	67561	0.00707236	0.00701234	GATA5	4080_Systolic_blood_pressure_automated_reading_inst_mean__RINT	GCST90079146	4080	0.0623931	0.0820532	-0.0984311	0.223217	0.0719032	0.0118777	0.0486232	0.0951831	1.41638e-09	0.0131574	0.908678	1
20:36889299:C:A	20	36889299	A	C	482	73596	0.00648964	0.00607081	TLDC2	50_Standing_height_inst_mean__RINT	GCST90079277	50	0.133668	0.0419865	0.051375	0.215962	0.0373667	0.00799484	0.0216971	0.0530363	2.95599e-06	5.07671	0.0242493	1
20:56248977:T:C	20	56248977	C	T	31	74051	0.00042745	0.000646076	MC3R	50_Standing_height_inst_mean__RINT	GCST90079277	50	-0.201038	0.0791157	-0.356105	-0.0459713	-0.132787	0.0244713	-0.18075	-0.0848244	5.75535e-08	0.679225	0.409854	1
21:34096306:G:A	21	34096306	A	G	584	69904	0.00819927	0.00791389	MRPS6//SLC5A3	30020_Haemoglobin_concentration_inst_mean__RINT	GCST90078980	30020	-0.0644548	0.0564361	-0.175069	0.0461599	-0.0430815	0.00922402	-0.0611603	-0.0250028	3.00352e-06	0.139695	0.708585	1
21:34096306:G:A	21	34096306	A	G	574	67752	0.00819927	0.00791429	MRPS6//SLC5A3	30610_Alkaline_phosphatase_inst_mean__RINT	GCST90079013	30610	0.0299399	0.0636686	-0.0948507	0.15473	0.0512779	0.0109282	0.029859	0.0726967	2.70219e-06	0.109106	0.741164	1
21:34096306:G:A	21	34096306	A	G	572	67664	0.00819927	0.00791457	MRPS6//SLC5A3	30700_Creatinine_inst_mean__RINT	GCST90079025	30700	0.0360571	0.0633515	-0.088112	0.160226	0.0578639	0.00938138	0.0394768	0.0762511	6.91794e-10	0.115945	0.733475	1
21:34096306:G:A	21	34096306	A	G	574	67738	0.00819927	0.00791504	MRPS6//SLC5A3	30720_Cystatin_C_inst_mean__RINT	GCST90079027	30720	0.0889927	0.0658912	-0.040154	0.218139	0.0654257	0.0102036	0.0454271	0.0854242	1.43578e-10	0.124929	0.723749	1
21:44325182:C:A	21	44325182	A	C	114	68234	0.00172284	0.00181694	PFKL	30750_Glycated_haemoglobin_HbA1c_inst_mean__RINT	GCST90079030	30750	0.176007	0.137178	-0.0928613	0.444875	0.150706	0.022556	0.106497	0.194915	2.36651e-11	0.0331219	0.855587	1
22:28800481:G:A	22	28800481	A	G	371	71999	0.00507759	0.00456967	XBP1	23109_Impedance_of_arm_right_inst_mean__RINT	GCST90078912	23109	0.0836887	0.0596143	-0.0331552	0.200533	0.0490617	0.0105338	0.0284158	0.0697076	3.20015e-06	0.327173	0.567328	1
22:28800481:G:A	22	28800481	A	G	371	72015	0.00507759	0.00456944	XBP1	23110_Impedance_of_arm_left_inst_mean__RINT	GCST90078913	23110	0.0858956	0.0591868	-0.0301105	0.201902	0.0536525	0.0105738	0.0329284	0.0743767	3.8928e-07	0.287593	0.591767	1
22:17105867:T:C	22	17105867	C	T	406	70082	0.00579001	0.00560175	IL17RA	30000_White_blood_cell_leukocyte_count_inst_mean__RINT	GCST90078978	30000	-0.138832	0.0869765	-0.309306	0.0316418	-0.157176	0.0137618	-0.184148	-0.130203	3.27725e-30	0.0433951	0.834983	1
22:28725031:G:A	22	28725031	A	G	43	70445	0.000660605	0.000806313	CHEK2	30040_Mean_corpuscular_volume_inst_mean__RINT	GCST90078982	30040	-0.265086	0.273636	-0.801413	0.271242	-0.167093	0.0340522	-0.233834	-0.100352	9.24956e-07	0.126289	0.722312	1
22:50527612:C:T	22	50527612	T	C	38	70450	0.000505168	0.000581273	TYMP	30040_Mean_corpuscular_volume_inst_mean__RINT	GCST90078982	30040	-0.305133	0.286567	-0.866805	0.256538	-0.187605	0.0401096	-0.266218	-0.108991	2.90674e-06	0.16497	0.684621	1
22:28725031:G:A	22	28725031	A	G	43	70445	0.000660605	0.000806319	CHEK2	30050_Mean_corpuscular_haemoglobin_inst_mean__RINT	GCST90078983	30050	-0.369942	0.251381	-0.862649	0.122764	-0.166675	0.0341027	-0.233515	-0.0998352	1.02151e-06	0.642023	0.422979	1
22:28742313:A:G	22	28742313	G	A	184	70304	0.0025647	0.00248016	HSCB/CHEK2	30070_Red_blood_cell_erythrocyte_distribution_width_inst_mean__RINT	GCST90078986	30070	0.24862	0.131185	-0.00850352	0.505744	0.125695	0.0203245	0.0858593	0.16553	6.2346e-10	0.857448	0.354454	1
22:36763949:G:A	22	36763949	A	G	209	70275	0.00290155	0.00289128	IFT27	30070_Red_blood_cell_erythrocyte_distribution_width_inst_mean__RINT	GCST90078986	30070	0.221705	0.11185	0.00247768	0.440931	0.0831879	0.0187872	0.0463656	0.12001	9.51559e-06	1.49158	0.221972	1
22:37001893:T:C	22	37001893	C	T	94	70394	0.00125644	0.00120656	CIMIP4	30070_Red_blood_cell_erythrocyte_distribution_width_inst_mean__RINT	GCST90078986	30070	0.233888	0.182453	-0.123721	0.591497	0.135403	0.029069	0.0784283	0.192377	3.19351e-06	0.284152	0.593992	1
22:36288770:C:T	22	36288770	T	C	31	70457	0.000414497	0.000417473	MYH9	30080_Platelet_count_inst_mean__RINT	GCST90078987	30080	-0.277015	0.297237	-0.859599	0.30557	-0.229619	0.0470363	-0.321808	-0.137429	1.05158e-06	0.0248044	0.874856	1
22:18126936:C:T	22	18126936	T	C	30	70458	0.00042745	0.000586958	TUBA8//	30100_Mean_platelet_thrombocyte_volume_inst_mean__RINT	GCST90078989	30100	0.0794757	0.244882	-0.400492	0.559444	0.276099	0.0378858	0.201844	0.350354	3.15349e-13	0.629629	0.427491	1
22:20881101:A:G	22	20881101	G	A	353	70113	0.00505247	0.00509125	SNAP29	30100_Mean_platelet_thrombocyte_volume_inst_mean__RINT	GCST90078989	30100	0.0361605	0.0894479	-0.139157	0.211478	-0.0845296	0.0128699	-0.109754	-0.059305	5.09943e-11	1.78362	0.181705	1
22:18126936:C:T	22	18126936	T	C	30	70420	0.00042745	0.000587134	TUBA8//	30110_Platelet_distribution_width_inst_mean__RINT	GCST90078990	30110	-0.142734	0.215749	-0.565603	0.280135	0.297303	0.0404152	0.218091	0.376515	1.89187e-13	4.01884	0.0449946	1
22:20881101:A:G	22	20881101	G	A	352	70076	0.00505247	0.00508799	SNAP29	30110_Platelet_distribution_width_inst_mean__RINT	GCST90078990	30110	-0.0803843	0.0811579	-0.239454	0.0786852	-0.111349	0.0137355	-0.13827	-0.084428	5.20269e-16	0.141517	0.706778	1
22:17105867:T:C	22	17105867	C	T	404	69886	0.00579001	0.00559611	IL17RA	30130_Monocyte_count_inst_mean__RINT	GCST90078992	30130	-0.677563	0.0840464	-0.842294	-0.512832	-0.579054	0.0131029	-0.604735	-0.553373	2.22507e-307	1.34118	0.246827	1
22:24178086:G:A	22	24178086	A	G	303	69987	0.00439108	0.00444772	CABIN1	30130_Monocyte_count_inst_mean__RINT	GCST90078992	30130	0.0757945	0.0956704	-0.11172	0.263309	0.0837685	0.0146939	0.0549689	0.112568	1.19186e-08	0.00678684	0.934343	1
22:41925447:G:A	22	41925447	A	G	375	69915	0.00524598	0.00562673	TNFRSF13C	30130_Monocyte_count_inst_mean__RINT	GCST90078992	30130	-0.0481398	0.0829887	-0.210798	0.114518	-0.0584015	0.013025	-0.0839301	-0.0328729	7.33304e-06	0.0149222	0.902775	1
22:17105867:T:C	22	17105867	C	T	404	69886	0.00579001	0.00559611	IL17RA	30140_Neutrophill_count_inst_mean__RINT	GCST90078993	30140	-0.046781	0.0835372	-0.210514	0.116952	-0.101892	0.0137847	-0.128909	-0.0748745	1.44977e-13	0.42369	0.515101	1
22:17105867:T:C	22	17105867	C	T	404	69886	0.00579001	0.00559611	IL17RA	30150_Eosinophill_count_inst_mean__RINT	GCST90078994	30150	-0.000613102	0.0851368	-0.167481	0.166255	-0.135981	0.0135218	-0.162483	-0.109479	8.60406e-24	2.46591	0.11634	1
22:36937930:GC:G	22	36937930	G	GC	39	70251	0.000608793	0.000621767	CSF2RB	30150_Eosinophill_count_inst_mean__RINT	GCST90078994	30150	-0.484744	0.240863	-0.956835	-0.0126523	-0.534378	0.0405855	-0.613924	-0.454832	1.364e-39	0.0412918	0.838976	1
22:17105867:T:C	22	17105867	C	T	404	69886	0.00579001	0.00559604	IL17RA	30180_Lymphocyte_percentage_inst_mean__RINT	GCST90078995	30180	0.00409842	0.0832563	-0.159084	0.167281	0.105408	0.0136389	0.0786765	0.13214	1.0883e-14	1.442	0.229816	1
22:17105867:T:C	22	17105867	C	T	404	69886	0.00579001	0.00559604	IL17RA	30190_Monocyte_percentage_inst_mean__RINT	GCST90078996	30190	-0.654128	0.0780117	-0.807031	-0.501225	-0.543739	0.0132026	-0.569615	-0.517862	2.22507e-307	1.94655	0.162959	1
22:24178086:G:A	22	24178086	A	G	303	69987	0.00439108	0.00444766	CABIN1	30190_Monocyte_percentage_inst_mean__RINT	GCST90078996	30190	0.0075835	0.103656	-0.195582	0.210749	0.0753716	0.0148058	0.0463528	0.104391	3.5679e-07	0.419129	0.517372	1
22:17105867:T:C	22	17105867	C	T	404	69886	0.00579001	0.00559604	IL17RA	30210_Eosinophill_percentage_inst_mean__RINT	GCST90078998	30210	0.0404727	0.0869557	-0.12996	0.210906	-0.0868811	0.0136829	-0.113699	-0.060063	2.1588e-10	2.09317	0.147958	1
22:36937930:GC:G	22	36937930	G	GC	39	70251	0.000608793	0.00062176	CSF2RB	30210_Eosinophill_percentage_inst_mean__RINT	GCST90078998	30210	-0.616613	0.231734	-1.07081	-0.162414	-0.54445	0.0410693	-0.624944	-0.463956	4.11793e-40	0.0940189	0.759129	1
22:17105867:T:C	22	17105867	C	T	404	69886	0.00579001	0.00559604	IL17RA	30220_Basophill_percentage_inst_mean__RINT	GCST90078999	30220	0.0660706	0.0929391	-0.11609	0.248231	0.0839042	0.0144673	0.0555489	0.11226	6.64788e-09	0.0359488	0.849621	1
22:50527612:C:T	22	50527612	T	C	37	68663	0.000505168	0.000584636	TYMP	30260_Mean_reticulocyte_volume_inst_mean__RINT	GCST90079002	30260	-0.619217	0.32031	-1.24702	0.00859018	-0.225412	0.0416883	-0.30712	-0.143704	6.40631e-08	1.48637	0.22278	1
22:50527612:C:T	22	50527612	T	C	37	68603	0.000505168	0.000584873	TYMP	30270_Mean_sphered_cell_volume_inst_mean__RINT	GCST90079003	30270	-0.19223	0.242709	-0.667941	0.283481	-0.239229	0.0413922	-0.320356	-0.158102	7.48962e-09	0.0364379	0.848614	1
22:28800481:G:A	22	28800481	A	G	272	57940	0.00507759	0.00453885	XBP1	30600_Albumin_inst_mean__RINT	GCST90079012	30600	-0.0527655	0.123316	-0.294464	0.188933	0.0714741	0.0160919	0.0399345	0.103014	8.92878e-06	0.998046	0.317784	1
22:24071013:C:T	22	24071013	T	C	390	67880	0.00549209	0.00578474	CABIN1	30730_Gamma_glutamyltransferase_inst_mean__RINT	GCST90079028	30730	-0.109644	0.0837894	-0.273871	0.0545835	-0.0916699	0.012673	-0.116509	-0.0668312	4.70821e-13	0.0449861	0.83203	1
22:24178086:G:A	22	24178086	A	G	287	67983	0.00439108	0.00441554	CABIN1	30730_Gamma_glutamyltransferase_inst_mean__RINT	GCST90079028	30730	-0.143859	0.0836446	-0.307803	0.0200841	-0.116563	0.0145241	-0.14503	-0.0880967	1.0109e-15	0.103379	0.747812	1
22:24187985:C:T	22	24187985	T	C	69	68201	0.00102329	0.00136224	SUSD2	30730_Gamma_glutamyltransferase_inst_mean__RINT	GCST90079028	30730	-0.100656	0.197494	-0.487745	0.286433	-0.130897	0.0260696	-0.181992	-0.0798014	5.13886e-07	0.0230447	0.879341	1
22:24523618:G:A	22	24523618	A	G	109	68161	0.00161913	0.0017526	UPB1	30730_Gamma_glutamyltransferase_inst_mean__RINT	GCST90079028	30730	0.353807	0.159103	0.041964	0.66565	0.281865	0.0229581	0.236868	0.326862	1.19807e-34	0.200287	0.654489	1
22:24593038:A:G	22	24593038	G	A	461	67801	0.00654162	0.00634945	/LRRC75B	30730_Gamma_glutamyltransferase_inst_mean__RINT	GCST90079028	30730	0.213888	0.0767735	0.0634119	0.364364	0.151271	0.01209	0.127575	0.174967	6.4111e-36	0.649117	0.420428	1
22:28800481:G:A	22	28800481	A	G	329	67227	0.00507759	0.00457767	XBP1	30770_IGF_1_inst_mean__RINT	GCST90079032	30770	0.00414352	0.0917304	-0.175648	0.183935	-0.0899098	0.0145888	-0.118503	-0.0613162	7.14184e-10	1.02535	0.311252	1
22:28800481:G:A	22	28800481	A	G	266	56886	0.00507759	0.00454231	XBP1	30830_SHBG_inst_mean__RINT	GCST90079040	30830	-0.0133258	0.101455	-0.212177	0.185525	0.089198	0.0141369	0.0614902	0.116906	2.79788e-10	1.00174	0.31689	1
3:169112872:A:G	3	169112872	G	A	42	74012	0.000621826	0.000597567	MECOM	20015_Sitting_height_inst_mean__RINT	GCST90078245	20015	-0.294125	0.248747	-0.78167	0.19342	-0.135728	0.0292788	-0.193113	-0.0783422	3.55742e-06	0.399947	0.527117	1
3:49810371:C:T	3	49810371	T	C	360	72026	0.00488329	0.00522651	UBA7	23101_Whole_body_fat_free_mass_inst_mean__RINT	GCST90078905	23101	0.0611495	0.0476451	-0.0322349	0.154534	0.0409714	0.00851779	0.0242768	0.057666	1.50856e-06	0.173804	0.676753	1
3:188609231:C:T	3	188609231	T	C	225	72161	0.00318645	0.00326265	LPP/	23101_Whole_body_fat_free_mass_inst_mean__RINT	GCST90078905	23101	0.00682273	0.0723254	-0.134935	0.14858	0.0506342	0.0107801	0.0295056	0.0717627	2.63983e-06	0.358965	0.549082	1
3:49810371:C:T	3	49810371	T	C	360	72038	0.00488329	0.00522609	UBA7	23102_Whole_body_water_mass_inst_mean__RINT	GCST90078906	23102	0.0650154	0.0480696	-0.029201	0.159232	0.0404883	0.00853719	0.0237557	0.0572209	2.11017e-06	0.252386	0.6154	1
3:188609231:C:T	3	188609231	T	C	225	72173	0.00318645	0.00326238	LPP/	23102_Whole_body_water_mass_inst_mean__RINT	GCST90078906	23102	0.0042045	0.0724244	-0.137747	0.146156	0.049915	0.0108046	0.0287384	0.0710917	3.84137e-06	0.389674	0.532471	1
3:49810371:C:T	3	49810371	T	C	360	72034	0.00488329	0.00522625	UBA7	23105_Basal_metabolic_rate_inst_mean__RINT	GCST90078908	23105	0.0540022	0.0502269	-0.0444424	0.152447	0.0410972	0.00896426	0.0235276	0.0586669	4.54931e-06	0.0639774	0.800316	1
3:39066559:T:G	3	39066559	G	T	395	71983	0.00541465	0.00518588	WDR48	23106_Impedance_of_whole_body_inst_mean__RINT	GCST90078909	23106	0.0545667	0.0660606	-0.0749122	0.184046	0.0475301	0.0106524	0.0266518	0.0684084	8.1231e-06	0.0110583	0.91625	1
3:48592819:G:A	3	48592819	A	G	289	72101	0.00392477	0.00417752	COL7A1	23107_Impedance_of_leg_right_inst_mean__RINT	GCST90078910	23107	-0.00252566	0.075301	-0.150116	0.145064	0.0632727	0.0141303	0.0355777	0.0909677	7.54207e-06	0.737563	0.390443	1
3:48592819:G:A	3	48592819	A	G	289	72101	0.00392477	0.00417756	COL7A1	23108_Impedance_of_leg_left_inst_mean__RINT	GCST90078911	23108	-0.0345306	0.0775582	-0.186545	0.117483	0.0664873	0.0142497	0.0385584	0.0944162	3.07317e-06	1.64106	0.200181	1
3:188609231:C:T	3	188609231	T	C	225	72161	0.00318645	0.00326275	LPP/	23113_Leg_fat_free_mass_right_inst_mean__RINT	GCST90078916	23113	0.032971	0.0744378	-0.112927	0.178869	0.0519399	0.0111762	0.0300349	0.0738449	3.36217e-06	0.0635058	0.801038	1
3:188609231:C:T	3	188609231	T	C	225	72161	0.00318645	0.00326276	LPP/	23114_Leg_predicted_mass_right_inst_mean__RINT	GCST90078917	23114	0.026287	0.0744497	-0.119634	0.172208	0.0516325	0.0111034	0.0298703	0.0733947	3.31682e-06	0.113376	0.736333	1
3:49810371:C:T	3	49810371	T	C	360	71988	0.00488329	0.00522636	UBA7	23126_Arm_predicted_mass_left_inst_mean__RINT	GCST90078929	23126	0.052697	0.0493004	-0.0439317	0.149326	0.0393872	0.00864604	0.0224413	0.0563331	5.22561e-06	0.0707111	0.790304	1
3:49810371:C:T	3	49810371	T	C	360	71956	0.00488329	0.00522667	UBA7	23129_Trunk_fat_free_mass_inst_mean__RINT	GCST90078932	23129	0.0644065	0.0469541	-0.0276235	0.156437	0.0421907	0.00852346	0.025485	0.0588963	7.42356e-07	0.216719	0.641551	1
3:56594005:C:T	3	56594005	T	C	446	71858	0.00614021	0.00595656	CCDC66	23129_Trunk_fat_free_mass_inst_mean__RINT	GCST90078932	23129	0.0491934	0.0458292	-0.0406318	0.139019	0.0363301	0.00799167	0.0206667	0.0519935	5.46757e-06	0.0764556	0.782159	1
3:188609231:C:T	3	188609231	T	C	225	72091	0.00318645	0.00326496	LPP/	23129_Trunk_fat_free_mass_inst_mean__RINT	GCST90078932	23129	-0.0170386	0.0704324	-0.155086	0.121009	0.0528486	0.0107836	0.0317131	0.0739841	9.54382e-07	0.962029	0.326676	1
3:49810371:C:T	3	49810371	T	C	360	71944	0.00488329	0.00522716	UBA7	23130_Trunk_predicted_mass_inst_mean__RINT	GCST90078933	23130	0.063674	0.0467622	-0.0279799	0.155328	0.04214	0.0084982	0.0254838	0.0587961	7.09688e-07	0.205281	0.650491	1
3:56594005:C:T	3	56594005	T	C	446	71846	0.00614021	0.00595711	CCDC66	23130_Trunk_predicted_mass_inst_mean__RINT	GCST90078933	23130	0.0482702	0.045737	-0.0413743	0.137915	0.0366824	0.00796798	0.0210655	0.0522994	4.14999e-06	0.0622989	0.802899	1
3:188609231:C:T	3	188609231	T	C	225	72079	0.00318645	0.00326408	LPP/	23130_Trunk_predicted_mass_inst_mean__RINT	GCST90078933	23130	-0.0150993	0.0699954	-0.15229	0.122092	0.053115	0.0107536	0.0320384	0.0741917	7.84115e-07	0.927855	0.335421	1
3:49654001:C:T	3	49654001	T	C	381	70103	0.00547927	0.00543883	BSN	30000_White_blood_cell_leukocyte_count_inst_mean__RINT	GCST90078978	30000	-0.0823453	0.0935075	-0.26562	0.100929	-0.0780614	0.0139748	-0.105452	-0.0506712	2.32555e-08	0.00205298	0.96386	1
3:184930527:G:A	3	184930527	A	G	606	69878	0.00876943	0.0079352	VPS8	30000_White_blood_cell_leukocyte_count_inst_mean__RINT	GCST90078978	30000	-0.0761581	0.0705216	-0.21438	0.0620642	-0.0579017	0.0115815	-0.0806012	-0.0352023	5.74849e-07	0.0652574	0.798372	1
3:69964940:G:A	3	69964940	A	G	315	70173	0.00452061	0.00409954	MITF	30010_Red_blood_cell_erythrocyte_count_inst_mean__RINT	GCST90078979	30010	-0.123309	0.0930463	-0.30568	0.0590614	-0.0776779	0.0133792	-0.103901	-0.0514551	6.40367e-09	0.235636	0.627376	1
3:69964940:G:A	3	69964940	A	G	315	70173	0.00452061	0.00409955	MITF	30020_Haemoglobin_concentration_inst_mean__RINT	GCST90078980	30020	-0.0377856	0.0820886	-0.198679	0.123108	-0.0700936	0.0127823	-0.0951464	-0.0450407	4.1664e-08	0.151234	0.697359	1
3:69964940:G:A	3	69964940	A	G	315	70173	0.00452061	0.00409954	MITF	30030_Haematocrit_percentage_inst_mean__RINT	GCST90078981	30030	-0.0342006	0.0821988	-0.19531	0.126909	-0.0740989	0.0131768	-0.0999249	-0.0482729	1.87185e-08	0.229698	0.631748	1
3:142513550:T:C	3	142513550	C	T	44	70436	0.00059587	0.000479494	ATR	30040_Mean_corpuscular_volume_inst_mean__RINT	GCST90078982	30040	-0.510215	0.303787	-1.10564	0.0852071	-0.228606	0.0439668	-0.314779	-0.142432	1.99815e-07	0.841691	0.358913	1
3:66417177:G:C	3	66417177	C	G	193	70295	0.00270718	0.00261411	LRIG1	30050_Mean_corpuscular_haemoglobin_inst_mean__RINT	GCST90078983	30050	-0.163728	0.11023	-0.379778	0.0523226	-0.0856325	0.0189041	-0.122684	-0.048581	5.90326e-06	0.4876	0.485	1
3:126160912:C:T	3	126160912	T	C	476	70012	0.00667081	0.00712695	ALDH1L1	30050_Mean_corpuscular_haemoglobin_inst_mean__RINT	GCST90078983	30050	-0.0423063	0.0706672	-0.180814	0.0962014	-0.0564102	0.0114701	-0.0788911	-0.0339293	8.74154e-07	0.0388107	0.843824	1
3:66417177:G:C	3	66417177	C	G	193	70295	0.00270718	0.0026141	LRIG1	30070_Red_blood_cell_erythrocyte_distribution_width_inst_mean__RINT	GCST90078986	30070	0.0892399	0.126907	-0.159498	0.337978	0.0939141	0.0197567	0.0551917	0.132636	1.99889e-06	0.00132446	0.970969	1
3:127677730:C:T	3	127677730	T	C	464	70024	0.00672262	0.00697116	ABTB1	30070_Red_blood_cell_erythrocyte_distribution_width_inst_mean__RINT	GCST90078986	30070	-0.0968479	0.0810957	-0.255795	0.0620997	-0.0823508	0.0121134	-0.106093	-0.058609	1.05837e-11	0.0312595	0.859663	1
3:142513550:T:C	3	142513550	C	T	44	70436	0.00059587	0.000479494	ATR	30070_Red_blood_cell_erythrocyte_distribution_width_inst_mean__RINT	GCST90078986	30070	0.172791	0.288914	-0.39348	0.739062	0.212824	0.0459631	0.122738	0.30291	3.65109e-06	0.0187261	0.891155	1
3:171620433:T:G	3	171620433	G	T	22	70458	0.000362704	0.000379303	PLD1	30070_Red_blood_cell_erythrocyte_distribution_width_inst_mean__RINT	GCST90078986	30070	0.512871	0.260428	0.00243285	1.02331	0.265786	0.0518031	0.164254	0.367318	2.88661e-07	0.865897	0.352094	1
3:171676828:T:A	3	171676828	A	T	22	70454	0.000297943	0.000263602	PLD1	30070_Red_blood_cell_erythrocyte_distribution_width_inst_mean__RINT	GCST90078986	30070	0.374603	0.219895	-0.0563916	0.805598	0.377803	0.0629593	0.254405	0.501201	1.964e-09	0.000195683	0.988839	1
3:171677580:T:A	3	171677580	A	T	22	70466	0.000284967	0.000293422	PLD1	30070_Red_blood_cell_erythrocyte_distribution_width_inst_mean__RINT	GCST90078986	30070	0.578111	0.27796	0.0333091	1.12291	0.263582	0.0588946	0.148151	0.379013	7.62359e-06	1.22542	0.2683	1
3:171699780:G:A	3	171699780	A	G	334	70142	0.00487072	0.00459956	PLD1	30070_Red_blood_cell_erythrocyte_distribution_width_inst_mean__RINT	GCST90078986	30070	0.205981	0.101052	0.00791864	0.404044	0.191246	0.0149289	0.161986	0.220506	1.43227e-37	0.0208089	0.885301	1
3:171724745:C:A	3	171724745	A	C	209	70267	0.00291466	0.00277711	PLD1	30070_Red_blood_cell_erythrocyte_distribution_width_inst_mean__RINT	GCST90078986	30070	0.2357	0.12091	-0.00128296	0.472682	0.279337	0.0191956	0.241714	0.31696	5.66139e-48	0.127052	0.721508	1
3:124584849:C:T	3	124584849	T	C	111	70377	0.00163208	0.00206577	KALRN	30080_Platelet_count_inst_mean__RINT	GCST90078987	30080	0.0800548	0.147465	-0.208977	0.369086	0.148526	0.0211253	0.107121	0.18993	2.05501e-12	0.211259	0.645783	1
3:49654001:C:T	3	49654001	T	C	381	70065	0.00547927	0.00544049	BSN	30090_Platelet_crit_inst_mean__RINT	GCST90078988	30090	-0.0889053	0.0827152	-0.251027	0.0732164	-0.0631855	0.0130267	-0.0887175	-0.0376536	1.23184e-06	0.0943463	0.758723	1
3:58124392:G:C	3	58124392	C	G	424	70064	0.00601021	0.0057767	FLNB	30100_Mean_platelet_thrombocyte_volume_inst_mean__RINT	GCST90078989	30100	0.105555	0.0767532	-0.0448809	0.255992	0.0608557	0.0123227	0.0367037	0.0850077	7.87219e-07	0.330646	0.565279	1
3:124584849:C:T	3	124584849	T	C	111	70377	0.00163208	0.00206579	KALRN	30100_Mean_platelet_thrombocyte_volume_inst_mean__RINT	GCST90078989	30100	-0.353381	0.133574	-0.615187	-0.0915756	-0.469779	0.0206234	-0.5102	-0.429358	7.41337e-115	0.741671	0.389126	1
3:124658491:G:A	3	124658491	A	G	23	70457	0.000336796	0.000297006	KALRN	30100_Mean_platelet_thrombocyte_volume_inst_mean__RINT	GCST90078989	30100	-0.618108	0.281843	-1.17052	-0.0656962	-0.27458	0.0542777	-0.380963	-0.168198	4.21896e-07	1.4325	0.231357	1
3:127677730:C:T	3	127677730	T	C	464	69986	0.00672262	0.00697218	ABTB1	30110_Platelet_distribution_width_inst_mean__RINT	GCST90078990	30110	-0.0443893	0.0796264	-0.200457	0.111679	-0.0644305	0.0117379	-0.0874363	-0.0414247	4.03949e-08	0.0620006	0.803361	1
3:47267256:G:A	3	47267256	A	G	639	69595	0.00903177	0.00984443	KIF9	30120_Lymphocyte_count_inst_mean__RINT	GCST90078991	30120	-0.0418591	0.0687232	-0.176557	0.0928383	-0.0620094	0.0104131	-0.0824187	-0.0416001	2.60149e-09	0.0840421	0.771893	1
3:46358273:T:A	3	46358273	A	T	47	70243	0.000660605	0.00067631	CCR2	30130_Monocyte_count_inst_mean__RINT	GCST90078992	30130	-0.285968	0.275939	-0.826809	0.254872	-0.24354	0.0377077	-0.317446	-0.169634	1.05658e-10	0.0232087	0.878916	1
3:128625977:C:T	3	128625977	T	C	194	70096	0.00288853	0.00307794	RPN1	30130_Monocyte_count_inst_mean__RINT	GCST90078992	30130	0.0592144	0.114332	-0.164876	0.283305	0.100126	0.0176597	0.0655135	0.134738	1.43018e-08	0.125059	0.723611	1
3:184930527:G:A	3	184930527	A	G	606	69680	0.00876943	0.00793486	VPS8	30130_Monocyte_count_inst_mean__RINT	GCST90078992	30130	-0.0827709	0.0678945	-0.215844	0.0503024	-0.0512837	0.0110606	-0.0729621	-0.0296052	3.54198e-06	0.209518	0.647145	1
3:49654001:C:T	3	49654001	T	C	380	69906	0.00547927	0.00543768	BSN	30140_Neutrophill_count_inst_mean__RINT	GCST90078993	30140	-0.145814	0.0933481	-0.328776	0.0371486	-0.0733128	0.0139883	-0.100729	-0.0458962	1.5971e-07	0.589973	0.44243	1
3:3102704:C:T	3	3102704	T	C	289	69985	0.00404176	0.00404242	IL5RA	30150_Eosinophill_count_inst_mean__RINT	GCST90078994	30150	0.198823	0.120491	-0.0373392	0.434985	0.126739	0.0159047	0.0955661	0.157911	1.6042e-15	0.351777	0.553109	1
3:46265822:A:G	3	46265822	G	A	95	70195	0.00132121	0.0011459	CCR3	30150_Eosinophill_count_inst_mean__RINT	GCST90078994	30150	0.169257	0.134038	-0.093458	0.431972	0.244249	0.0297955	0.185851	0.302647	2.45412e-16	0.29828	0.584963	1
3:171724745:C:A	3	171724745	A	C	209	70069	0.00291466	0.00277965	PLD1	30150_Eosinophill_count_inst_mean__RINT	GCST90078994	30150	-0.19124	0.103834	-0.394755	0.0122754	-0.089161	0.0192172	-0.126826	-0.051496	3.49002e-06	0.934464	0.333706	1
3:184930527:G:A	3	184930527	A	G	606	69680	0.00876943	0.00793486	VPS8	30150_Eosinophill_count_inst_mean__RINT	GCST90078994	30150	0.0840808	0.0660041	-0.0452872	0.213449	-0.0512488	0.0114013	-0.073595	-0.0289026	6.95741e-06	4.08202	0.0433418	1
3:47267256:G:A	3	47267256	A	G	639	69595	0.00903177	0.00984431	KIF9	30180_Lymphocyte_percentage_inst_mean__RINT	GCST90078995	30180	0.122981	0.0684382	-0.011158	0.25712	-0.0505467	0.0103355	-0.070804	-0.0302895	1.00538e-06	6.28559	0.0121723	1
3:47406724:G:A	3	47406724	A	G	424	69866	0.00619155	0.00642126	PTPN23	30180_Lymphocyte_percentage_inst_mean__RINT	GCST90078995	30180	-0.102179	0.0950359	-0.28845	0.0840911	-0.0562795	0.0127266	-0.0812233	-0.0313358	9.77053e-06	0.229154	0.632152	1
3:46358273:T:A	3	46358273	A	T	47	70243	0.000660605	0.000676302	CCR2	30190_Monocyte_percentage_inst_mean__RINT	GCST90078996	30190	-0.108538	0.323403	-0.742407	0.525332	-0.290467	0.0379928	-0.364931	-0.216003	2.08418e-14	0.312151	0.576363	1
3:128625977:C:T	3	128625977	T	C	194	70096	0.00288853	0.0030779	RPN1	30190_Monocyte_percentage_inst_mean__RINT	GCST90078996	30190	0.000845273	0.114831	-0.224223	0.225914	0.0883375	0.0177932	0.0534635	0.123212	6.88131e-07	0.566915	0.451487	1
3:3102704:C:T	3	3102704	T	C	289	69985	0.00404176	0.00404238	IL5RA	30210_Eosinophill_percentage_inst_mean__RINT	GCST90078998	30210	0.141605	0.114857	-0.0835143	0.366725	0.131906	0.0161024	0.100346	0.163466	2.5754e-16	0.00699394	0.933351	1
3:46265822:A:G	3	46265822	G	A	95	70195	0.00132121	0.00114589	CCR3	30210_Eosinophill_percentage_inst_mean__RINT	GCST90078998	30210	0.22398	0.158611	-0.0868974	0.534858	0.234543	0.0301659	0.175419	0.293667	7.53863e-15	0.00428014	0.947837	1
3:56621593:A:AAGAG	3	56621593	AAGAG	A	282	69986	0.00406788	0.0041599	CCDC66/TASOR	30210_Eosinophill_percentage_inst_mean__RINT	GCST90078998	30210	0.018594	0.111306	-0.199566	0.236754	-0.0754254	0.0159335	-0.106655	-0.0441962	2.20406e-06	0.699175	0.403061	1
3:49531533:C:T	3	49531533	T	C	62	68638	0.0008549	0.000781816	DAG1	30250_Reticulocyte_count_inst_mean__RINT	GCST90079001	30250	-0.0340236	0.153016	-0.333936	0.265889	-0.209764	0.0366152	-0.281528	-0.137999	1.01103e-08	1.24763	0.264006	1
3:49654001:C:T	3	49654001	T	C	370	68326	0.00547927	0.0054179	BSN	30250_Reticulocyte_count_inst_mean__RINT	GCST90079001	30250	-0.106911	0.0853209	-0.27414	0.0603183	-0.0851799	0.0139591	-0.112539	-0.0578206	1.04684e-09	0.0631783	0.801541	1
3:50288823:G:A	3	50288823	A	G	37	68663	0.000531074	0.000704511	IFRD2	30250_Reticulocyte_count_inst_mean__RINT	GCST90079001	30250	0.145989	0.449601	-0.73523	1.02721	0.394672	0.0386088	0.319	0.470344	1.57502e-24	0.303702	0.581571	1
3:50288861:C:T	3	50288861	T	C	424	68276	0.00610088	0.00599958	IFRD2	30250_Reticulocyte_count_inst_mean__RINT	GCST90079001	30250	0.184496	0.0814463	0.0248613	0.344131	0.119967	0.0132637	0.0939702	0.145963	1.50026e-19	0.611505	0.434222	1
3:50289298:C:T	3	50289298	T	C	35	68665	0.000505168	0.000607271	IFRD2	30250_Reticulocyte_count_inst_mean__RINT	GCST90079001	30250	0.302853	0.204443	-0.0978558	0.703562	0.362252	0.0415376	0.28084	0.443664	2.7558e-18	0.0810666	0.775857	1
3:50353736:C:T	3	50353736	T	C	276	68424	0.00402839	0.00403136	CYB561D2/	30250_Reticulocyte_count_inst_mean__RINT	GCST90079001	30250	0.230298	0.0917529	0.0504625	0.410134	0.114116	0.016147	0.0824684	0.145764	1.57966e-12	1.55522	0.212366	1
3:52366791:G:T	3	52366791	T	G	41	68659	0.00055698	0.000841812	DNAH1	30250_Reticulocyte_count_inst_mean__RINT	GCST90079001	30250	0.314219	0.337139	-0.346573	0.975012	0.243843	0.0353307	0.174596	0.31309	5.13746e-12	0.0431016	0.835534	1
3:50288823:G:A	3	50288823	A	G	37	68663	0.000531074	0.000704511	IFRD2	30260_Mean_reticulocyte_volume_inst_mean__RINT	GCST90079002	30260	0.124385	0.301966	-0.467469	0.716238	-0.194806	0.038002	-0.269288	-0.120323	2.95659e-07	1.09992	0.294284	1
3:50289298:C:T	3	50289298	T	C	35	68665	0.000505168	0.000607271	IFRD2	30260_Mean_reticulocyte_volume_inst_mean__RINT	GCST90079002	30260	-0.237155	0.196345	-0.62199	0.147681	-0.199989	0.0408848	-0.280122	-0.119856	1.00054e-06	0.0343407	0.852984	1
3:142513550:T:C	3	142513550	C	T	44	68648	0.00059587	0.000481211	ATR	30260_Mean_reticulocyte_volume_inst_mean__RINT	GCST90079002	30260	-0.684247	0.380339	-1.42971	0.0612173	-0.256133	0.0458078	-0.345915	-0.166351	2.25165e-08	1.24889	0.263765	1
3:124584849:C:T	3	124584849	T	C	110	68530	0.00163208	0.00206112	KALRN	30270_Mean_sphered_cell_volume_inst_mean__RINT	GCST90079003	30270	-0.577121	0.134421	-0.840586	-0.313656	-0.109536	0.0220966	-0.152845	-0.0662274	7.15404e-07	11.7817	0.000598151	1
3:49531533:C:T	3	49531533	T	C	62	68578	0.0008549	0.000783347	DAG1	30280_Immature_reticulocyte_fraction_inst_mean__RINT	GCST90079004	30280	-0.326731	0.228402	-0.774399	0.120936	-0.175868	0.0375184	-0.249402	-0.102333	2.76562e-06	0.424821	0.514541	1
3:49654001:C:T	3	49654001	T	C	370	68266	0.00547927	0.00541768	BSN	30280_Immature_reticulocyte_fraction_inst_mean__RINT	GCST90079004	30280	-0.190763	0.0857571	-0.358847	-0.0226791	-0.0673242	0.0143177	-0.0953864	-0.039262	2.57416e-06	2.01569	0.155681	1
3:50288823:G:A	3	50288823	A	G	37	68603	0.000531074	0.000704798	IFRD2	30280_Immature_reticulocyte_fraction_inst_mean__RINT	GCST90079004	30280	0.44715	0.303919	-0.148531	1.04283	0.349736	0.0395918	0.272137	0.427334	1.01422e-18	0.101023	0.750606	1
3:50289298:C:T	3	50289298	T	C	35	68605	0.000505168	0.000607519	IFRD2	30280_Immature_reticulocyte_fraction_inst_mean__RINT	GCST90079004	30280	0.237749	0.207267	-0.168495	0.643992	0.455818	0.0425951	0.372333	0.539303	1.0049e-26	1.0621	0.302738	1
3:52366791:G:T	3	52366791	T	G	41	68599	0.00055698	0.000840942	DNAH1	30280_Immature_reticulocyte_fraction_inst_mean__RINT	GCST90079004	30280	0.24026	0.240851	-0.231809	0.712328	0.18683	0.0362564	0.115769	0.257891	2.5632e-07	0.0481208	0.826366	1
3:49531533:C:T	3	49531533	T	C	62	68578	0.0008549	0.000783346	DAG1	30290_High_light_scatter_reticulocyte_percentage_inst_mean__RINT	GCST90079005	30290	-0.0982189	0.181584	-0.454123	0.257685	-0.242934	0.0368628	-0.315183	-0.170684	4.39183e-11	0.610008	0.434785	1
3:49654001:C:T	3	49654001	T	C	370	68266	0.00547927	0.00541767	BSN	30290_High_light_scatter_reticulocyte_percentage_inst_mean__RINT	GCST90079005	30290	-0.153398	0.085486	-0.320951	0.0141542	-0.0905017	0.0140675	-0.118074	-0.06293	1.24783e-10	0.527062	0.467845	1
3:50288823:G:A	3	50288823	A	G	37	68603	0.000531074	0.000704796	IFRD2	30290_High_light_scatter_reticulocyte_percentage_inst_mean__RINT	GCST90079005	30290	0.49422	0.373282	-0.237413	1.22585	0.447014	0.0388999	0.370772	0.523256	1.45754e-30	0.0158209	0.899905	1
3:50288861:C:T	3	50288861	T	C	424	68216	0.00610088	0.00599957	IFRD2	30290_High_light_scatter_reticulocyte_percentage_inst_mean__RINT	GCST90079005	30290	0.214631	0.0833447	0.0512758	0.377987	0.117256	0.0133664	0.0910587	0.143454	1.74768e-18	1.3308	0.248663	1
3:50289298:C:T	3	50289298	T	C	35	68605	0.000505168	0.000607517	IFRD2	30290_High_light_scatter_reticulocyte_percentage_inst_mean__RINT	GCST90079005	30290	0.348842	0.197981	-0.0392017	0.736886	0.477462	0.0418507	0.395436	0.559487	3.78455e-30	0.404002	0.52503	1
3:50353736:C:T	3	50353736	T	C	276	68364	0.00402839	0.00403055	CYB561D2/	30290_High_light_scatter_reticulocyte_percentage_inst_mean__RINT	GCST90079005	30290	0.175039	0.0987422	-0.0184961	0.368573	0.112423	0.0162736	0.0805269	0.144318	4.90573e-12	0.39149	0.531517	1
3:52366791:G:T	3	52366791	T	G	41	68599	0.00055698	0.00084094	DNAH1	30290_High_light_scatter_reticulocyte_percentage_inst_mean__RINT	GCST90079005	30290	0.35521	0.304371	-0.241358	0.951778	0.262297	0.0356228	0.192478	0.332117	1.79553e-13	0.0919249	0.761744	1
3:49531533:C:T	3	49531533	T	C	62	68578	0.0008549	0.000782135	DAG1	30300_High_light_scatter_reticulocyte_count_inst_mean__RINT	GCST90079006	30300	-0.143486	0.166668	-0.470155	0.183184	-0.236565	0.0365396	-0.308181	-0.164949	9.53026e-11	0.297588	0.585398	1
3:49654001:C:T	3	49654001	T	C	370	68266	0.00547927	0.00541768	BSN	30300_High_light_scatter_reticulocyte_count_inst_mean__RINT	GCST90079006	30300	-0.154284	0.0851394	-0.321157	0.0125894	-0.0931669	0.0139334	-0.120476	-0.065858	2.28406e-11	0.501861	0.478683	1
3:50288823:G:A	3	50288823	A	G	37	68603	0.000531074	0.000704798	IFRD2	30300_High_light_scatter_reticulocyte_count_inst_mean__RINT	GCST90079006	30300	0.27961	0.37593	-0.457213	1.01643	0.442626	0.038529	0.367111	0.518142	1.51357e-30	0.186084	0.666196	1
3:50288861:C:T	3	50288861	T	C	424	68216	0.00610088	0.00599958	IFRD2	30300_High_light_scatter_reticulocyte_count_inst_mean__RINT	GCST90079006	30300	0.206487	0.0807528	0.0482117	0.364763	0.113819	0.0132389	0.0878715	0.139767	8.15974e-18	1.28241	0.257451	1
3:50289298:C:T	3	50289298	T	C	35	68605	0.000505168	0.000607519	IFRD2	30300_High_light_scatter_reticulocyte_count_inst_mean__RINT	GCST90079006	30300	0.33087	0.191586	-0.0446383	0.706378	0.466179	0.0414517	0.384935	0.547423	2.41472e-29	0.476495	0.490014	1
3:50353736:C:T	3	50353736	T	C	276	68364	0.00402839	0.00403056	CYB561D2/	30300_High_light_scatter_reticulocyte_count_inst_mean__RINT	GCST90079006	30300	0.173715	0.0945602	-0.0116228	0.359053	0.106867	0.0161185	0.0752757	0.138459	3.35407e-11	0.485649	0.485874	1
3:52366791:G:T	3	52366791	T	G	41	68599	0.00055698	0.000840942	DNAH1	30300_High_light_scatter_reticulocyte_count_inst_mean__RINT	GCST90079006	30300	0.294245	0.308691	-0.310789	0.89928	0.258853	0.0352831	0.189699	0.328007	2.1933e-13	0.0129758	0.909308	1
3:69964940:G:A	3	69964940	A	G	296	68030	0.00452061	0.00407561	MITF	30610_Alkaline_phosphatase_inst_mean__RINT	GCST90079013	30610	-0.154775	0.0955795	-0.342111	0.0325608	-0.0853868	0.0151991	-0.115176	-0.0555972	1.93295e-08	0.51404	0.473395	1
3:114350914:G:C	3	114350914	C	G	507	67819	0.00742209	0.00707944	ZBTB20	30610_Alkaline_phosphatase_inst_mean__RINT	GCST90079013	30610	0.0688755	0.0722667	-0.0727671	0.210518	0.0514033	0.0116044	0.0286592	0.0741474	9.43844e-06	0.0569855	0.811325	1
3:132708187:G:A	3	132708187	A	G	508	67814	0.00748705	0.00691459	NPHP3-ACAD11/NPHP3	30610_Alkaline_phosphatase_inst_mean__RINT	GCST90079013	30610	0.171073	0.0672239	0.0393139	0.302832	0.065121	0.0117045	0.0421806	0.0880613	2.64024e-08	2.41101	0.120485	1
3:155828335:C:T	3	155828335	T	C	329	67921	0.0049895	0.00488778	SLC33A1/	30610_Alkaline_phosphatase_inst_mean__RINT	GCST90079013	30610	-0.099133	0.0846334	-0.265015	0.0667485	-0.0717373	0.0139041	-0.0989889	-0.0444857	2.47707e-07	0.102027	0.74941	1
3:155828335:C:T	3	155828335	T	C	329	67903	0.0049895	0.0048884	SLC33A1/	30620_Alanine_aminotransferase_inst_mean__RINT	GCST90079014	30620	-0.0546702	0.0982185	-0.247178	0.137838	-0.0713099	0.0142172	-0.0991751	-0.0434446	5.28292e-07	0.0281125	0.866845	1
3:188609231:C:T	3	188609231	T	C	199	63387	0.00318645	0.00324739	LPP/	3063_Forced_expiratory_volume_in_1_second_FEV1_inst_mean__RINT	GCST90079017	3063	0.131253	0.0869499	-0.0391689	0.301675	0.0611794	0.0137855	0.0341604	0.0881984	9.08112e-06	0.633561	0.426052	1
3:155828335:C:T	3	155828335	T	C	326	67330	0.0049895	0.00488688	SLC33A1/	30640_Apolipoprotein_B_inst_mean__RINT	GCST90079018	30640	0.126305	0.0980785	-0.0659292	0.318539	0.0711337	0.0144585	0.0427956	0.0994718	8.66065e-07	0.309697	0.577866	1
3:121621773:T:G	3	121621773	G	T	77	58049	0.00132121	0.00110063	FBXO40	30680_Calcium_inst_mean__RINT	GCST90079023	30680	-0.087392	0.203867	-0.486972	0.312188	-0.154728	0.0332733	-0.219942	-0.0895134	3.31592e-06	0.106263	0.744439	1
3:121637215:C:T	3	121637215	T	C	271	57855	0.00467617	0.00523469	HCLS1	30680_Calcium_inst_mean__RINT	GCST90079023	30680	0.0484065	0.101595	-0.150721	0.247534	0.0696031	0.0152773	0.0396601	0.0995461	5.21447e-06	0.0425672	0.836542	1
3:121896493:G:T	3	121896493	T	G	32	58084	0.000569978	0.00065698	SLC15A2	30680_Calcium_inst_mean__RINT	GCST90079023	30680	0.404299	0.206171	0.000203027	0.808395	0.270071	0.0430337	0.185726	0.354415	3.47861e-10	0.406171	0.52392	1
3:155828335:C:T	3	155828335	T	C	329	67909	0.0049895	0.00488792	SLC33A1/	30690_Cholesterol_inst_mean__RINT	GCST90079024	30690	0.108828	0.0946525	-0.0766911	0.294347	0.0736623	0.0144796	0.0452828	0.102042	3.6316e-07	0.134872	0.713433	1
3:69964940:G:A	3	69964940	A	G	296	67940	0.00452061	0.00407642	MITF	30700_Creatinine_inst_mean__RINT	GCST90079025	30700	0.146103	0.0829804	-0.0165389	0.308744	0.0878404	0.0130594	0.0622444	0.113436	1.74153e-11	0.481058	0.487943	1
3:126160912:C:T	3	126160912	T	C	452	67784	0.00667081	0.00711253	ALDH1L1	30700_Creatinine_inst_mean__RINT	GCST90079025	30700	-0.0815889	0.0637324	-0.206504	0.0433266	-0.0518865	0.00989983	-0.0712898	-0.0324832	1.59574e-07	0.212084	0.645139	1
3:185083327:A:G	3	185083327	G	A	93	68143	0.00134712	0.00145852	C3orf70	30700_Creatinine_inst_mean__RINT	GCST90079025	30700	-0.487303	0.159564	-0.80005	-0.174557	-0.0992713	0.0218134	-0.142025	-0.056518	5.34058e-06	5.80526	0.0159783	1
3:69964940:G:A	3	69964940	A	G	296	68016	0.00452061	0.00407356	MITF	30720_Cystatin_C_inst_mean__RINT	GCST90079027	30720	0.162703	0.0757109	0.0143096	0.311096	0.113791	0.0142023	0.0859547	0.141627	1.12751e-15	0.403176	0.525454	1
3:171699780:G:A	3	171699780	A	G	326	68018	0.00487072	0.00459108	PLD1	30750_Glycated_haemoglobin_HbA1c_inst_mean__RINT	GCST90079030	30750	0.220514	0.0790783	0.0655202	0.375507	0.0921587	0.0142838	0.0641631	0.120154	1.10391e-10	2.55133	0.110201	1
3:171724745:C:A	3	171724745	A	C	214	68130	0.00291466	0.00279121	PLD1	30750_Glycated_haemoglobin_HbA1c_inst_mean__RINT	GCST90079030	30750	0.0885694	0.102532	-0.112394	0.289533	0.112764	0.0183035	0.0768899	0.148638	7.23788e-10	0.0539626	0.816306	1
3:52423087:C:CCA	3	52423087	CCA	C	275	57865	0.00492407	0.00552995	PHF7	30760_HDL_cholesterol_inst_mean__RINT	GCST90079031	30760	-0.0909064	0.085128	-0.257757	0.0759445	0.0645734	0.0127829	0.0395193	0.0896274	4.38272e-07	3.26226	0.0708912	1
3:51988821:C:T	3	51988821	T	C	244	67308	0.00367885	0.00403053	ABHD14A-ACY1/ACY1	30770_IGF_1_inst_mean__RINT	GCST90079032	30770	0.114985	0.106229	-0.0932227	0.323194	0.146501	0.015579	0.115967	0.177036	5.26445e-21	0.0861637	0.769112	1
3:107716685:C:T	3	107716685	T	C	244	67312	0.00387296	0.00399795	BBX	30770_IGF_1_inst_mean__RINT	GCST90079032	30770	0.00531553	0.106313	-0.203057	0.213688	-0.0729513	0.0156521	-0.103629	-0.0422737	3.14994e-06	0.530485	0.466403	1
3:155828335:C:T	3	155828335	T	C	328	67734	0.0049895	0.00488435	SLC33A1/	30780_LDL_direct_inst_mean__RINT	GCST90079033	30780	0.106692	0.0975348	-0.0844757	0.297861	0.0711075	0.0146803	0.0423347	0.0998804	1.27419e-06	0.130162	0.718264	1
3:52423087:C:CCA	3	52423087	CCA	C	327	67845	0.00492407	0.00548019	PHF7	30870_Triglycerides_inst_mean__RINT	GCST90079044	30870	0.0399743	0.0858175	-0.128228	0.208177	-0.0611019	0.0134752	-0.0875129	-0.034691	5.77711e-06	1.35384	0.244608	1
3:155828335:C:T	3	155828335	T	C	328	67820	0.0049895	0.0048844	SLC33A1/	30870_Triglycerides_inst_mean__RINT	GCST90079044	30870	0.0355606	0.094293	-0.149254	0.220375	0.0644779	0.0141852	0.0366755	0.0922803	5.48191e-06	0.0919679	0.76169	1
3:51988821:C:T	3	51988821	T	C	235	62783	0.00367885	0.00404348	ABHD14A-ACY1/ACY1	30890_Vitamin_D_inst_mean__RINT	GCST90079047	30890	0.127107	0.116754	-0.101731	0.355944	0.0994837	0.0168373	0.0664831	0.132484	3.45202e-09	0.0548354	0.814853	1
3:49810371:C:T	3	49810371	T	C	363	73719	0.00488329	0.00522561	UBA7	50_Standing_height_inst_mean__RINT	GCST90079277	50	0.0393906	0.0488376	-0.0563311	0.135112	0.0596334	0.00868256	0.0426159	0.0766509	6.50239e-12	0.16654	0.683206	1
3:56594005:C:T	3	56594005	T	C	461	73609	0.00614021	0.00595452	CCDC66	50_Standing_height_inst_mean__RINT	GCST90079277	50	0.0254677	0.0449157	-0.0625672	0.113503	0.0396126	0.00814119	0.0236562	0.0555691	1.14049e-06	0.0960208	0.756658	1
3:107716685:C:T	3	107716685	T	C	286	73796	0.00387296	0.00404351	BBX	50_Standing_height_inst_mean__RINT	GCST90079277	50	-0.00158321	0.0549494	-0.109284	0.106118	0.0450328	0.00986671	0.0256944	0.0643712	5.01612e-06	0.697209	0.403723	1
3:124562997:C:A	3	124562997	A	C	487	73595	0.00654128	0.00646742	KALRN	50_Standing_height_inst_mean__RINT	GCST90079277	50	0.0466487	0.04589	-0.0432957	0.136593	0.0347162	0.00781373	0.0194015	0.0500308	8.87264e-06	0.0657074	0.797693	1
3:148996462:G:C	3	148996462	C	G	201	73881	0.00270718	0.00259695	GYG1	50_Standing_height_inst_mean__RINT	GCST90079277	50	-0.010182	0.0739072	-0.15504	0.134676	-0.089671	0.0123064	-0.113791	-0.0655509	3.18032e-13	1.12555	0.288727	1
3:187728525:G:A	3	187728525	A	G	136	73946	0.00177457	0.00159761	BCL6/	50_Standing_height_inst_mean__RINT	GCST90079277	50	0.221328	0.101478	0.0224322	0.420225	0.0722337	0.0156339	0.0415918	0.102876	3.83145e-06	2.10861	0.146473	1
3:188609231:C:T	3	188609231	T	C	231	73851	0.00318645	0.00326872	LPP/	50_Standing_height_inst_mean__RINT	GCST90079277	50	0.0362594	0.0630335	-0.0872862	0.159805	0.0783439	0.0109768	0.0568298	0.0998581	9.52376e-13	0.432642	0.510695	1
3:132708187:G:A	3	132708187	A	G	83	9379	0.00748705	0.0076228	NPHP3-ACAD11/NPHP3	5256_Corneal_hysteresis_right_inst_mean__RINT	GCST90079335	5256	-0.13613	0.226818	-0.580693	0.308434	0.118874	0.0237534	0.0723185	0.16543	5.60025e-07	1.25026	0.263503	1
3:132708187:G:A	3	132708187	A	G	83	9379	0.00748705	0.0076228	NPHP3-ACAD11/NPHP3	5257_Corneal_resistance_factor_right_inst_mean__RINT	GCST90079336	5257	-0.1782	0.209481	-0.588783	0.232382	0.132914	0.0235916	0.0866749	0.179152	1.76138e-08	2.1781	0.139988	1
4:1804902:C:T	4	1804902	T	C	149	27115	0.00461128	0.00471688	FGFR3	20153_Forced_expiratory_volume_in_1_second_FEV1_predicted_inst_mean__RINT	GCST90078319	20153	0.043204	0.0695335	-0.0930817	0.17949	-0.0494022	0.0105554	-0.0700904	-0.028714	2.86478e-06	1.73379	0.187927	1
4:36124946:C:A	4	36124946	A	C	253	48661	0.00491034	0.00498505	ARAP2	20258_FEV1_FVC_ratio_Z_score_inst_mean__RINT	GCST90078390	20258	-0.184095	0.101205	-0.382457	0.0142671	-0.0759825	0.0163105	-0.10795	-0.0440146	3.185e-06	1.11227	0.291589	1
4:78267337:G:A	4	78267337	A	G	74	48856	0.00152846	0.00139155	FRAS1	20258_FEV1_FVC_ratio_Z_score_inst_mean__RINT	GCST90078390	20258	-0.291922	0.200886	-0.685658	0.101815	-0.141737	0.0307538	-0.202014	-0.081461	4.05051e-06	0.546123	0.459906	1
4:72313728:C:T	4	72313728	T	C	294	72092	0.00406725	0.00396312	ADAMTS3	23106_Impedance_of_whole_body_inst_mean__RINT	GCST90078909	23106	-0.1412	0.0803502	-0.298686	0.0162869	-0.100022	0.0121733	-0.123881	-0.0761625	2.09536e-16	0.256738	0.61237	1
4:99653733:C:A	4	99653733	A	C	364	72022	0.00503873	0.0049269	C4orf54	23106_Impedance_of_whole_body_inst_mean__RINT	GCST90078909	23106	-0.0203767	0.0598145	-0.137613	0.0968597	-0.055723	0.0109261	-0.0771377	-0.0343082	3.39675e-07	0.337925	0.561029	1
4:72313728:C:T	4	72313728	T	C	294	72096	0.00406725	0.00396293	ADAMTS3	23107_Impedance_of_leg_right_inst_mean__RINT	GCST90078910	23107	-0.235396	0.100873	-0.433107	-0.0376851	-0.134123	0.0144966	-0.162536	-0.10571	2.20199e-20	0.987551	0.320342	1
4:72313728:C:T	4	72313728	T	C	294	72096	0.00406725	0.00396296	ADAMTS3	23108_Impedance_of_leg_left_inst_mean__RINT	GCST90078911	23108	-0.232266	0.102269	-0.432714	-0.0318182	-0.135897	0.0146194	-0.164551	-0.107244	1.46253e-20	0.870162	0.35091	1
4:72313728:C:T	4	72313728	T	C	294	72076	0.00406725	0.00396323	ADAMTS3	23109_Impedance_of_arm_right_inst_mean__RINT	GCST90078912	23109	-0.0742645	0.0742663	-0.219826	0.0712974	-0.0733713	0.0113283	-0.0955742	-0.0511683	9.36671e-11	0.000141359	0.990514	1
4:99653733:C:A	4	99653733	A	C	364	72006	0.00503873	0.00492585	C4orf54	23109_Impedance_of_arm_right_inst_mean__RINT	GCST90078912	23109	-0.0121236	0.0622823	-0.134197	0.10995	-0.0638241	0.0101688	-0.0837547	-0.0438936	3.4642e-10	0.671174	0.412643	1
4:72313728:C:T	4	72313728	T	C	294	72092	0.00406725	0.00396302	ADAMTS3	23110_Impedance_of_arm_left_inst_mean__RINT	GCST90078913	23110	-0.0592213	0.0705307	-0.197461	0.0790188	-0.0699699	0.0113701	-0.0922549	-0.0476848	7.56334e-10	0.0226365	0.880406	1
4:99653733:C:A	4	99653733	A	C	364	72022	0.00503873	0.00492559	C4orf54	23110_Impedance_of_arm_left_inst_mean__RINT	GCST90078913	23110	-0.0522768	0.0596758	-0.169241	0.0646878	-0.0582465	0.0102064	-0.0782507	-0.0382422	1.15093e-08	0.00972277	0.921453	1
4:99653733:C:A	4	99653733	A	C	362	72012	0.00503873	0.00492364	C4orf54	23121_Arm_fat_free_mass_right_inst_mean__RINT	GCST90078924	23121	0.00621656	0.0481691	-0.0881949	0.100628	0.0393087	0.00871316	0.0222312	0.0563861	6.43963e-06	0.457014	0.499023	1
4:99653733:C:A	4	99653733	A	C	362	72012	0.00503873	0.00492372	C4orf54	23122_Arm_predicted_mass_right_inst_mean__RINT	GCST90078925	23122	-0.00487619	0.0477925	-0.0985495	0.0887971	0.0388037	0.00867782	0.0217954	0.0558119	7.76404e-06	0.808642	0.368522	1
4:72313728:C:T	4	72313728	T	C	294	72046	0.00406725	0.00396593	ADAMTS3	23127_Trunk_fat_percentage_inst_mean__RINT	GCST90078930	23127	-0.0443938	0.0884659	-0.217787	0.128999	-0.0752374	0.0147766	-0.104199	-0.0462758	3.54963e-07	0.118257	0.730933	1
4:73837092:G:GT	4	73837092	GT	G	507	69977	0.00717617	0.00729855	CXCL6	30000_White_blood_cell_leukocyte_count_inst_mean__RINT	GCST90078978	30000	-0.101037	0.0797105	-0.257269	0.0551958	-0.0996543	0.0121222	-0.123413	-0.0758953	2.02107e-16	0.000293983	0.98632	1
4:154568456:C:T	4	154568456	T	C	412	69934	0.00580898	0.00577684	FGB	30000_White_blood_cell_leukocyte_count_inst_mean__RINT	GCST90078978	30000	0.0873497	0.0930909	-0.0951085	0.269808	0.0662799	0.0135495	0.0397234	0.0928364	9.99714e-07	0.0501651	0.822776	1
4:147913094:G:A	4	147913094	A	G	47	70441	0.000660605	0.000708501	ARHGAP10	30100_Mean_platelet_thrombocyte_volume_inst_mean__RINT	GCST90078989	30100	-0.0192516	0.238686	-0.487075	0.448572	0.228392	0.0345293	0.160716	0.296068	3.72919e-11	1.0544	0.304495	1
4:73837092:G:GT	4	73837092	GT	G	505	69781	0.00717617	0.00729589	CXCL6	30140_Neutrophill_count_inst_mean__RINT	GCST90078993	30140	-0.126792	0.0796098	-0.282827	0.0292429	-0.123716	0.0121446	-0.147519	-0.099913	2.26801e-24	0.00145916	0.969529	1
4:154568456:C:T	4	154568456	T	C	411	69737	0.00580898	0.00578107	FGB	30140_Neutrophill_count_inst_mean__RINT	GCST90078993	30140	0.0833051	0.0933416	-0.0996443	0.266255	0.0701554	0.0135671	0.0435644	0.0967464	2.32843e-07	0.0194359	0.889124	1
4:36124946:C:A	4	36124946	A	C	337	69917	0.00491034	0.00501776	ARAP2	30180_Lymphocyte_percentage_inst_mean__RINT	GCST90078995	30180	0.00733724	0.0951254	-0.179109	0.193783	-0.0693246	0.0144328	-0.0976124	-0.0410368	1.56106e-06	0.634865	0.425576	1
4:73837092:G:GT	4	73837092	GT	G	505	69781	0.00717617	0.0072958	CXCL6	30180_Lymphocyte_percentage_inst_mean__RINT	GCST90078995	30180	0.0991971	0.079863	-0.0573343	0.255729	0.0873285	0.0120208	0.0637682	0.110889	3.7363e-13	0.0215964	0.883166	1
4:73837092:G:GT	4	73837092	GT	G	505	69781	0.00717617	0.0072958	CXCL6	30190_Monocyte_percentage_inst_mean__RINT	GCST90078996	30190	0.106456	0.0806568	-0.0516313	0.264543	0.066493	0.0116117	0.0437344	0.0892516	1.02609e-08	0.240506	0.623841	1
4:73837092:G:GT	4	73837092	GT	G	505	69781	0.00717617	0.0072958	CXCL6	30200_Neutrophill_percentage_inst_mean__RINT	GCST90078997	30200	-0.13741	0.0824435	-0.299	0.024179	-0.100865	0.0122255	-0.124827	-0.0769036	1.57892e-16	0.192267	0.661037	1
4:153622996:C:T	4	153622996	T	C	33	68667	0.000479262	0.00046303	TMEM131L	30260_Mean_reticulocyte_volume_inst_mean__RINT	GCST90079002	30260	-0.350431	0.293803	-0.926284	0.225423	-0.258311	0.0468169	-0.350071	-0.166552	3.43903e-08	0.0958749	0.756837	1
4:109717668:C:T	4	109717668	T	C	488	68148	0.00693005	0.00731275	PLA2G12A/	30270_Mean_sphered_cell_volume_inst_mean__RINT	GCST90079003	30270	0.0465397	0.0710576	-0.0927332	0.185813	0.0626272	0.011787	0.0395251	0.0857293	1.07696e-07	0.0498846	0.823264	1
4:73408646:A:G	4	73408646	G	A	41	58171	0.000751276	0.000568764	ALB	30600_Albumin_inst_mean__RINT	GCST90079012	30600	-0.802221	0.301718	-1.39359	-0.210855	-0.2219	0.045404	-0.31089	-0.13291	1.0226e-06	3.61752	0.0571742	1
4:99307859:C:T	4	99307859	T	C	183	68139	0.00260363	0.00278335	ADH1B	30610_Alkaline_phosphatase_inst_mean__RINT	GCST90079013	30610	-0.0828032	0.127439	-0.332584	0.166978	-0.0881633	0.0184029	-0.124232	-0.0520942	1.6618e-06	0.00173289	0.966795	1
4:99347033:C:A	4	99347033	A	C	603	67723	0.00862672	0.00925292	ADH1C	30610_Alkaline_phosphatase_inst_mean__RINT	GCST90079013	30610	-0.0645764	0.0728297	-0.207323	0.0781699	-0.0737846	0.0101434	-0.0936652	-0.053904	3.48516e-13	0.0156815	0.900345	1
4:109717668:C:T	4	109717668	T	C	481	67841	0.00693005	0.00731843	PLA2G12A/	30610_Alkaline_phosphatase_inst_mean__RINT	GCST90079013	30610	0.0593642	0.0749497	-0.0875372	0.206266	0.0596053	0.0114212	0.0372202	0.0819905	1.80057e-07	1.01146e-05	0.997462	1
4:99307859:C:T	4	99307859	T	C	150	57428	0.00260363	0.00275532	ADH1B	30630_Apolipoprotein_A_inst_mean__RINT	GCST90079016	30630	0.196972	0.140237	-0.0778933	0.471837	0.0828915	0.0185942	0.0464475	0.119335	8.27575e-06	0.650317	0.419999	1
4:99307864:A:C	4	99307864	C	A	25	57557	0.000414497	0.00051578	ADH1B	30630_Apolipoprotein_A_inst_mean__RINT	GCST90079016	30630	0.12414	0.24252	-0.3512	0.599479	0.268055	0.0428781	0.184015	0.352094	4.06378e-10	0.341469	0.558983	1
4:109717608:A:G	4	109717608	G	A	118	57464	0.00195591	0.00166004	PLA2G12A/	30630_Apolipoprotein_A_inst_mean__RINT	GCST90079016	30630	-0.249282	0.160282	-0.563434	0.0648701	-0.193524	0.0239384	-0.240443	-0.146606	6.25419e-16	0.118376	0.730802	1
4:109717668:C:T	4	109717668	T	C	410	57168	0.00693005	0.0073682	PLA2G12A/	30630_Apolipoprotein_A_inst_mean__RINT	GCST90079016	30630	-0.230491	0.0811805	-0.389605	-0.071377	-0.164259	0.0114397	-0.18668	-0.141837	9.40099e-47	0.652665	0.419162	1
4:154568456:C:T	4	154568456	T	C	402	67186	0.00580898	0.0058315	FGB	30640_Apolipoprotein_B_inst_mean__RINT	GCST90079018	30640	-0.00864009	0.0849288	-0.175101	0.15782	0.0778325	0.0132318	0.0518985	0.103766	4.04821e-09	1.01212	0.314396	1
4:99347033:C:A	4	99347033	A	C	601	67613	0.00862672	0.00925188	ADH1C	30670_Urea_inst_mean__RINT	GCST90079022	30670	0.0544015	0.07303	-0.0887373	0.19754	0.0471916	0.0106274	0.0263623	0.068021	8.97281e-06	0.00954459	0.922173	1
4:73408646:A:G	4	73408646	G	A	41	58085	0.000751276	0.000568997	ALB	30680_Calcium_inst_mean__RINT	GCST90079023	30680	-0.620434	0.336911	-1.28078	0.039911	-0.381008	0.0459768	-0.471121	-0.290895	1.16169e-16	0.495792	0.481355	1
4:154568456:C:T	4	154568456	T	C	403	67771	0.00580898	0.00582194	FGB	30690_Cholesterol_inst_mean__RINT	GCST90079024	30690	0.0689148	0.0828564	-0.0934837	0.231313	0.091983	0.0132611	0.0659918	0.117974	4.0249e-12	0.0755775	0.783383	1
4:109717668:C:T	4	109717668	T	C	482	67870	0.00693005	0.00729027	PLA2G12A/	30750_Glycated_haemoglobin_HbA1c_inst_mean__RINT	GCST90079030	30750	0.145301	0.0704495	0.00721994	0.283382	-0.0704171	0.011369	-0.0926999	-0.0481343	5.87298e-10	9.13801	0.00250353	1
4:99307864:A:C	4	99307864	C	A	25	58159	0.000414497	0.000512933	ADH1B	30760_HDL_cholesterol_inst_mean__RINT	GCST90079031	30760	0.0712099	0.216497	-0.353123	0.495543	0.206148	0.0415391	0.124733	0.287563	6.95013e-07	0.374685	0.540461	1
4:109717608:A:G	4	109717608	G	A	118	58066	0.00195591	0.00165485	PLA2G12A/	30760_HDL_cholesterol_inst_mean__RINT	GCST90079031	30760	-0.139784	0.165403	-0.463974	0.184406	-0.157839	0.023163	-0.203238	-0.112441	9.47369e-12	0.0116862	0.913914	1
4:109717668:C:T	4	109717668	T	C	411	57769	0.00693005	0.00734867	PLA2G12A/	30760_HDL_cholesterol_inst_mean__RINT	GCST90079031	30760	-0.174745	0.0754868	-0.3227	-0.0267913	-0.122786	0.0110663	-0.144475	-0.101096	1.3195e-28	0.463823	0.495843	1
4:99347033:C:A	4	99347033	A	C	596	66960	0.00862672	0.00924191	ADH1C	30770_IGF_1_inst_mean__RINT	GCST90079032	30770	0.161964	0.0735728	0.0177615	0.306167	0.089856	0.0103305	0.0696085	0.110103	3.37476e-18	0.942009	0.331762	1
4:154568456:C:T	4	154568456	T	C	393	67027	0.00580898	0.00582441	FGB	30770_IGF_1_inst_mean__RINT	GCST90079032	30770	-0.0129142	0.0867946	-0.183032	0.157203	0.0901676	0.0129644	0.064758	0.115577	3.52459e-12	1.37973	0.240147	1
4:154568456:C:T	4	154568456	T	C	403	67591	0.00580898	0.00582732	FGB	30780_LDL_direct_inst_mean__RINT	GCST90079033	30780	-0.0019065	0.0868086	-0.172051	0.168238	0.0872586	0.0134345	0.0609273	0.11359	8.29843e-11	1.03035	0.310076	1
4:109717668:C:T	4	109717668	T	C	312	46106	0.00693005	0.00728765	PLA2G12A/	30790_Lipoprotein_A_inst_mean__RINT	GCST90079034	30790	-0.0419332	0.0884518	-0.215299	0.131432	-0.0678391	0.0112479	-0.0898846	-0.0457936	1.62677e-09	0.0844149	0.771401	1
4:3444041:GCCCTGGATCCCTGTGC:G	4	3444041	G	GCCCTGGATCCCTGTGC	63	57073	0.00108822	0.00120624	HGFAC	30830_SHBG_inst_mean__RINT	GCST90079040	30830	0.0318247	0.197519	-0.355312	0.418962	0.163798	0.0273991	0.110096	0.217499	2.25594e-09	0.438003	0.508088	1
4:109717608:A:G	4	109717608	G	A	116	57036	0.00195591	0.00164852	PLA2G12A/	30830_SHBG_inst_mean__RINT	GCST90079040	30830	0.364028	0.167477	0.0357718	0.692284	0.160667	0.0234859	0.114635	0.206698	7.86437e-12	1.44598	0.229173	1
4:109717668:C:T	4	109717668	T	C	406	56742	0.00693005	0.00734594	PLA2G12A/	30830_SHBG_inst_mean__RINT	GCST90079040	30830	0.129654	0.0744513	-0.01627	0.275579	0.129401	0.0112012	0.107447	0.151355	7.17805e-31	1.13341e-05	0.997314	1
4:73408646:A:G	4	73408646	G	A	49	67743	0.000751276	0.000563416	ALB	30840_Total_bilirubin_inst_mean__RINT	GCST90079041	30840	-0.133211	0.287299	-0.696317	0.429895	0.229153	0.0366069	0.157405	0.300901	3.85418e-10	1.56541	0.210875	1
4:109717668:C:T	4	109717668	T	C	407	56025	0.00693005	0.00732637	PLA2G12A/	30850_Testosterone_inst_mean__RINT	GCST90079042	30850	-0.0562759	0.0529854	-0.160127	0.0475754	0.0479679	0.00808399	0.0321236	0.0638123	2.96197e-09	3.78264	0.0517868	1
4:109717608:A:G	4	109717608	G	A	139	68081	0.00195591	0.00163913	PLA2G12A/	30870_Triglycerides_inst_mean__RINT	GCST90079044	30870	0.0967812	0.168733	-0.233936	0.427499	0.20252	0.024449	0.154601	0.250439	1.19733e-16	0.38463	0.535136	1
4:109717668:C:T	4	109717668	T	C	480	67736	0.00693005	0.00732057	PLA2G12A/	30870_Triglycerides_inst_mean__RINT	GCST90079044	30870	0.0710643	0.0771032	-0.080058	0.222187	0.131042	0.0116473	0.108214	0.15387	2.2925e-29	0.59161	0.441797	1
4:154568456:C:T	4	154568456	T	C	401	67679	0.00580898	0.00582158	FGB	30870_Triglycerides_inst_mean__RINT	GCST90079044	30870	-0.0194502	0.0870568	-0.190082	0.151181	0.0842912	0.0129936	0.0588242	0.109758	8.74888e-11	1.38909	0.238559	1
4:8374992:G:A	4	8374992	A	G	210	67970	0.00309577	0.00300654	ACOX3	30880_Urate_inst_mean__RINT	GCST90079045	30880	-0.159166	0.0959308	-0.347191	0.028858	-0.097251	0.0163325	-0.129262	-0.0652399	2.60964e-09	0.404828	0.524607	1
4:9782291:C:T	4	9782291	T	C	721	67459	0.0103236	0.00963555	SLC2A9/DRD5	30880_Urate_inst_mean__RINT	GCST90079045	30880	-0.00180245	0.055196	-0.109987	0.106382	0.0487933	0.00915796	0.030844	0.0667426	9.9318e-08	0.817746	0.36584	1
4:9783034:C:A	4	9783034	A	C	218	67962	0.00318645	0.0034475	SLC2A9/DRD5	30880_Urate_inst_mean__RINT	GCST90079045	30880	-0.00476033	0.103461	-0.207543	0.198023	-0.0970009	0.0152508	-0.126892	-0.0671099	2.01237e-10	0.77796	0.377766	1
4:10501311:C:T	4	10501311	T	C	47	68133	0.000673558	0.000733717	/CLNK	30880_Urate_inst_mean__RINT	GCST90079045	30880	-0.181031	0.228561	-0.629011	0.266948	-0.283131	0.0330309	-0.34787	-0.218391	1.01986e-17	0.195465	0.658406	1
4:72031981:CG:C	4	72031981	C	CG	126	62890	0.0020985	0.00201858	NPFFR2	30890_Vitamin_D_inst_mean__RINT	GCST90079047	30890	0.227978	0.129296	-0.025441	0.481397	0.125113	0.0240094	0.0780557	0.172171	1.87813e-07	0.611852	0.434091	1
4:99347033:C:A	4	99347033	A	C	558	62464	0.00862672	0.00924738	ADH1C	30890_Vitamin_D_inst_mean__RINT	GCST90079047	30890	0.120943	0.0733724	-0.0228668	0.264753	0.0526786	0.0112718	0.0305863	0.0747708	2.96104e-06	0.845658	0.357784	1
4:87845066:GGAAA:G	4	87845066	G	GGAAA	26	34538	0.000608793	0.000501415	MEPE/	3144_Heel_Broadband_ultrasound_attenuation_direct_entry_inst_mean__RINT	GCST90079049	3144	-0.176646	0.192338	-0.553628	0.200336	-0.428514	0.0558715	-0.53802	-0.319008	1.72483e-14	1.58137	0.208563	1
4:87845484:AG:A	4	87845484	A	AG	27	34537	0.00112691	0.00109632	MEPE/	3144_Heel_Broadband_ultrasound_attenuation_direct_entry_inst_mean__RINT	GCST90079049	3144	-0.370905	0.301567	-0.961977	0.220167	-0.368863	0.0378827	-0.443112	-0.294615	2.09697e-22	4.51311e-05	0.99464	1
4:87845066:GGAAA:G	4	87845066	G	GGAAA	26	34538	0.000608793	0.000501384	MEPE/	3146_Speed_of_sound_through_heel_inst_mean__RINT	GCST90079050	3146	-0.362088	0.291997	-0.934402	0.210226	-0.448027	0.056736	-0.559228	-0.336827	2.86398e-15	0.0834704	0.772648	1
4:87845484:AG:A	4	87845484	A	AG	27	34537	0.00112691	0.00109625	MEPE/	3146_Speed_of_sound_through_heel_inst_mean__RINT	GCST90079050	3146	-0.333293	0.274917	-0.872129	0.205544	-0.388274	0.0384689	-0.463672	-0.312876	5.92153e-24	0.0392289	0.842996	1
4:87845066:GGAAA:G	4	87845066	G	GGAAA	26	34538	0.000608793	0.000501384	MEPE/	3147_Heel_quantitative_ultrasound_index_QUI_direct_entry_inst_mean__RINT	GCST90079051	3147	-0.297454	0.247368	-0.782295	0.187388	-0.455285	0.056129	-0.565296	-0.345274	5.00389e-16	0.387165	0.533794	1
4:87845484:AG:A	4	87845484	A	AG	27	34537	0.00112691	0.00109625	MEPE/	3147_Heel_quantitative_ultrasound_index_QUI_direct_entry_inst_mean__RINT	GCST90079051	3147	-0.363917	0.276806	-0.906456	0.178622	-0.395654	0.0380574	-0.470246	-0.321063	2.57831e-25	0.0129019	0.909566	1
4:87845066:GGAAA:G	4	87845066	G	GGAAA	26	34508	0.000608793	0.000501615	MEPE/	3148_Heel_bone_mineral_density_BMD_inst_mean__RINT	GCST90079052	3148	-0.299352	0.247854	-0.785146	0.186442	-0.455648	0.0560793	-0.565562	-0.345735	4.47115e-16	0.378286	0.538522	1
4:87845484:AG:A	4	87845484	A	AG	27	34507	0.00112691	0.00109676	MEPE/	3148_Heel_bone_mineral_density_BMD_inst_mean__RINT	GCST90079052	3148	-0.369566	0.279004	-0.916414	0.177283	-0.39712	0.0380237	-0.471645	-0.322595	1.5606e-25	0.0095756	0.922047	1
4:87845484:AG:A	4	87845484	A	AG	21	17581	0.00112691	0.00102882	MEPE/	4101_Heel_broadband_ultrasound_attenuation_left_inst_mean__RINT	GCST90079149	4101	0.390825	0.363678	-0.321984	1.10363	-0.343446	0.0476648	-0.436867	-0.250025	5.78524e-13	4.00757	0.0452964	1
4:87845484:AG:A	4	87845484	A	AG	21	17589	0.00112691	0.00102878	MEPE/	4103_Speed_of_sound_through_heel_left_inst_mean__RINT	GCST90079150	4103	0.0451774	0.386724	-0.712802	0.803157	-0.400233	0.048573	-0.495435	-0.305032	1.7245e-16	1.30593	0.253133	1
4:87845484:AG:A	4	87845484	A	AG	21	17589	0.00112691	0.00102878	MEPE/	4104_Heel_quantitative_ultrasound_index_QUI_direct_entry_left_inst_mean__RINT	GCST90079151	4104	0.173004	0.372315	-0.556733	0.902742	-0.393456	0.0480161	-0.487566	-0.299347	2.5214e-16	2.27696	0.131309	1
4:87845484:AG:A	4	87845484	A	AG	21	17561	0.00112691	0.00102634	MEPE/	4105_Heel_bone_mineral_density_BMD_left_inst_mean__RINT	GCST90079152	4105	0.175305	0.374998	-0.559692	0.910302	-0.387189	0.0480304	-0.481327	-0.293051	7.54667e-16	2.21365	0.136795	1
4:87845484:AG:A	4	87845484	A	AG	21	17589	0.00112691	0.00102878	MEPE/	4106_Heel_bone_mineral_density_BMD_T_score_automated_left_inst_mean__RINT	GCST90079153	4106	0.172901	0.372293	-0.556794	0.902596	-0.393451	0.0480161	-0.487561	-0.299341	2.52373e-16	2.27634	0.131362	1
4:87845484:AG:A	4	87845484	A	AG	21	17541	0.00112691	0.00103446	MEPE/	4120_Heel_broadband_ultrasound_attenuation_right_inst_mean__RINT	GCST90079155	4120	0.0870575	0.393159	-0.683534	0.857649	-0.331968	0.0471617	-0.424403	-0.239532	1.93725e-12	1.1198	0.289962	1
4:87845484:AG:A	4	87845484	A	AG	21	17541	0.00112691	0.0010344	MEPE/	4122_Speed_of_sound_through_heel_right_inst_mean__RINT	GCST90079156	4122	-0.0020256	0.423401	-0.831892	0.827841	-0.397607	0.0481439	-0.491967	-0.303246	1.4725e-16	0.861764	0.353246	1
4:87845484:AG:A	4	87845484	A	AG	21	17541	0.00112691	0.0010344	MEPE/	4123_Heel_quantitative_ultrasound_index_QUI_direct_entry_right_inst_mean__RINT	GCST90079157	4123	0.0261508	0.408543	-0.774594	0.826895	-0.387294	0.0475473	-0.480485	-0.294103	3.77915e-16	1.01045	0.314794	1
4:87845484:AG:A	4	87845484	A	AG	21	17529	0.00112691	0.00103498	MEPE/	4124_Heel_bone_mineral_density_BMD_right_inst_mean__RINT	GCST90079158	4124	0.0250881	0.411085	-0.780638	0.830815	-0.390612	0.0475117	-0.483733	-0.297491	2.01168e-16	1.0091	0.315119	1
4:87845484:AG:A	4	87845484	A	AG	21	17541	0.00112691	0.0010344	MEPE/	4125_Heel_bone_mineral_density_BMD_T_score_automated_right_inst_mean__RINT	GCST90079159	4125	0.0265557	0.40867	-0.774438	0.827549	-0.387297	0.0475473	-0.480488	-0.294106	3.77706e-16	1.01183	0.314465	1
4:1804902:C:T	4	1804902	T	C	345	73737	0.00461128	0.00453099	FGFR3	50_Standing_height_inst_mean__RINT	GCST90079277	50	-0.0582708	0.0529191	-0.161992	0.0454507	-0.063437	0.00932621	-0.081716	-0.0451579	1.0317e-11	0.00924344	0.923407	1
4:72313728:C:T	4	72313728	T	C	302	73780	0.00406725	0.00397588	ADAMTS3	50_Standing_height_inst_mean__RINT	GCST90079277	50	0.0980025	0.0623232	-0.0241509	0.220156	-0.0642492	0.00992254	-0.083697	-0.0448014	9.4765e-11	6.6101	0.0101402	1
4:103656258:C:T	4	103656258	T	C	35	74047	0.000466309	0.000561695	TACR3	50_Standing_height_inst_mean__RINT	GCST90079277	50	0.610248	0.166262	0.284376	0.936121	0.128193	0.0263581	0.0765322	0.179854	1.15318e-06	8.2003	0.00418836	1
4:87845066:GGAAA:G	4	87845066	G	GGAAA	26	34538	0.000608793	0.000501384	MEPE/	78_Heel_bone_mineral_density_BMD_T_score_automated_inst_mean__RINT	GCST90079502	78	-0.297533	0.247416	-0.782467	0.187402	-0.455286	0.0561288	-0.565296	-0.345275	5.00223e-16	0.38664	0.534071	1
4:87845484:AG:A	4	87845484	A	AG	27	34537	0.00112691	0.00109625	MEPE/	78_Heel_bone_mineral_density_BMD_T_score_automated_inst_mean__RINT	GCST90079502	78	-0.364192	0.27678	-0.906681	0.178297	-0.395648	0.0380572	-0.470238	-0.321057	2.58215e-25	0.0126764	0.910356	1
5:10761041:C:A	5	10761041	A	C	192	73882	0.00259061	0.00255427	DAP/DAP-DT	20015_Sitting_height_inst_mean__RINT	GCST90078245	20015	0.14075	0.0748709	-0.00599737	0.287497	0.0664059	0.0141647	0.0386435	0.0941683	2.75742e-06	0.951896	0.329237	1
5:32786307:C:T	5	32786307	T	C	104	73872	0.00143872	0.00138931	NPR3	20015_Sitting_height_inst_mean__RINT	GCST90078245	20015	-0.0154115	0.104132	-0.219511	0.188688	0.0918038	0.0192193	0.0541347	0.129473	1.78244e-06	1.02517	0.311297	1
5:65470971:G:A	5	65470971	A	G	241	73833	0.00323826	0.00257626	ADAMTS6	20015_Sitting_height_inst_mean__RINT	GCST90078245	20015	-0.174918	0.0809897	-0.333658	-0.0161782	-0.0738472	0.0140921	-0.101467	-0.0462271	1.60298e-07	1.51161	0.218894	1
5:79619622:ACATGTTCACTTCCAGTGAACAAGAG:A	5	79619622	A	ACATGTTCACTTCCAGTGAACAAGAG	140	73738	0.00194558	0.00124402	TENT2	20015_Sitting_height_inst_mean__RINT	GCST90078245	20015	-0.335655	0.103542	-0.538598	-0.132713	-0.0935328	0.0202631	-0.133248	-0.0538179	3.91353e-06	5.26643	0.0217406	1
5:90685822:C:T	5	90685822	T	C	171	73899	0.0023057	0.00216767	ADGRV1	20015_Sitting_height_inst_mean__RINT	GCST90078245	20015	-0.258054	0.0939208	-0.442138	-0.0739687	-0.0690433	0.015377	-0.0991817	-0.0389049	7.12127e-06	3.9442	0.0470333	1
5:173328063:C:A	5	173328063	A	C	102	73972	0.00136007	0.00141027	STC2	20015_Sitting_height_inst_mean__RINT	GCST90078245	20015	0.433933	0.116385	0.205818	0.662048	0.213258	0.019044	0.175933	0.250584	4.16111e-29	3.50134	0.0613194	1
5:173328063:C:A	5	173328063	A	C	33	29197	0.00136007	0.00146475	STC2	20022_Birth_weight_inst_mean__RINT	GCST90078251	20022	0.462313	0.249317	-0.0263484	0.950974	0.247521	0.0358646	0.177227	0.317814	5.14458e-12	0.727172	0.393802	1
5:65470971:G:A	5	65470971	A	G	129	43051	0.00323826	0.00249688	ADAMTS6	20150_Forced_expiratory_volume_in_1_second_FEV1_Best_measure_inst_mean__RINT	GCST90078316	20150	-0.20683	0.101039	-0.404868	-0.00879335	-0.104839	0.0172326	-0.138614	-0.0710634	1.17412e-09	0.990134	0.31971	1
5:65470971:G:A	5	65470971	A	G	129	43051	0.00323826	0.00249688	ADAMTS6	20151_Forced_vital_capacity_FVC_Best_measure_inst_mean__RINT	GCST90078317	20151	-0.194738	0.0937394	-0.378467	-0.0110083	-0.109499	0.0165143	-0.141866	-0.0771315	3.34418e-11	0.801961	0.370508	1
5:173328063:C:A	5	173328063	A	C	65	43115	0.00136007	0.00144224	STC2	20151_Forced_vital_capacity_FVC_Best_measure_inst_mean__RINT	GCST90078317	20151	0.239482	0.152012	-0.0584611	0.537425	0.119221	0.0217082	0.0766738	0.161768	3.97432e-08	0.613375	0.43352	1
5:173328063:C:A	5	173328063	A	C	33	27231	0.00136007	0.00145573	STC2	20153_Forced_expiratory_volume_in_1_second_FEV1_predicted_inst_mean__RINT	GCST90078319	20153	0.099497	0.0699675	-0.0376393	0.236633	0.141877	0.0189251	0.104784	0.178969	6.54146e-14	0.341873	0.55875	1
5:179871526:C:T	5	179871526	T	C	139	27125	0.00448175	0.00448385	TBC1D9B	20153_Forced_expiratory_volume_in_1_second_FEV1_predicted_inst_mean__RINT	GCST90078319	20153	4.13651e-06	0.0546785	-0.107166	0.107174	0.0510645	0.010819	0.0298596	0.0722694	2.35982e-06	0.839183	0.359631	1
5:146515831:G:A	5	146515831	A	G	588	73372	0.00791451	0.00819325	GPR151	21001_Body_mass_index_BMI_inst_mean__RINT	GCST90078684	21001	0.0357067	0.0632033	-0.0881717	0.159585	-0.061833	0.0110925	-0.083574	-0.040092	2.48555e-08	2.31052	0.128501	1
5:146515831:G:A	5	146515831	A	G	588	73428	0.00791451	0.00819384	GPR151	21002_Weight_inst_mean__RINT	GCST90078685	21002	0.0368418	0.053959	-0.0689179	0.142601	-0.0511519	0.00973981	-0.0702415	-0.0320622	1.50591e-07	2.57544	0.108534	1
5:173328063:C:A	5	173328063	A	C	102	73918	0.00136007	0.00140891	STC2	21002_Weight_inst_mean__RINT	GCST90078685	21002	0.306437	0.133158	0.0454469	0.567426	0.160399	0.0234122	0.114512	0.206286	7.32892e-12	1.16674	0.280073	1
5:146515831:G:A	5	146515831	A	G	576	71818	0.00791451	0.00821823	GPR151	23098_Weight_inst_mean__RINT	GCST90078902	23098	0.0287358	0.0547804	-0.0786338	0.136105	-0.0515209	0.00979161	-0.0707121	-0.0323297	1.42698e-07	2.07996	0.149245	1
5:173328063:C:A	5	173328063	A	C	101	72297	0.00136007	0.00140668	STC2	23098_Weight_inst_mean__RINT	GCST90078902	23098	0.302854	0.135457	0.0373571	0.56835	0.159772	0.0236101	0.113497	0.206047	1.31389e-11	1.08284	0.298063	1
5:146515831:G:A	5	146515831	A	G	576	71736	0.00791451	0.00822049	GPR151	23099_Body_fat_percentage_inst_mean__RINT	GCST90078903	23099	0.00759015	0.0494953	-0.0894206	0.104601	-0.049095	0.00852767	-0.0658089	-0.0323811	8.5549e-09	1.27382	0.259052	1
5:146515831:G:A	5	146515831	A	G	576	71612	0.00791451	0.00821605	GPR151	23100_Whole_body_fat_mass_inst_mean__RINT	GCST90078904	23100	0.0128726	0.0638747	-0.112322	0.138067	-0.0636716	0.0109371	-0.0851078	-0.0422353	5.82747e-09	1.39514	0.237539	1
5:113564055:G:A	5	113564055	A	G	185	72201	0.0025647	0.00291464	YTHDC2	23101_Whole_body_fat_free_mass_inst_mean__RINT	GCST90078905	23101	-0.216288	0.0843486	-0.381611	-0.050965	-0.0619755	0.0113926	-0.0843045	-0.0396465	5.32803e-08	3.28698	0.0698315	1
5:173328063:C:A	5	173328063	A	C	101	72285	0.00136007	0.00140681	STC2	23101_Whole_body_fat_free_mass_inst_mean__RINT	GCST90078905	23101	0.253348	0.0862338	0.0843292	0.422366	0.192547	0.0163779	0.160447	0.224647	6.53872e-32	0.47981	0.488508	1
5:113564055:G:A	5	113564055	A	G	185	72213	0.0025647	0.00291559	YTHDC2	23102_Whole_body_water_mass_inst_mean__RINT	GCST90078906	23102	-0.217448	0.0835846	-0.381274	-0.0536219	-0.061625	0.0114161	-0.0840002	-0.0392498	6.73633e-08	3.41179	0.0647322	1
5:173328063:C:A	5	173328063	A	C	101	72297	0.00136007	0.00140669	STC2	23102_Whole_body_water_mass_inst_mean__RINT	GCST90078906	23102	0.265847	0.0860988	0.0970936	0.434601	0.1914	0.0164151	0.159227	0.223573	2.03962e-31	0.721435	0.395674	1
5:146515831:G:A	5	146515831	A	G	576	71818	0.00791451	0.00821838	GPR151	23104_Body_mass_index_BMI_inst_mean__RINT	GCST90078907	23104	0.030527	0.0642688	-0.0954398	0.156494	-0.0630081	0.0111547	-0.0848709	-0.0411454	1.61761e-08	2.05617	0.151591	1
5:113564055:G:A	5	113564055	A	G	185	72209	0.0025647	0.00291568	YTHDC2	23105_Basal_metabolic_rate_inst_mean__RINT	GCST90078908	23105	-0.232288	0.0850487	-0.398984	-0.0655927	-0.0623849	0.0119845	-0.085874	-0.0388958	1.93489e-07	3.91317	0.0479091	1
5:173328063:C:A	5	173328063	A	C	101	72293	0.00136007	0.00140674	STC2	23105_Basal_metabolic_rate_inst_mean__RINT	GCST90078908	23105	0.260185	0.0920082	0.0798491	0.440521	0.184552	0.0172323	0.150778	0.218327	9.16577e-27	0.652829	0.419103	1
5:65470971:G:A	5	65470971	A	G	235	72151	0.00323826	0.00257545	ADAMTS6	23106_Impedance_of_whole_body_inst_mean__RINT	GCST90078909	23106	-0.0832987	0.0822275	-0.244465	0.0778672	-0.0679564	0.0150909	-0.0975341	-0.0383788	6.69577e-06	0.0336789	0.854391	1
5:80072299:A:G	5	80072299	G	A	50	72336	0.000673558	0.000594335	THBS4/THBS4-AS1	23106_Impedance_of_whole_body_inst_mean__RINT	GCST90078909	23106	-0.464707	0.339372	-1.12988	0.200462	-0.146329	0.031344	-0.207762	-0.0848958	3.03439e-06	0.87266	0.35022	1
5:80079215:C:T	5	80079215	T	C	243	72143	0.00347141	0.00345605	THBS4/THBS4-AS1	23106_Impedance_of_whole_body_inst_mean__RINT	GCST90078909	23106	-0.0986706	0.0810838	-0.257595	0.0602537	-0.0790746	0.0130579	-0.104668	-0.0534816	1.39815e-09	0.0569309	0.811414	1
5:173328063:C:A	5	173328063	A	C	101	72285	0.00136007	0.00140686	STC2	23106_Impedance_of_whole_body_inst_mean__RINT	GCST90078909	23106	-0.216568	0.106491	-0.425291	-0.00784478	-0.133947	0.0204229	-0.173975	-0.0939187	5.42934e-11	0.580583	0.446084	1
5:80072299:A:G	5	80072299	G	A	50	72340	0.000673558	0.000594306	THBS4/THBS4-AS1	23107_Impedance_of_leg_right_inst_mean__RINT	GCST90078910	23107	-0.318089	0.343429	-0.99121	0.355033	-0.175641	0.0373454	-0.248837	-0.102445	2.56173e-06	0.170032	0.680083	1
5:173328063:C:A	5	173328063	A	C	101	72289	0.00136007	0.00140679	STC2	23107_Impedance_of_leg_right_inst_mean__RINT	GCST90078910	23107	-0.357116	0.133494	-0.618765	-0.0954673	-0.170649	0.0243332	-0.218341	-0.122956	2.3328e-12	1.88836	0.169388	1
5:173328063:C:A	5	173328063	A	C	101	72289	0.00136007	0.00140681	STC2	23108_Impedance_of_leg_left_inst_mean__RINT	GCST90078911	23108	-0.224221	0.149772	-0.517775	0.0693328	-0.181044	0.0245413	-0.229144	-0.132944	1.61747e-13	0.0809348	0.776035	1
5:80079215:C:T	5	80079215	T	C	242	72128	0.00347141	0.00345496	THBS4/THBS4-AS1	23109_Impedance_of_arm_right_inst_mean__RINT	GCST90078912	23109	-0.0721838	0.073791	-0.216814	0.0724466	-0.0946444	0.0121486	-0.118455	-0.0708336	6.67125e-15	0.0902032	0.763919	1
5:173328063:C:A	5	173328063	A	C	101	72269	0.00136007	0.0014069	STC2	23109_Impedance_of_arm_right_inst_mean__RINT	GCST90078912	23109	-0.10706	0.0997479	-0.302566	0.0884457	-0.0845014	0.0189975	-0.121736	-0.047267	8.66613e-06	0.0493574	0.824185	1
5:65470971:G:A	5	65470971	A	G	235	72151	0.00323826	0.00257539	ADAMTS6	23110_Impedance_of_arm_left_inst_mean__RINT	GCST90078913	23110	-0.0612965	0.0845533	-0.227021	0.104428	-0.0625652	0.0140889	-0.090179	-0.0349515	8.96487e-06	0.000219053	0.988191	1
5:80079215:C:T	5	80079215	T	C	243	72143	0.00347141	0.00345478	THBS4/THBS4-AS1	23110_Impedance_of_arm_left_inst_mean__RINT	GCST90078913	23110	-0.0568612	0.0740741	-0.202046	0.0883241	-0.0935293	0.0121929	-0.117427	-0.0696316	1.70963e-14	0.23858	0.625234	1
5:173328063:C:A	5	173328063	A	C	101	72285	0.00136007	0.00140682	STC2	23110_Impedance_of_arm_left_inst_mean__RINT	GCST90078913	23110	-0.153959	0.103938	-0.357677	0.049759	-0.10777	0.0190669	-0.14514	-0.0703993	1.58411e-08	0.191055	0.66204	1
5:146515831:G:A	5	146515831	A	G	576	71810	0.00791451	0.00821774	GPR151	23111_Leg_fat_percentage_right_inst_mean__RINT	GCST90078914	23111	0.00170998	0.041879	-0.0803728	0.0837928	-0.0350471	0.0070265	-0.0488188	-0.0212755	6.10547e-07	0.749261	0.38671	1
5:146515831:G:A	5	146515831	A	G	576	71806	0.00791451	0.00821788	GPR151	23112_Leg_fat_mass_right_inst_mean__RINT	GCST90078915	23112	-0.00178188	0.0541752	-0.107965	0.104402	-0.0484296	0.00897512	-0.0660205	-0.0308387	6.815e-08	0.721606	0.395618	1
5:113564055:G:A	5	113564055	A	G	185	72201	0.0025647	0.00291592	YTHDC2	23113_Leg_fat_free_mass_right_inst_mean__RINT	GCST90078916	23113	-0.235002	0.0833946	-0.398455	-0.0715487	-0.063501	0.0118094	-0.086647	-0.040355	7.56673e-08	4.14606	0.0417316	1
5:173328063:C:A	5	173328063	A	C	101	72285	0.00136007	0.00140685	STC2	23113_Leg_fat_free_mass_right_inst_mean__RINT	GCST90078916	23113	0.292782	0.0898786	0.11662	0.468944	0.181612	0.0169805	0.148331	0.214893	1.07067e-26	1.47717	0.224217	1
5:113564055:G:A	5	113564055	A	G	185	72201	0.0025647	0.00291593	YTHDC2	23114_Leg_predicted_mass_right_inst_mean__RINT	GCST90078917	23114	-0.232515	0.0830066	-0.395208	-0.069822	-0.0623316	0.0117327	-0.0853273	-0.039336	1.08045e-07	4.12114	0.0423504	1
5:173328063:C:A	5	173328063	A	C	101	72285	0.00136007	0.00140686	STC2	23114_Leg_predicted_mass_right_inst_mean__RINT	GCST90078917	23114	0.28569	0.0897067	0.109864	0.461515	0.180198	0.0168703	0.147133	0.213264	1.2435e-26	1.33565	0.247803	1
5:146515831:G:A	5	146515831	A	G	576	71806	0.00791451	0.00821819	GPR151	23115_Leg_fat_percentage_left_inst_mean__RINT	GCST90078918	23115	0.0285501	0.0433172	-0.0563517	0.113452	-0.0355764	0.00693288	-0.0491646	-0.0219882	2.87367e-07	2.13682	0.143799	1
5:146515831:G:A	5	146515831	A	G	576	71802	0.00791451	0.00821825	GPR151	23116_Leg_fat_mass_left_inst_mean__RINT	GCST90078919	23116	0.0196908	0.0541917	-0.0865249	0.125906	-0.0495175	0.00886644	-0.0668954	-0.0321396	2.33942e-08	1.58847	0.207545	1
5:113564055:G:A	5	113564055	A	G	185	72197	0.0025647	0.0029161	YTHDC2	23117_Leg_fat_free_mass_left_inst_mean__RINT	GCST90078920	23117	-0.242603	0.0838763	-0.407001	-0.0782059	-0.0605948	0.0118787	-0.0838767	-0.0373129	3.37665e-07	4.61616	0.031672	1
5:173328063:C:A	5	173328063	A	C	101	72281	0.00136007	0.00140694	STC2	23117_Leg_fat_free_mass_left_inst_mean__RINT	GCST90078920	23117	0.247361	0.09352	0.0640621	0.43066	0.181029	0.0170803	0.147552	0.214505	3.0218e-26	0.486845	0.485338	1
5:113564055:G:A	5	113564055	A	G	185	72197	0.0025647	0.00291614	YTHDC2	23118_Leg_predicted_mass_left_inst_mean__RINT	GCST90078921	23118	-0.254448	0.0843654	-0.419805	-0.089092	-0.0606554	0.011801	-0.083785	-0.0375259	2.74951e-07	5.17525	0.0229109	1
5:173328063:C:A	5	173328063	A	C	101	72281	0.00136007	0.00140696	STC2	23118_Leg_predicted_mass_left_inst_mean__RINT	GCST90078921	23118	0.242636	0.0931736	0.0600161	0.425257	0.180388	0.0169685	0.147131	0.213646	2.14312e-26	0.432016	0.511001	1
5:146515831:G:A	5	146515831	A	G	576	71802	0.00791451	0.00821887	GPR151	23119_Arm_fat_percentage_right_inst_mean__RINT	GCST90078922	23119	0.02462	0.0491051	-0.0716261	0.120866	-0.0410224	0.00855379	-0.0577875	-0.0242573	1.62014e-06	1.73433	0.187859	1
5:146515831:G:A	5	146515831	A	G	576	71790	0.00791451	0.00821949	GPR151	23120_Arm_fat_mass_right_inst_mean__RINT	GCST90078923	23120	0.0267084	0.0628527	-0.0964828	0.1499	-0.063029	0.0109851	-0.0845594	-0.0414985	9.59924e-09	1.97803	0.159598	1
5:113564055:G:A	5	113564055	A	G	185	72189	0.0025647	0.00291645	YTHDC2	23121_Arm_fat_free_mass_right_inst_mean__RINT	GCST90078924	23121	-0.193167	0.0800365	-0.350039	-0.0362953	-0.0566236	0.011324	-0.0788182	-0.034429	5.72349e-07	2.85336	0.0911832	1
5:173328063:C:A	5	173328063	A	C	101	72273	0.00136007	0.00140711	STC2	23121_Arm_fat_free_mass_right_inst_mean__RINT	GCST90078924	23121	0.190193	0.0922886	0.00930752	0.371079	0.165573	0.0162826	0.13366	0.197487	2.73431e-24	0.0690196	0.79277	1
5:113564055:G:A	5	113564055	A	G	185	72189	0.0025647	0.0029165	YTHDC2	23122_Arm_predicted_mass_right_inst_mean__RINT	GCST90078925	23122	-0.176492	0.079446	-0.332206	-0.0207777	-0.0538679	0.0112777	-0.0759717	-0.031764	1.78371e-06	2.3353	0.126471	1
5:173328063:C:A	5	173328063	A	C	101	72273	0.00136007	0.00140713	STC2	23122_Arm_predicted_mass_right_inst_mean__RINT	GCST90078925	23122	0.197419	0.0899485	0.0211201	0.373718	0.163974	0.016216	0.132191	0.195757	4.89516e-24	0.133903	0.714419	1
5:146515831:G:A	5	146515831	A	G	576	71790	0.00791451	0.00822009	GPR151	23123_Arm_fat_percentage_left_inst_mean__RINT	GCST90078926	23123	0.017515	0.049696	-0.0798891	0.114919	-0.0404809	0.0085195	-0.0571788	-0.023783	2.01856e-06	1.32304	0.250048	1
5:146515831:G:A	5	146515831	A	G	576	71780	0.00791451	0.00822073	GPR151	23124_Arm_fat_mass_left_inst_mean__RINT	GCST90078927	23124	0.0342278	0.0632165	-0.0896765	0.158132	-0.0616095	0.0109915	-0.0831524	-0.0400667	2.0799e-08	2.23087	0.135278	1
5:113564055:G:A	5	113564055	A	G	185	72171	0.0025647	0.00291694	YTHDC2	23125_Arm_fat_free_mass_left_inst_mean__RINT	GCST90078928	23125	-0.220356	0.0808629	-0.378848	-0.0618652	-0.0594859	0.0116117	-0.0822445	-0.0367273	3.00856e-07	3.87784	0.0489274	1
5:173328063:C:A	5	173328063	A	C	101	72255	0.00136007	0.00140734	STC2	23125_Arm_fat_free_mass_left_inst_mean__RINT	GCST90078928	23125	0.247787	0.09075	0.0699167	0.425657	0.172567	0.0166963	0.139843	0.205291	4.86295e-25	0.664527	0.414966	1
5:113564055:G:A	5	113564055	A	G	185	72163	0.0025647	0.00291706	YTHDC2	23126_Arm_predicted_mass_left_inst_mean__RINT	GCST90078929	23126	-0.224641	0.0791805	-0.379835	-0.069447	-0.0580449	0.0115569	-0.0806961	-0.0353937	5.09982e-07	4.33448	0.0373478	1
5:173328063:C:A	5	173328063	A	C	101	72247	0.00136007	0.0014074	STC2	23126_Arm_predicted_mass_left_inst_mean__RINT	GCST90078929	23126	0.240808	0.0909643	0.0625183	0.419098	0.173549	0.0166175	0.14098	0.206119	1.56498e-25	0.529061	0.467002	1
5:80079215:C:T	5	80079215	T	C	243	72097	0.00347141	0.00345464	THBS4/THBS4-AS1	23127_Trunk_fat_percentage_inst_mean__RINT	GCST90078930	23127	-0.18682	0.099072	-0.381001	0.00736119	-0.0750433	0.0158518	-0.106112	-0.0439744	2.20066e-06	1.24114	0.265251	1
5:146515831:G:A	5	146515831	A	G	576	71760	0.00791451	0.00822192	GPR151	23127_Trunk_fat_percentage_inst_mean__RINT	GCST90078930	23127	0.0146369	0.0599326	-0.102831	0.132105	-0.0601629	0.0102784	-0.0803081	-0.0400177	4.81754e-09	1.51316	0.218657	1
5:146515831:G:A	5	146515831	A	G	576	71752	0.00791451	0.00822227	GPR151	23128_Trunk_fat_mass_inst_mean__RINT	GCST90078931	23128	0.0106591	0.0650695	-0.116877	0.138195	-0.0647799	0.0112645	-0.0868579	-0.0427019	8.88178e-09	1.305	0.253301	1
5:113564055:G:A	5	113564055	A	G	185	72131	0.0025647	0.00291552	YTHDC2	23129_Trunk_fat_free_mass_inst_mean__RINT	GCST90078932	23129	-0.182481	0.0857954	-0.35064	-0.0143218	-0.0579964	0.0113995	-0.080339	-0.0356538	3.62573e-07	2.06872	0.150348	1
5:173328063:C:A	5	173328063	A	C	101	72215	0.00136007	0.0014078	STC2	23129_Trunk_fat_free_mass_inst_mean__RINT	GCST90078932	23129	0.245883	0.0911808	0.0671682	0.424597	0.195239	0.0163846	0.163126	0.227352	9.76197e-33	0.298841	0.58461	1
5:113564055:G:A	5	113564055	A	G	185	72119	0.0025647	0.0029146	YTHDC2	23130_Trunk_predicted_mass_inst_mean__RINT	GCST90078933	23130	-0.184207	0.0854604	-0.351709	-0.0167047	-0.0569654	0.0113678	-0.0792459	-0.0346848	5.41184e-07	2.17827	0.139972	1
5:173328063:C:A	5	173328063	A	C	101	72203	0.00136007	0.00140793	STC2	23130_Trunk_predicted_mass_inst_mean__RINT	GCST90078933	23130	0.242165	0.090727	0.0643404	0.41999	0.193986	0.0163357	0.161969	0.226004	1.59723e-32	0.273144	0.60123	1
5:173328063:C:A	5	173328063	A	C	93	70395	0.00136007	0.00139916	STC2	30000_White_blood_cell_leukocyte_count_inst_mean__RINT	GCST90078978	30000	-0.415779	0.180003	-0.768585	-0.0629735	-0.156365	0.0274314	-0.21013	-0.102601	1.19645e-08	2.02982	0.154239	1
5:1083771:G:A	5	1083771	A	G	56	70432	0.000816041	0.000641113	SLC12A7	30070_Red_blood_cell_erythrocyte_distribution_width_inst_mean__RINT	GCST90078986	30070	-0.315789	0.256496	-0.818521	0.186943	-0.22068	0.0399936	-0.299066	-0.142294	3.43127e-08	0.13423	0.714085	1
5:76570598:C:T	5	76570598	T	C	39	70429	0.000518188	0.000636195	IQGAP2	30080_Platelet_count_inst_mean__RINT	GCST90078987	30080	-0.347706	0.245021	-0.827947	0.132534	-0.268257	0.0379926	-0.342721	-0.193793	1.65559e-12	0.102673	0.748645	1
5:76665143:G:C	5	76665143	C	G	411	70069	0.00614006	0.00585312	IQGAP2	30080_Platelet_count_inst_mean__RINT	GCST90078987	30080	-0.118536	0.0777321	-0.270891	0.033819	-0.176117	0.0125135	-0.200643	-0.151591	5.47553e-45	0.534868	0.464567	1
5:60767867:G:A	5	60767867	A	G	32	70456	0.000466309	0.000492285	ELOVL7	30100_Mean_platelet_thrombocyte_volume_inst_mean__RINT	GCST90078989	30100	0.237365	0.340083	-0.429197	0.903927	0.213372	0.0417169	0.131609	0.295136	3.14118e-07	0.0049037	0.944173	1
5:75596407:C:T	5	75596407	T	C	29	70459	0.000401544	0.000517672	POLK	30100_Mean_platelet_thrombocyte_volume_inst_mean__RINT	GCST90078989	30100	0.195068	0.428977	-0.645726	1.03586	0.191355	0.0406626	0.111658	0.271052	2.52723e-06	7.42573e-05	0.993125	1
5:76570598:C:T	5	76570598	T	C	39	70429	0.000518188	0.000634998	IQGAP2	30100_Mean_platelet_thrombocyte_volume_inst_mean__RINT	GCST90078989	30100	0.651693	0.144912	0.367665	0.935721	0.764998	0.0368964	0.692682	0.837313	1.72101e-95	0.574124	0.448625	1
5:76665143:G:C	5	76665143	C	G	411	70069	0.00614006	0.00585319	IQGAP2	30100_Mean_platelet_thrombocyte_volume_inst_mean__RINT	GCST90078989	30100	0.327023	0.0783976	0.173364	0.480683	0.337596	0.012141	0.313801	0.361392	3.63163e-170	0.0177608	0.89398	1
5:76677256:A:C	5	76677256	C	A	34	70454	0.000466309	0.000423442	IQGAP2	30100_Mean_platelet_thrombocyte_volume_inst_mean__RINT	GCST90078989	30100	0.269752	0.270899	-0.26121	0.800714	0.294079	0.0449299	0.206018	0.38214	5.93784e-11	0.00784837	0.929407	1
5:141415641:TA:T	5	141415641	T	TA	403	60505	0.00650874	0.00732425	PCDHGA1/PCDHGA2/PCDHGA3/PCDHGB1/PCDHGA4/PCDHGB2/PCDHGA5/PCDHGB3/PCDHGA6/PCDHGA7/PCDHGB4/PCDHGA8/PCDHGA9/PCDHGA10/PCDHGB5/PCDHGB6	30100_Mean_platelet_thrombocyte_volume_inst_mean__RINT	GCST90078989	30100	0.162041	0.0800456	0.00515163	0.31893	0.0877829	0.0114976	0.0652479	0.110318	2.26076e-14	0.843225	0.358476	1
5:141645123:AAGTC:A	5	141645123	A	AAGTC	172	70316	0.0023704	0.00247266	FCHSD1	30100_Mean_platelet_thrombocyte_volume_inst_mean__RINT	GCST90078989	30100	-0.0843723	0.12134	-0.322199	0.153454	0.0865581	0.0185921	0.0501183	0.122998	3.22971e-06	1.93889	0.16379	1
5:76665143:G:C	5	76665143	C	G	411	70031	0.00614006	0.00585255	IQGAP2	30110_Platelet_distribution_width_inst_mean__RINT	GCST90078990	30110	0.0946154	0.0833585	-0.0687672	0.257998	0.0909128	0.012832	0.0657626	0.116063	1.39189e-12	0.00192728	0.964983	1
5:35876463:T:C	5	35876463	C	T	59	70231	0.000828994	0.000718691	IL7R	30120_Lymphocyte_count_inst_mean__RINT	GCST90078991	30120	0.266129	0.184363	-0.0952227	0.627481	0.190481	0.0382573	0.115498	0.265464	6.39288e-07	0.161413	0.687859	1
5:72460692:C:A	5	72460692	A	C	268	70022	0.00382114	0.00337027	ZNF366/	30120_Lymphocyte_count_inst_mean__RINT	GCST90078991	30120	0.19365	0.127376	-0.0560075	0.443307	0.0840283	0.0176858	0.0493647	0.118692	2.02253e-06	0.726644	0.393973	1
5:83493674:G:A	5	83493674	A	G	219	70071	0.00303101	0.00335026	VCAN	30130_Monocyte_count_inst_mean__RINT	GCST90078992	30130	0.0826082	0.106811	-0.126742	0.291959	0.0903967	0.0169218	0.0572305	0.123563	9.19176e-08	0.00518687	0.942586	1
5:173328063:C:A	5	173328063	A	C	93	70197	0.00136007	0.00139684	STC2	30140_Neutrophill_count_inst_mean__RINT	GCST90078993	30140	-0.490678	0.181087	-0.845609	-0.135746	-0.138156	0.02749	-0.192035	-0.0842763	5.01674e-07	3.70425	0.054274	1
5:35876463:T:C	5	35876463	C	T	59	70231	0.000828994	0.000718691	IL7R	30150_Eosinophill_count_inst_mean__RINT	GCST90078994	30150	0.443905	0.233634	-0.014018	0.901828	0.172003	0.0377394	0.0980356	0.245971	5.17266e-06	1.31998	0.250597	1
5:72460692:C:A	5	72460692	A	C	268	70022	0.00382114	0.00337023	ZNF366/	30180_Lymphocyte_percentage_inst_mean__RINT	GCST90078995	30180	0.147132	0.123163	-0.0942675	0.388531	0.0922631	0.0175696	0.0578274	0.126699	1.51027e-07	0.194509	0.65919	1
5:83493674:G:A	5	83493674	A	G	219	70071	0.00303101	0.00335022	VCAN	30190_Monocyte_percentage_inst_mean__RINT	GCST90078996	30190	0.114851	0.105355	-0.0916448	0.321347	0.106164	0.0170574	0.072732	0.139596	4.84858e-10	0.00662513	0.935128	1
5:72460692:C:A	5	72460692	A	C	268	70022	0.00382114	0.00337023	ZNF366/	30200_Neutrophill_percentage_inst_mean__RINT	GCST90078997	30200	-0.132619	0.116668	-0.361288	0.0960507	-0.09149	0.0178802	-0.126535	-0.0564454	3.10708e-07	0.121423	0.727496	1
5:76570598:C:T	5	76570598	T	C	39	68641	0.000518188	0.000635528	IQGAP2	30250_Reticulocyte_count_inst_mean__RINT	GCST90079001	30250	0.41016	0.249325	-0.0785166	0.898837	0.181462	0.0408548	0.101388	0.261536	8.92763e-06	0.819383	0.365361	1
5:76665143:G:C	5	76665143	C	G	402	68290	0.00614006	0.00585923	IQGAP2	30250_Reticulocyte_count_inst_mean__RINT	GCST90079001	30250	0.147899	0.0864732	-0.0215886	0.317386	0.0806163	0.0134412	0.0542721	0.106961	2.00114e-09	0.591118	0.441987	1
5:76570598:C:T	5	76570598	T	C	39	68581	0.000518188	0.000634563	IQGAP2	30280_Immature_reticulocyte_fraction_inst_mean__RINT	GCST90079004	30280	0.385375	0.253017	-0.110539	0.881288	0.195091	0.0419044	0.11296	0.277222	3.23019e-06	0.550492	0.458117	1
5:76570598:C:T	5	76570598	T	C	39	68581	0.000518188	0.000634561	IQGAP2	30290_High_light_scatter_reticulocyte_percentage_inst_mean__RINT	GCST90079005	30290	0.48393	0.257703	-0.0211676	0.989028	0.204729	0.0411973	0.123984	0.285474	6.71349e-07	1.14455	0.284692	1
5:76665143:G:C	5	76665143	C	G	402	68230	0.00614006	0.00585796	IQGAP2	30290_High_light_scatter_reticulocyte_percentage_inst_mean__RINT	GCST90079005	30290	0.109509	0.0820686	-0.0513456	0.270363	0.0787405	0.0135449	0.0521929	0.105288	6.12596e-09	0.136831	0.711452	1
5:76570598:C:T	5	76570598	T	C	39	68581	0.000518188	0.000634563	IQGAP2	30300_High_light_scatter_reticulocyte_count_inst_mean__RINT	GCST90079006	30300	0.493068	0.256607	-0.00988125	0.996016	0.21773	0.0408065	0.13775	0.297709	9.51998e-08	1.12292	0.28929	1
5:76665143:G:C	5	76665143	C	G	402	68230	0.00614006	0.00585797	IQGAP2	30300_High_light_scatter_reticulocyte_count_inst_mean__RINT	GCST90079006	30300	0.121521	0.0831661	-0.0414844	0.284527	0.0806736	0.0134165	0.0543778	0.106969	1.82084e-09	0.235117	0.627755	1
5:76570598:C:T	5	76570598	T	C	34	58170	0.000518188	0.000650042	IQGAP2	30600_Albumin_inst_mean__RINT	GCST90079012	30600	-0.15509	0.161638	-0.471901	0.161721	-0.225848	0.0426746	-0.309489	-0.142207	1.20765e-07	0.179142	0.672112	1
5:65470971:G:A	5	65470971	A	G	199	63387	0.00323826	0.00255784	ADAMTS6	3062_Forced_vital_capacity_FVC_inst_mean__RINT	GCST90079015	3062	-0.0884629	0.0835299	-0.252182	0.0752557	-0.0906907	0.0148865	-0.119868	-0.0615137	1.11417e-09	0.000689397	0.979053	1
5:173328063:C:A	5	173328063	A	C	89	63497	0.00136007	0.00141354	STC2	3062_Forced_vital_capacity_FVC_inst_mean__RINT	GCST90079015	3062	0.249487	0.123751	0.00693504	0.492038	0.10122	0.0200243	0.0619731	0.140467	4.30709e-07	1.39883	0.236919	1
5:65470971:G:A	5	65470971	A	G	199	63387	0.00323826	0.00255784	ADAMTS6	3063_Forced_expiratory_volume_in_1_second_FEV1_inst_mean__RINT	GCST90079017	3063	-0.09574	0.0835811	-0.259559	0.068079	-0.079269	0.0154843	-0.109618	-0.0489202	3.06673e-07	0.0375464	0.846357	1
5:69197074:T:TA	5	69197074	TA	T	30	67572	0.000429844	8.73704e-05	CENPH	30720_Cystatin_C_inst_mean__RINT	GCST90079027	30720	-0.0729761	0.232549	-0.528773	0.382821	0.43648	0.0967728	0.246809	0.626151	6.47186e-06	4.09093	0.043114	1
5:13919189:G:A	5	13919189	A	G	55	67501	0.000764229	0.000576933	DNAH5	30770_IGF_1_inst_mean__RINT	GCST90079032	30770	0.305568	0.268441	-0.220577	0.831713	0.19179	0.0411	0.111235	0.272344	3.06499e-06	0.175531	0.675243	1
5:177386432:C:T	5	177386432	T	C	216	57780	0.00397658	0.0042855	SLC34A1	30810_Phosphate_inst_mean__RINT	GCST90079037	30810	-0.203064	0.127674	-0.453304	0.0471767	-0.101625	0.0164801	-0.133926	-0.0693249	6.97958e-10	0.62091	0.430709	1
5:76570598:C:T	5	76570598	T	C	34	57996	0.000518188	0.000648127	IQGAP2	30860_Total_protein_inst_mean__RINT	GCST90079043	30860	-0.0793922	0.254366	-0.577949	0.419165	-0.221915	0.0429199	-0.306036	-0.137794	2.33535e-07	0.305252	0.580608	1
5:150080979:A:C	5	150080979	C	A	348	57690	0.00584182	0.00657311	CSF1R	30860_Total_protein_inst_mean__RINT	GCST90079043	30860	0.0622485	0.0910792	-0.116267	0.240764	0.0728921	0.0134331	0.0465638	0.0992204	5.75266e-08	0.0133658	0.907961	1
5:173328063:C:A	5	173328063	A	C	48	34516	0.00136007	0.00144655	STC2	3143_Ankle_spacing_width_inst_mean__RINT	GCST90079048	3143	0.350069	0.180724	-0.00414951	0.704288	0.168429	0.0299132	0.1098	0.227058	1.79594e-08	0.98323	0.321403	1
5:173328063:C:A	5	173328063	A	C	102	73670	0.00136007	0.00141171	STC2	46_Hand_grip_strength_left_inst_mean__RINT	GCST90079216	46	0.0570568	0.11451	-0.167383	0.281496	0.109941	0.0192318	0.0722472	0.147634	1.08669e-08	0.207437	0.648784	1
5:173328063:C:A	5	173328063	A	C	102	73732	0.00136007	0.00140922	STC2	47_Hand_grip_strength_right_inst_mean__RINT	GCST90079219	47	0.0283906	0.121135	-0.209034	0.265815	0.113171	0.0192609	0.0754208	0.150922	4.21043e-09	0.477757	0.48944	1
5:146515831:G:A	5	146515831	A	G	588	73540	0.00791451	0.00819407	GPR151	48_Waist_circumference_inst_mean__RINT	GCST90079228	48	-0.00514741	0.0587	-0.120199	0.109904	-0.05912	0.010021	-0.0787608	-0.0394791	3.64374e-09	0.821476	0.364749	1
5:10761041:C:A	5	10761041	A	C	192	73890	0.00259061	0.00255433	DAP/DAP-DT	50_Standing_height_inst_mean__RINT	GCST90079277	50	0.0694543	0.0565021	-0.0412899	0.180198	0.0748922	0.0123894	0.0506093	0.0991751	1.49561e-09	0.00883781	0.925102	1
5:32782990:G:A	5	32782990	A	G	238	73844	0.00318645	0.00371875	NPR3	50_Standing_height_inst_mean__RINT	GCST90079277	50	0.108954	0.0670567	-0.022477	0.240385	0.0583824	0.0102776	0.0382386	0.0785262	1.34285e-08	0.555709	0.455994	1
5:32786307:C:T	5	32786307	T	C	104	73880	0.00143872	0.00138934	NPR3	50_Standing_height_inst_mean__RINT	GCST90079277	50	0.0338985	0.0839974	-0.130736	0.198533	0.126101	0.0168105	0.093153	0.159049	6.3179e-14	1.1585	0.281776	1
5:43277223:A:AG	5	43277223	AG	A	73	74007	0.000958549	0.000866825	NIM1K	50_Standing_height_inst_mean__RINT	GCST90079277	50	0.0198256	0.156587	-0.287086	0.326737	-0.112787	0.0213049	-0.154543	-0.0710297	1.19714e-07	0.70419	0.401379	1
5:65470971:G:A	5	65470971	A	G	241	73841	0.00323826	0.00257632	ADAMTS6	50_Standing_height_inst_mean__RINT	GCST90079277	50	-0.189527	0.0660104	-0.318907	-0.0601464	-0.116309	0.0123259	-0.140468	-0.0921511	3.86652e-21	1.18884	0.275563	1
5:72460692:C:A	5	72460692	A	C	286	73796	0.00382114	0.00337459	ZNF366/	50_Standing_height_inst_mean__RINT	GCST90079277	50	-0.0217382	0.0545852	-0.128725	0.0852488	-0.0593677	0.0108074	-0.0805498	-0.0381856	3.94624e-08	0.457307	0.498885	1
5:108835708:G:T	5	108835708	T	G	618	73394	0.00838474	0.00804353	FER	50_Standing_height_inst_mean__RINT	GCST90079277	50	0.00209749	0.0351881	-0.0668713	0.0710663	-0.0444722	0.00700226	-0.0581964	-0.030748	2.1375e-10	1.6848	0.194288	1
5:173328063:C:A	5	173328063	A	C	102	73980	0.00136007	0.0014103	STC2	50_Standing_height_inst_mean__RINT	GCST90079277	50	0.216096	0.0732919	0.0724435	0.359748	0.231676	0.0166572	0.199028	0.264323	5.62606e-44	0.0429706	0.835781	1
5:177994113:C:T	5	177994113	T	C	36	74046	0.000479262	0.000654546	PROP1	50_Standing_height_inst_mean__RINT	GCST90079277	50	0.148319	0.17091	-0.186665	0.483303	-0.118152	0.0244612	-0.166095	-0.0702087	1.36421e-06	2.38208	0.122734	1
5:180316810:C:T	5	180316810	T	C	44	74034	0.000608808	0.000368779	GFPT2	50_Standing_height_inst_mean__RINT	GCST90079277	50	-0.311361	0.115567	-0.537873	-0.0848496	-0.151158	0.0325869	-0.215027	-0.0872885	3.5078e-06	1.78011	0.182135	1
5:90685822:C:T	5	90685822	T	C	171	73899	0.0023057	0.00216767	ADGRV1	51_Seated_height_inst_mean__RINT	GCST90079330	51	-0.24866	0.092268	-0.429505	-0.067815	-0.0742558	0.016614	-0.106819	-0.041693	7.84104e-06	3.46063	0.0628462	1
5:108835708:G:T	5	108835708	T	G	618	73386	0.00838474	0.00804451	FER	51_Seated_height_inst_mean__RINT	GCST90079330	51	-0.0304293	0.0483693	-0.125233	0.0643745	-0.040859	0.00864898	-0.0578107	-0.0239073	2.31095e-06	0.0450546	0.831904	1
5:173328063:C:A	5	173328063	A	C	102	73972	0.00136007	0.00141027	STC2	51_Seated_height_inst_mean__RINT	GCST90079330	51	0.326222	0.111483	0.107714	0.544729	0.187216	0.0205759	0.146888	0.227544	9.13537e-20	1.50348	0.220136	1
6:30147543:G:T	6	30147543	T	G	429	73645	0.00575115	0.00631709	TRIM40	20015_Sitting_height_inst_mean__RINT	GCST90078245	20015	-0.0769831	0.0544772	-0.183758	0.0297922	-0.0546923	0.00909381	-0.0725158	-0.0368687	1.80747e-09	0.162887	0.686513	1
6:83398366:C:T	6	83398366	T	C	273	28957	0.00827763	0.00777489	ME1	20022_Birth_weight_inst_mean__RINT	GCST90078251	20022	-0.099377	0.10732	-0.309725	0.110971	-0.0830926	0.0156333	-0.113733	-0.0524519	1.06599e-07	0.0225456	0.880645	1
6:32394744:C:A	6	32394744	A	C	203	48723	0.00475389	0.00472255	BTNL2/TSBP1-AS1	20256_Forced_expiratory_volume_in_1_second_FEV1_Z_score_inst_mean__RINT	GCST90078388	20256	-0.077856	0.133616	-0.339744	0.184031	-0.0750184	0.0168132	-0.107972	-0.0420651	8.12481e-06	0.000443987	0.983189	1
6:151807928:C:T	6	151807928	T	C	374	72012	0.00522007	0.00540877	ESR1	23101_Whole_body_fat_free_mass_inst_mean__RINT	GCST90078905	23101	-0.0249482	0.0473117	-0.117679	0.0677828	0.038165	0.0083717	0.0217568	0.0545733	5.14428e-06	1.72549	0.188987	1
6:151807928:C:T	6	151807928	T	C	374	72024	0.00522007	0.00540951	ESR1	23102_Whole_body_water_mass_inst_mean__RINT	GCST90078906	23102	-0.0236955	0.0473315	-0.116465	0.0690743	0.0391349	0.00838967	0.0226914	0.0555783	3.09143e-06	1.70846	0.191186	1
6:33178970:G:A	6	33178970	A	G	289	72081	0.00417088	0.00355412	COL11A2	23109_Impedance_of_arm_right_inst_mean__RINT	GCST90078912	23109	0.0526274	0.0704943	-0.0855415	0.190796	0.0647428	0.0119395	0.0413418	0.0881439	5.87515e-08	0.0287135	0.865442	1
6:168653186:G:A	6	168653186	A	G	669	71701	0.0091837	0.00899149	SMOC2	23109_Impedance_of_arm_right_inst_mean__RINT	GCST90078912	23109	0.0655056	0.0441932	-0.0211131	0.152124	0.0354242	0.00754987	0.0206267	0.0502217	2.70512e-06	0.450186	0.502247	1
6:33178970:G:A	6	33178970	A	G	289	72097	0.00417088	0.00355393	COL11A2	23110_Impedance_of_arm_left_inst_mean__RINT	GCST90078913	23110	0.0355215	0.0711651	-0.103962	0.175005	0.0622139	0.0119858	0.0387221	0.0857057	2.09592e-07	0.136802	0.711481	1
6:168653186:G:A	6	168653186	A	G	670	71716	0.0091837	0.0089922	SMOC2	23110_Impedance_of_arm_left_inst_mean__RINT	GCST90078913	23110	0.0539172	0.0432778	-0.0309073	0.138742	0.0363559	0.00757866	0.021502	0.0512098	1.60948e-06	0.159758	0.689379	1
6:31632862:C:T	6	31632862	T	C	100	72216	0.00139893	0.00127793	PRRC2A	23129_Trunk_fat_free_mass_inst_mean__RINT	GCST90078932	23129	0.130262	0.101297	-0.068279	0.328804	-0.0793153	0.017198	-0.113023	-0.0456079	3.99009e-06	4.16063	0.0413741	1
6:151807928:C:T	6	151807928	T	C	374	71942	0.00522007	0.00541142	ESR1	23129_Trunk_fat_free_mass_inst_mean__RINT	GCST90078932	23129	-0.0314059	0.0475054	-0.124516	0.0617046	0.0395014	0.00837821	0.0230804	0.0559224	2.41975e-06	2.1607	0.14158	1
6:31632862:C:T	6	31632862	T	C	100	72204	0.00139893	0.00127805	PRRC2A	23130_Trunk_predicted_mass_inst_mean__RINT	GCST90078933	23130	0.13191	0.100386	-0.0648467	0.328666	-0.0795685	0.0171464	-0.113175	-0.0459622	3.47491e-06	4.31218	0.0378405	1
6:151807928:C:T	6	151807928	T	C	374	71930	0.00522007	0.00541192	ESR1	23130_Trunk_predicted_mass_inst_mean__RINT	GCST90078933	23130	-0.0304336	0.0471732	-0.122893	0.0620258	0.0396657	0.00835308	0.023294	0.0560375	2.0479e-06	2.14106	0.143403	1
6:31693102:C:T	6	31693102	T	C	108	70380	0.00158027	0.00176166	ABHD16A/	30000_White_blood_cell_leukocyte_count_inst_mean__RINT	GCST90078978	30000	0.217432	0.149228	-0.0750546	0.509919	0.124653	0.0245573	0.0765217	0.172784	3.85434e-07	0.376354	0.539561	1
6:16290617:T:TAC	6	16290617	TAC	T	154	70330	0.00215026	0.00185036	GMPR	30010_Red_blood_cell_erythrocyte_count_inst_mean__RINT	GCST90078979	30010	-0.260743	0.120712	-0.497339	-0.0241473	-0.135961	0.0200936	-0.175343	-0.0965777	1.3207e-11	1.03976	0.307877	1
6:16285830:C:A	6	16285830	A	C	120	70360	0.00180056	0.00155759	GMPR	30020_Haemoglobin_concentration_inst_mean__RINT	GCST90078980	30020	0.190721	0.125215	-0.0547007	0.436143	0.117212	0.0207822	0.0764795	0.157944	1.70034e-08	0.335404	0.562494	1
6:16290617:T:TAC	6	16290617	TAC	T	154	70330	0.00215026	0.00185037	GMPR	30020_Haemoglobin_concentration_inst_mean__RINT	GCST90078980	30020	-0.0469347	0.105415	-0.253548	0.159678	0.0992996	0.0190414	0.0619792	0.13662	1.83879e-07	1.86359	0.172211	1
6:26183814:TC:T	6	26183814	T	TC	178	70302	0.00250006	0.00269511	H2BC6//	30020_Haemoglobin_concentration_inst_mean__RINT	GCST90078980	30020	-0.0497551	0.109321	-0.264025	0.164515	0.0787393	0.0157927	0.0477862	0.109692	6.17005e-07	1.35328	0.244705	1
6:26385035:C:G	6	26385035	G	C	536	69952	0.00762934	0.00752902	BTN2A2//	30020_Haemoglobin_concentration_inst_mean__RINT	GCST90078980	30020	-0.0165199	0.0573264	-0.12888	0.09584	-0.0521212	0.00951997	-0.07078	-0.0334624	4.37677e-08	0.375326	0.540116	1
6:16285830:C:A	6	16285830	A	C	120	70360	0.00180056	0.00155759	GMPR	30040_Mean_corpuscular_volume_inst_mean__RINT	GCST90078982	30040	0.316776	0.169881	-0.01619	0.649742	0.299783	0.0248874	0.251004	0.348561	2.04675e-33	0.00979542	0.921161	1
6:16290617:T:TAC	6	16290617	TAC	T	154	70330	0.00215026	0.00185037	GMPR	30040_Mean_corpuscular_volume_inst_mean__RINT	GCST90078982	30040	0.40316	0.157342	0.094769	0.71155	0.334167	0.0228027	0.289474	0.37886	1.25722e-48	0.188317	0.664321	1
6:26183814:TC:T	6	26183814	T	TC	178	70302	0.00250006	0.00269511	H2BC6//	30040_Mean_corpuscular_volume_inst_mean__RINT	GCST90078982	30040	0.104706	0.118225	-0.127016	0.336427	0.104915	0.0189123	0.0678472	0.141982	2.89891e-08	3.0496e-06	0.998607	1
6:26234813:C:T	6	26234813	T	C	338	70150	0.00470195	0.00469715	H1-3//	30040_Mean_corpuscular_volume_inst_mean__RINT	GCST90078982	30040	0.00164769	0.0852366	-0.165416	0.168712	-0.0668485	0.0143361	-0.0949467	-0.0387503	3.1169e-06	0.628008	0.428087	1
6:32212907:A:C	6	32212907	C	A	367	70105	0.00528552	0.0054578	NOTCH4	30040_Mean_corpuscular_volume_inst_mean__RINT	GCST90078982	30040	0.118938	0.0874795	-0.052522	0.290398	0.058884	0.0133063	0.0328041	0.0849639	9.63251e-06	0.460611	0.497339	1
6:109453757:C:T	6	109453757	T	C	302	70186	0.00420974	0.00430353	MICAL1	30040_Mean_corpuscular_volume_inst_mean__RINT	GCST90078982	30040	-0.210737	0.0775189	-0.362674	-0.0587999	-0.0718602	0.0149758	-0.101212	-0.0425082	1.59912e-06	3.09407	0.078578	1
6:16285830:C:A	6	16285830	A	C	120	70360	0.00180056	0.0015576	GMPR	30050_Mean_corpuscular_haemoglobin_inst_mean__RINT	GCST90078983	30050	0.320675	0.181575	-0.0352122	0.676561	0.358971	0.0248801	0.310207	0.407735	3.44762e-47	0.0436642	0.83448	1
6:16290617:T:TAC	6	16290617	TAC	T	154	70330	0.00215026	0.00185038	GMPR	30050_Mean_corpuscular_haemoglobin_inst_mean__RINT	GCST90078983	30050	0.420332	0.155252	0.116037	0.724626	0.400526	0.022796	0.355847	0.445206	4.18164e-69	0.0159311	0.899559	1
6:26183814:TC:T	6	26183814	T	TC	178	70302	0.00250006	0.00269513	H2BC6//	30050_Mean_corpuscular_haemoglobin_inst_mean__RINT	GCST90078983	30050	0.13614	0.122192	-0.103356	0.375636	0.107718	0.0189067	0.070662	0.144775	1.21672e-08	0.052838	0.818197	1
6:26234813:C:T	6	26234813	T	C	338	70150	0.00470195	0.00469719	H1-3//	30050_Mean_corpuscular_haemoglobin_inst_mean__RINT	GCST90078983	30050	-0.0778123	0.0923592	-0.258836	0.103212	-0.0700035	0.0143318	-0.0980934	-0.0419136	1.03706e-06	0.00698037	0.933415	1
6:30546800:G:A	6	30546800	A	G	53	70411	0.000777303	0.000914391	GNL1	30050_Mean_corpuscular_haemoglobin_inst_mean__RINT	GCST90078983	30050	-0.227421	0.214148	-0.64715	0.192309	-0.144036	0.0324174	-0.207572	-0.0804987	8.86462e-06	0.148219	0.700243	1
6:31693102:C:T	6	31693102	T	C	108	70380	0.00158027	0.00176166	ABHD16A/	30050_Mean_corpuscular_haemoglobin_inst_mean__RINT	GCST90078983	30050	0.256094	0.145827	-0.0297274	0.541915	0.105259	0.0234276	0.059342	0.151177	7.02421e-06	1.04294	0.307138	1
[truncated: 1,046,963+ more rows]
