# Supplementary material for: Evaluating confounding in rare variant genome wide association studies
Source: Nat Commun. 2026 May 29;17:7002. doi: 10.1038/s41467-026-73776-9 (PMC13392019; doi:10.1038/s41467-026-73776-9)
Supplement: Supplementary file 4 — Supplementary Dataset 2 [file 41467_2026_73776_MOESM4_ESM.xlsx]

## Sheet: Data2
Supplementary Data 2: Genetic instruments used for rare variants Mendelian randomisation analysis of height (exposure) on years in education (outcome) with population (Backman et al.) or within-sibship GWAS derived effect estimates
CHR = chromosome, BP = base pair position, EA = effect allele, OA = other allele, EAF = effect allele frequency, SE = standard error, P = p-value. Population data is taken from Backman et al. Supplementary Data Table SD2.
						Population (Backman et al.)									Within-sibship
SNP	CHR	BP	EA	OA	EAF	beta (exposure)	SE (exposure)	P (exposure)	beta (outcome)	SE (outcome)	P (outcome)	Wald ratio	Wald ratio SE	Wald ratio P	beta (exposure)	SE (exposure)	P (exposure)	beta (outcome)	SE (outcome)	P (outcome)	Wald ratio	Wald ratio SE	Wald ratio P
1:11972896:G:A	1	11972896	A	G	0.00125757	0.0783235	0.0177278	9.95607e-06	-0.039998	0.0297537	0.178849	-0.510677	0.379882	0.17885	0.1285	0.10745	0.231739	-0.0284629	0.118778	0.810618	-0.2215	0.924343	0.810617
1:155197081:G:C	1	155197081	C	G	0.000303483	-0.19111	0.0360841	1.18208e-07	-0.108005	0.0630771	0.086848	0.565146	0.330057	0.086847	0.264199	0.196463	0.178704	0.130488	0.298297	0.661792	0.493901	1.12906	0.661789
1:214369591:G:C	1	214369591	C	G	0.0018121	-0.0707467	0.0147883	1.71864e-06	-0.0608835	0.0245371	0.0130911	0.860584	0.34683	0.013091	-0.00667692	0.0755243	0.929553	-0.00585194	0.120085	0.961134	0.876443	17.9851	0.961133
1:25809753:G:A	1	25809753	A	G	0.000792972	-0.121236	0.0223297	5.6547e-08	-0.0352835	0.0371861	0.342705	0.291032	0.306725	0.342704	0.0827796	0.0988897	0.402547	0.11758	0.17003	0.489238	1.4204	2.054	0.489233
1:45507544:T:TA	1	45507544	TA	T	0.000980817	0.0909866	0.0201	5.99114e-06	0.00317823	0.0327876	0.922779	0.0349307	0.360356	0.922779	0.231934	0.103434	0.0249456	0.148536	0.151624	0.327273	0.640423	0.653736	0.327266
11:26994900:A:G	11	26994900	G	A	0.0004456	-0.172501	0.029502	5.00244e-09	0.00188408	0.050756	0.970389	-0.0109221	0.294236	0.970389	-0.4421	0.177263	0.0126345	0.00392814	0.202696	0.984538	-0.00888517	0.458484	0.984538
11:49953123:C:T	11	49953123	T	C	0.00294255	0.0553627	0.0114908	1.4501e-06	0.00784314	0.0192698	0.683995	0.141668	0.348065	0.683995	0.05798	0.0575221	0.313479	-0.0571384	0.086322	0.508026	-0.985484	1.48882	0.508022
11:59152449:G:GGCAGATACTT	11	59152449	GGCAGATACTT	G	0.0071965	0.0435586	0.00736004	3.25363e-09	-0.016289	0.0122159	0.182394	-0.373956	0.280447	0.182392	0.0821562	0.0438137	0.0607833	0.0820755	0.0592612	0.166067	0.999018	0.721323	0.166059
11:65539133:C:T	11	65539133	T	C	0.000846395	-0.21282	0.0213792	2.40959e-23	0.0671529	0.0356981	0.0599538	-0.315538	0.167738	0.0599537	0.0610063	0.138507	0.65961	-0.0089583	0.222611	0.9679	-0.146842	3.64899	0.9679
11:67431416:C:T	11	67431416	T	C	0.0036113	-0.0536255	0.0103696	2.32311e-07	0.0095595	0.0175401	0.585748	-0.178264	0.327085	0.585748	-0.127149	0.0653564	0.0517266	-0.0463933	0.0842637	0.58193	0.364874	0.662718	0.581927
11:89875042:CATAA:C	11	89875042	C	CATAA	0.00422847	-0.0452941	0.00961178	2.44878e-06	-0.00902874	0.0430951	0.834052	0.199336	0.951451	0.834052	0.102362	0.0948963	0.28074	0.0724753	0.105012	0.490095	0.708028	1.02588	0.490091
12:106815141:C:T	12	106815141	T	C	0.00805441	-0.0319777	0.00701154	5.09766e-06	-0.011813	0.0117741	0.315714	0.369414	0.368197	0.315714	-0.039965	0.0417811	0.338809	0.0125135	0.060547	0.836265	-0.313112	1.515	0.836264
12:48775379:C:T	12	48775379	T	C	0.000954496	-0.103787	0.0202823	3.10251e-07	0.0493118	0.0350025	0.158892	-0.475125	0.337253	0.158892	-0.160148	0.113255	0.157356	-0.0148486	0.184981	0.936022	0.0927179	1.15507	0.936022
13:36853518:G:T	13	36853518	T	G	0.000254615	-0.172539	0.0388785	9.08364e-06	0.00587805	0.0676912	0.930802	-0.0340679	0.392324	0.930802	-0.139195	0.194954	0.475239	-0.0049322	0.270482	0.985452	0.0354337	1.94318	0.985452
14:105011653:C:T	14	105011653	T	C	0.00867299	0.0340405	0.00670391	3.82009e-07	0.0212574	0.011255	0.058932	0.624474	0.330636	0.0589311	0.0548849	0.039682	0.166637	-0.00408989	0.054105	0.939744	-0.0745176	0.98579	0.939744
14:58432438:AG:A	14	58432438	A	AG	0.00437022	-0.0431797	0.00944367	4.82289e-06	-0.0214682	0.0160138	0.180049	0.497183	0.370864	0.180048	-0.10072	0.0539708	0.0620217	0.0390266	0.0826584	0.636828	-0.387475	0.820673	0.636825
14:70048791:C:T	14	70048791	T	C	0.00172954	0.0680497	0.014965	5.43469e-06	0.0810784	0.0255835	0.00152877	1.19146	0.375953	0.00152876	0.107659	0.0759677	0.156442	-0.0591405	0.104057	0.569803	-0.549331	0.966542	0.569799
15:41196033:G:C	15	41196033	C	G	0.00838573	-0.0520433	0.00686488	3.42639e-14	-0.0109994	0.0115824	0.342284	0.211351	0.222553	0.342282	-0.0379487	0.0374668	0.311133	0.0249498	0.0475038	0.599436	-0.657461	1.25179	0.599433
16:1778029:G:A	16	1778029	A	G	0.00656913	-0.0650857	0.00769756	2.78212e-17	-0.0339033	0.0130221	0.00922703	0.520902	0.200076	0.00922718	-0.157989	0.0478494	0.000961575	-0.0699893	0.0632427	0.26844	0.443001	0.400298	0.268433
16:2108418:G:A	16	2108418	A	G	0.00399935	0.0460628	0.00983779	2.83772e-06	-0.0209896	0.0163617	0.199546	-0.455674	0.355204	0.199545	-0.0123796	0.057268	0.828857	0.000781529	0.074233	0.9916	-0.0631306	5.99642	0.9916
16:47650919:C:A	16	47650919	A	C	0.00478154	0.0536397	0.00901781	2.71116e-09	-0.0019389	0.015107	0.897876	-0.0361467	0.281638	0.897876	0.0334704	0.0514933	0.515699	-0.0217786	0.0764258	0.775673	-0.650682	2.28338	0.775672
16:84868866:G:A	16	84868866	A	G	0.000948135	-0.212027	0.0202134	9.66164e-26	-0.054727	0.0344068	0.111703	0.258113	0.162276	0.111703	-0.246493	0.109582	0.0244935	0.160212	0.136998	0.242233	-0.649965	0.55579	0.242225
17:31937457:G:A	17	31937457	A	G	0.00431105	-0.051159	0.009542	8.25554e-08	0.0193054	0.0158872	0.224308	-0.377361	0.310546	0.224307	-0.0396576	0.0550055	0.470929	0.0369597	0.0761485	0.627421	-0.93197	1.92015	0.627418
19:50725114:C:CG	19	50725114	CG	C	0.00480156	-0.0668251	0.00899532	1.09526e-13	-0.00616818	0.0150561	0.682042	0.0923033	0.225306	0.682041	-0.0965354	0.052985	0.0684724	0.000132882	0.0738193	0.998564	-0.00137651	0.764686	0.998564
2:112165024:C:G	2	112165024	G	C	0.00493247	0.0409745	0.00899636	5.24937e-06	-0.00590022	0.0148778	0.691677	-0.143997	0.363099	0.691678	0.0661457	0.0558652	0.236411	0.0450418	0.068908	0.51334	0.680949	1.04176	0.513336
2:168860825:C:T	2	168860825	T	C	0.00121956	-0.0811529	0.0180103	6.60867e-06	-0.0317122	0.0313316	0.311467	0.390771	0.386081	0.311468	-0.106846	0.128338	0.405113	0.103863	0.161722	0.520728	-0.972078	1.5136	0.520724
2:169510641:T:G	2	169510641	G	T	0.00981118	-0.0293301	0.00636851	4.11511e-06	0.000695606	0.0106376	0.947862	-0.0237165	0.362685	0.947862	-0.0367322	0.0348984	0.292555	-0.0261547	0.0472941	0.580251	0.712039	1.28754	0.580247
2:218389949:T:C	2	218389949	C	T	0.00266603	-0.0621451	0.0121624	3.22848e-07	-0.032341	0.0201217	0.107995	0.520411	0.323786	0.107995	-0.178102	0.0827194	0.0313185	-0.088224	0.0996468	0.375964	0.495358	0.559494	0.375959
2:224001710:A:G	2	224001710	G	A	0.00924152	-0.0302931	0.00657453	4.0725e-06	-0.000550597	0.0109144	0.959766	0.0181757	0.360293	0.959766	-0.0436449	0.0402233	0.2779	-0.0506273	0.0504496	0.315615	1.15998	1.15591	0.315609
20:36889299:C:A	20	36889299	A	C	0.00607081	0.0373667	0.00799484	2.95599e-06	0.0131962	0.0135307	0.329423	0.353154	0.362106	0.329422	0.133668	0.0419865	0.00145571	-0.00986906	0.0604483	0.870311	-0.0738324	0.452225	0.87031
20:56248977:T:C	20	56248977	C	T	0.000646076	-0.132787	0.0244713	5.75535e-08	-0.0896344	0.0411857	0.0295293	0.675024	0.310164	0.0295293	-0.201038	0.0791157	0.0110556	0.138858	0.203773	0.495601	-0.690703	1.0136	0.495597
3:124562997:C:A	3	124562997	A	C	0.00646742	0.0347162	0.00781373	8.87264e-06	-0.00647161	0.0130376	0.619626	-0.186415	0.375548	0.619626	0.0466487	0.04589	0.309382	-0.0203649	0.0615692	0.740824	-0.436559	1.31985	0.740822
3:187728525:G:A	3	187728525	A	G	0.00159761	0.0722337	0.0156339	3.83145e-06	-0.0496036	0.0263291	0.059567	-0.68671	0.364499	0.0595672	0.221328	0.101478	0.0291856	-0.0923431	0.121687	0.447944	-0.417222	0.549805	0.447939
3:49810371:C:T	3	49810371	T	C	0.00522561	0.0596334	0.00868256	6.50239e-12	-0.00163796	0.0145191	0.910178	-0.0274672	0.243473	0.910178	0.0393906	0.0488376	0.419924	-0.0317644	0.0671703	0.636292	-0.806395	1.70524	0.63629
4:103656258:C:T	4	103656258	T	C	0.000561695	0.128193	0.0263581	1.15318e-06	0.0145121	0.0433988	0.738085	0.113205	0.338543	0.738086	0.610248	0.166262	0.000242502	0.0322899	0.217565	0.882016	0.0529128	0.356518	0.882015
4:1804902:C:T	4	1804902	T	C	0.00453099	-0.063437	0.00932621	1.0317e-11	-0.0141039	0.0154141	0.360192	0.222329	0.242983	0.360192	-0.0582708	0.0529191	0.270847	0.0525408	0.0662037	0.42742	-0.901666	1.13614	0.427415
4:72313728:C:T	4	72313728	T	C	0.00397588	-0.0642492	0.00992254	9.4765e-11	0.0212329	0.0167797	0.205731	-0.330477	0.261166	0.205731	0.0980025	0.0623232	0.115846	0.0525812	0.0826321	0.524566	0.536529	0.843163	0.524562
5:10761041:C:A	5	10761041	A	C	0.00255433	0.0748922	0.0123894	1.49561e-09	-0.000505203	0.0207779	0.980602	-0.00674574	0.277437	0.980602	0.0694543	0.0565021	0.218992	-0.0727244	0.098398	0.459861	-1.04708	1.41673	0.459856
5:173328063:C:A	5	173328063	A	C	0.0014103	0.231676	0.0166572	5.62606e-44	0.00727081	0.0280066	0.795164	0.0313835	0.120887	0.795164	0.216096	0.0732919	0.00319598	-0.00888928	0.119534	0.940719	-0.0411359	0.553151	0.940719
5:177994113:C:T	5	177994113	T	C	0.000654546	-0.118152	0.0244612	1.36421e-06	-0.0363744	0.040224	0.365838	0.307861	0.340443	0.365838	0.148319	0.17091	0.3855	0.0381533	0.144438	0.791666	0.257238	0.973833	0.791664
5:180316810:C:T	5	180316810	T	C	0.000368779	-0.151158	0.0325869	3.5078e-06	-0.0559143	0.0464576	0.228761	0.369906	0.307345	0.228761	-0.311361	0.115567	0.00705893	-0.139503	0.174459	0.423929	0.448042	0.56031	0.423924
5:32782990:G:A	5	32782990	A	G	0.00371875	0.0583824	0.0102776	1.34285e-08	0.0337527	0.017164	0.0492426	0.578131	0.293993	0.0492429	0.108954	0.0670567	0.104212	-0.0906912	0.0822686	0.270304	-0.832379	0.755076	0.270297
5:32786307:C:T	5	32786307	T	C	0.00138934	0.126101	0.0168105	6.3179e-14	-0.0179945	0.0278597	0.518347	-0.142699	0.220932	0.518346	0.0338985	0.0839974	0.686534	-0.0209654	0.0918266	0.819402	-0.618476	2.70887	0.819401
5:65470971:G:A	5	65470971	A	G	0.00257632	-0.116309	0.0123259	3.86652e-21	0.00165244	0.0207513	0.936531	-0.0142073	0.178415	0.936531	-0.189527	0.0660104	0.00409194	0.0482937	0.0940799	0.607726	-0.254812	0.496394	0.607723
6:154090076:C:T	6	154090076	T	C	0.00212726	-0.0651236	0.0136197	1.73918e-06	-0.0212996	0.0233015	0.360671	0.327064	0.357804	0.360671	-0.0891363	0.0697332	0.20117	0.0530952	0.098024	0.58806	-0.595663	1.09971	0.588056
6:30147543:G:T	6	30147543	T	G	0.00631375	-0.0510803	0.00794352	1.27232e-10	-0.0133003	0.0130597	0.308478	0.26038	0.25567	0.308477	-0.0288581	0.0435089	0.507163	0.0077943	0.0664695	0.906654	-0.270091	2.30332	0.906653
6:31632862:C:T	6	31632862	T	C	0.00128242	-0.0794734	0.0175181	5.71552e-06	0.0110072	0.0298129	0.711972	-0.138502	0.375131	0.711972	0.0388749	0.0958043	0.684911	-0.0408597	0.136219	0.764213	-1.05105	3.50404	0.764211
8:134602310:G:C	8	134602310	C	G	0.00442698	0.141773	0.00939777	2.00918e-51	0.00229424	0.015932	0.885498	0.0161825	0.112377	0.885499	0.128249	0.0529821	0.0154992	-0.105403	0.0662512	0.111629	-0.821858	0.516582	0.11162
8:134610608:G:A	8	134610608	A	G	0.000837574	0.175718	0.0215038	3.04537e-16	0.00212842	0.0368436	0.953933	0.0121127	0.209675	0.953933	0.209602	0.0963184	0.0295515	0.132703	0.163233	0.416241	0.633119	0.778775	0.416236
8:23309667:C:T	8	23309667	T	C	0.000384821	0.197489	0.0317447	4.93407e-10	0.10437	0.0532929	0.0501801	0.528485	0.269852	0.0501805	-0.146977	0.268095	0.583539	-0.0630689	0.130885	0.629905	0.429107	0.890513	0.629902
8:86643780:AG:A	8	86643780	A	AG	0.00273639	-0.0610541	0.0119224	3.04008e-07	-0.0306845	0.0199428	0.123895	0.502579	0.326641	0.123896	0.0728856	0.0689195	0.290269	0.010987	0.0968999	0.909726	0.150743	1.32948	0.909725
9:128106391:G:C	9	128106391	C	G	0.003095	0.0626051	0.0112587	2.68885e-08	0.0251271	0.0188429	0.182366	0.401359	0.30098	0.182366	0.0429955	0.0638411	0.500649	-0.0318105	0.0711029	0.654599	-0.739857	1.65373	0.654596
9:35674061:TG:T	9	35674061	T	TG	0.000483781	0.126673	0.0284021	8.19713e-06	0.0703208	0.0476307	0.139843	0.555136	0.376013	0.139843	0.224179	0.113296	0.0478566	-0.0963476	0.198572	0.627536	-0.42978	0.885775	0.627533
9:86325444:C:T	9	86325444	T	C	0.0056029	-0.0446551	0.00837374	9.67299e-08	0.0344892	0.0141485	0.0147826	-0.772346	0.31684	0.0147828	-0.120111	0.0450813	0.00771777	0.00779897	0.0630579	0.90157	-0.0649313	0.524996	0.901569
