# Supplementary material for: Evaluating confounding in rare variant genome wide association studies
Source: Nat Commun. 2026 May 29;17:7002. doi: 10.1038/s41467-026-73776-9 (PMC13392019; doi:10.1038/s41467-026-73776-9)
Supplement: Supplementary file 7 — Source Data [file 41467_2026_73776_MOESM7_ESM.xlsx]

## Sheet: Figure1a
PC	corr	LCI	UCI	variants
PC1	0.954519	0.954204	0.954833	common
PC2	-0.881484	-0.882271	-0.880693	common
PC3	0.771201	0.769764	0.772631	common
PC4	0.749643	0.74809	0.751189	common
PC5	0.707094	0.705321	0.708858	common
PC6	0.622469	0.620298	0.624631	common
PC7	0.587545	0.585224	0.589856	common
PC8	0.418009	0.415085	0.420924	common
PC9	0.0478153	0.0442854	0.0513441	common
PC10	0.114722	0.11123	0.118211	common
PC11	-0.0697547	-0.073274	-0.0662336	common
PC12	-0.000959423	-0.00449682	0.002578	common
PC13	-0.00105846	-0.00459586	0.00247896	common
PC14	-0.00381858	-0.00735589	-0.000281172	common
PC15	-0.00730184	-0.010839	-0.00376452	common
PC16	0.00952037	0.00598316	0.0130573	common
PC17	-0.0238925	-0.0274276	-0.0203568	common
PC18	-0.00636193	-0.00989912	-0.00282459	common
PC19	-0.000374457	-0.00391186	0.00316296	common
PC20	0.0361788	0.0326456	0.0397111	common
PC1	0.982709	0.982588	0.98283	rare
PC2	0.890826	0.890093	0.891553	rare
PC3	0.923827	0.923306	0.924343	rare
PC4	0.910419	0.909812	0.911023	rare
PC5	0.904691	0.904047	0.905331	rare
PC6	0.896721	0.896026	0.897412	rare
PC7	-0.848719	-0.849706	-0.847727	rare
PC8	0.817861	0.816687	0.819029	rare
PC9	0.00794751	0.00441022	0.0114846	rare
PC10	0.805925	0.804682	0.807161	rare
PC11	-0.0364655	-0.0399977	-0.0329323	rare
PC12	-0.0030604	-0.00659774	0.000477013	rare
PC13	0.0403595	0.0368274	0.0438907	rare
PC14	-0.0309032	-0.0344369	-0.0273688	rare
PC15	-0.0148398	-0.0183762	-0.011303	rare
PC16	0.000535043	-0.00300237	0.00407245	rare
PC17	0.148242	0.144781	0.1517	rare
PC18	-0.261505	-0.264797	-0.258206	rare
PC19	0.0294043	0.0258696	0.0329383	rare
PC20	0.0257301	0.0221947	0.0292649	rare

## Sheet: Figure1b
set	name	value
PC1-5	Comm. PCs	0.701774
PC1-5	Rare PCs	0.855916
PC1-10	Comm. PCs	0.452575
PC1-10	Rare PCs	0.723749
PC1-20	Comm. PCs	0.230647
PC1-20	Rare PCs	0.417093
PC1-30	Comm. PCs	0.155108
PC1-30	Rare PCs	0.37815
PC1-5	Comm. PCs by rare PCs	0.735592
PC1-5	Rare PCs by comm. PCs	0.550306
PC1-10	Comm. PCs by rare PCs	0.824336
PC1-10	Rare PCs by comm. PCs	0.70616
PC1-20	Comm. PCs by rare PCs	0.515674
PC1-20	Rare PCs by comm. PCs	0.417397
PC1-30	Comm. PCs by rare PCs	0.354758
PC1-30	Rare PCs by comm. PCs	0.28909
C1-5	Rare PCs by 30 HCs	0.900743
C1-5	HCs by 30 rare PCs	0.762739
C1-10	Rare PCs by 30 HCs	0.840714
C1-10	HCs by 30 rare PCs	0.539425
C1-20	Rare PCs by 30 HCs	0.508974
C1-20	HCs by 30 rare PCs	0.582337
C1-30	Rare PCs by 30 HCs	0.350067
C1-30	HCs by 30 rare PCs	0.439831

## Sheet: Figure1c
RarePCs	CommonPCs	corr
PC1.rare	PC1.common	0.874424
PC1.rare	PC2.common	-0.161467
PC1.rare	PC3.common	-0.701413
PC1.rare	PC4.common	0.390835
PC1.rare	PC5.common	0.69283
PC1.rare	PC6.common	0.213051
PC1.rare	PC7.common	-0.00189898
PC1.rare	PC8.common	-0.460004
PC1.rare	PC9.common	0.0117887
PC1.rare	PC10.common	0.00724408
PC1.rare	PC11.common	-0.00126317
PC1.rare	PC12.common	0.0582744
PC1.rare	PC13.common	-0.163485
PC1.rare	PC14.common	-3.57949e-05
PC1.rare	PC15.common	-0.00054789
PC1.rare	PC16.common	0.00132689
PC1.rare	PC17.common	0.00185511
PC1.rare	PC18.common	-0.00178217
PC1.rare	PC19.common	0.00177518
PC1.rare	PC20.common	0.00178827
PC2.rare	PC1.common	0.128402
PC2.rare	PC2.common	0.116384
PC2.rare	PC3.common	-0.575064
PC2.rare	PC4.common	-0.404199
PC2.rare	PC5.common	0.220267
PC2.rare	PC6.common	-0.286435
PC2.rare	PC7.common	-0.00622795
PC2.rare	PC8.common	-0.169718
PC2.rare	PC9.common	0.0322533
PC2.rare	PC10.common	-0.00855724
PC2.rare	PC11.common	-3.16922e-05
PC2.rare	PC12.common	-0.108994
PC2.rare	PC13.common	0.18402
PC2.rare	PC14.common	0.00766028
PC2.rare	PC15.common	0.00210008
PC2.rare	PC16.common	0.00185138
PC2.rare	PC17.common	0.00438806
PC2.rare	PC18.common	0.000131208
PC2.rare	PC19.common	0.00058582
PC2.rare	PC20.common	0.00330501
PC3.rare	PC1.common	-0.240314
PC3.rare	PC2.common	-0.813682
PC3.rare	PC3.common	0.090135
PC3.rare	PC4.common	-0.00353185
PC3.rare	PC5.common	-0.164968
PC3.rare	PC6.common	0.204852
PC3.rare	PC7.common	0.125746
PC3.rare	PC8.common	0.22207
PC3.rare	PC9.common	0.168087
PC3.rare	PC10.common	-0.0441588
PC3.rare	PC11.common	-0.0225866
PC3.rare	PC12.common	-0.163322
PC3.rare	PC13.common	-0.243937
PC3.rare	PC14.common	0.00642191
PC3.rare	PC15.common	0.000743542
PC3.rare	PC16.common	-0.0132335
PC3.rare	PC17.common	0.00215378
PC3.rare	PC18.common	0.000542168
PC3.rare	PC19.common	-0.000449707
PC3.rare	PC20.common	-0.0107145
PC4.rare	PC1.common	-0.122632
PC4.rare	PC2.common	0.327661
PC4.rare	PC3.common	0.252443
PC4.rare	PC4.common	0.0170134
PC4.rare	PC5.common	-0.385302
PC4.rare	PC6.common	0.670857
PC4.rare	PC7.common	-0.0842137
PC4.rare	PC8.common	0.586355
PC4.rare	PC9.common	-0.202097
PC4.rare	PC10.common	0.0289874
PC4.rare	PC11.common	-0.00199902
PC4.rare	PC12.common	0.123836
PC4.rare	PC13.common	-0.525992
PC4.rare	PC14.common	-0.0304645
PC4.rare	PC15.common	0.00307542
PC4.rare	PC16.common	-0.031181
PC4.rare	PC17.common	0.00884554
PC4.rare	PC18.common	-0.00146104
PC4.rare	PC19.common	0.0052752
PC4.rare	PC20.common	-0.0263274
PC5.rare	PC1.common	0.0325378
PC5.rare	PC2.common	-0.168962
PC5.rare	PC3.common	-0.0488035
PC5.rare	PC4.common	-0.236363
PC5.rare	PC5.common	0.105972
PC5.rare	PC6.common	0.095859
PC5.rare	PC7.common	-0.832813
PC5.rare	PC8.common	-0.0811367
PC5.rare	PC9.common	0.094039
PC5.rare	PC10.common	0.068811
PC5.rare	PC11.common	0.0163249
PC5.rare	PC12.common	0.173225
PC5.rare	PC13.common	-0.093291
PC5.rare	PC14.common	0.0235026
PC5.rare	PC15.common	-0.00741634
PC5.rare	PC16.common	0.0226355
PC5.rare	PC17.common	-0.00770444
PC5.rare	PC18.common	0.00509032
PC5.rare	PC19.common	0.00809928
PC5.rare	PC20.common	0.00800472
PC6.rare	PC1.common	-0.130719
PC6.rare	PC2.common	0.0847858
PC6.rare	PC3.common	0.164071
PC6.rare	PC4.common	0.607449
PC6.rare	PC5.common	-0.320182
PC6.rare	PC6.common	-0.388779
PC6.rare	PC7.common	-0.296366
PC6.rare	PC8.common	0.232026
PC6.rare	PC9.common	0.0362701
PC6.rare	PC10.common	0.0275521
PC6.rare	PC11.common	-0.013198
PC6.rare	PC12.common	-0.37177
PC6.rare	PC13.common	0.48567
PC6.rare	PC14.common	-0.0141429
PC6.rare	PC15.common	0.00328801
PC6.rare	PC16.common	-0.0165031
PC6.rare	PC17.common	0.00674102
PC6.rare	PC18.common	-0.00273054
PC6.rare	PC19.common	0.00202701
PC6.rare	PC20.common	-0.0169125
PC7.rare	PC1.common	-0.163667
PC7.rare	PC2.common	-0.204563
PC7.rare	PC3.common	-0.0439719
PC7.rare	PC4.common	0.216204
PC7.rare	PC5.common	-0.0455585
PC7.rare	PC6.common	-0.0291726
PC7.rare	PC7.common	-0.052753
PC7.rare	PC8.common	-0.223596
PC7.rare	PC9.common	-0.704806
PC7.rare	PC10.common	0.15613
PC7.rare	PC11.common	-0.0107551
PC7.rare	PC12.common	0.294839
PC7.rare	PC13.common	0.066502
PC7.rare	PC14.common	0.00796021
PC7.rare	PC15.common	0.00161548
PC7.rare	PC16.common	0.00178783
PC7.rare	PC17.common	-0.00541736
PC7.rare	PC18.common	0.00295889
PC7.rare	PC19.common	-0.00227103
PC7.rare	PC20.common	0.00360198
PC8.rare	PC1.common	-0.182481
PC8.rare	PC2.common	0.156214
PC8.rare	PC3.common	-0.0360418
PC8.rare	PC4.common	0.179736
PC8.rare	PC5.common	-0.120111
PC8.rare	PC6.common	0.224665
PC8.rare	PC7.common	0.00328199
PC8.rare	PC8.common	-0.285849
PC8.rare	PC9.common	0.259156
PC8.rare	PC10.common	-0.174369
PC8.rare	PC11.common	0.0227158
PC8.rare	PC12.common	0.0211454
PC8.rare	PC13.common	-0.134004
PC8.rare	PC14.common	-0.0037523
PC8.rare	PC15.common	-0.00331523
PC8.rare	PC16.common	-0.00364336
PC8.rare	PC17.common	0.00455275
PC8.rare	PC18.common	0.00415365
PC8.rare	PC19.common	0.000109217
PC8.rare	PC20.common	-0.00815606
PC9.rare	PC1.common	-0.0105585
PC9.rare	PC2.common	0.0571636
PC9.rare	PC3.common	0.0155761
PC9.rare	PC4.common	-0.00808157
PC9.rare	PC5.common	-0.0399944
PC9.rare	PC6.common	0.0746957
PC9.rare	PC7.common	0.0914836
PC9.rare	PC8.common	-0.000412241
PC9.rare	PC9.common	0.257045
PC9.rare	PC10.common	0.737769
PC9.rare	PC11.common	-0.149032
PC9.rare	PC12.common	-0.190707
PC9.rare	PC13.common	-0.0628618
PC9.rare	PC14.common	-0.0186212
PC9.rare	PC15.common	-0.00472162
PC9.rare	PC16.common	-0.0054052
PC9.rare	PC17.common	0.00232593
PC9.rare	PC18.common	-0.00399285
PC9.rare	PC19.common	0.00833455
PC9.rare	PC20.common	-0.00763634
PC10.rare	PC1.common	0.000894713
PC10.rare	PC2.common	0.0185691
PC10.rare	PC3.common	0.0011882
PC10.rare	PC4.common	0.00335906
PC10.rare	PC5.common	4.88778e-05
PC10.rare	PC6.common	0.00475304
PC10.rare	PC7.common	-0.0272827
PC10.rare	PC8.common	0.00213943
PC10.rare	PC9.common	-0.0186112
PC10.rare	PC10.common	-0.127924
PC10.rare	PC11.common	-0.708438
PC10.rare	PC12.common	0.0095644
PC10.rare	PC13.common	-0.00659209
PC10.rare	PC14.common	0.11365
PC10.rare	PC15.common	-0.0306404
PC10.rare	PC16.common	0.027085
PC10.rare	PC17.common	0.0113905
PC10.rare	PC18.common	0.00931258
PC10.rare	PC19.common	0.00318888
PC10.rare	PC20.common	-0.0122982
PC11.rare	PC1.common	0.000919861
PC11.rare	PC2.common	-0.00430614
PC11.rare	PC3.common	0.000894375
PC11.rare	PC4.common	5.9598e-05
PC11.rare	PC5.common	0.00438931
PC11.rare	PC6.common	-0.00542723
PC11.rare	PC7.common	-0.00163938
PC11.rare	PC8.common	0.00185231
PC11.rare	PC9.common	-0.000317514
PC11.rare	PC10.common	-0.00103297
PC11.rare	PC11.common	0.0554435
PC11.rare	PC12.common	0.00248463
PC11.rare	PC13.common	0.00334373
PC11.rare	PC14.common	-0.00163657
PC11.rare	PC15.common	0.00391326
PC11.rare	PC16.common	-0.00464165
PC11.rare	PC17.common	-0.000530066
PC11.rare	PC18.common	-0.00021258
PC11.rare	PC19.common	-0.00251557
PC11.rare	PC20.common	0.00323873
PC12.rare	PC1.common	-0.000115201
PC12.rare	PC2.common	0.000631009
PC12.rare	PC3.common	0.000661424
PC12.rare	PC4.common	0.00368538
PC12.rare	PC5.common	0.0027112
PC12.rare	PC6.common	-0.00321948
PC12.rare	PC7.common	0.000846005
PC12.rare	PC8.common	0.00185743
PC12.rare	PC9.common	0.00363822
PC12.rare	PC10.common	0.0165745
PC12.rare	PC11.common	0.00996753
PC12.rare	PC12.common	0.000861113
PC12.rare	PC13.common	0.00401165
PC12.rare	PC14.common	-0.00617547
PC12.rare	PC15.common	-0.000214251
PC12.rare	PC16.common	-0.00223514
PC12.rare	PC17.common	0.000715981
PC12.rare	PC18.common	0.00176763
PC12.rare	PC19.common	-0.00361905
PC12.rare	PC20.common	-0.000511035
PC13.rare	PC1.common	-0.0112941
PC13.rare	PC2.common	-0.0126516
PC13.rare	PC3.common	-0.0284146
PC13.rare	PC4.common	-0.0185317
PC13.rare	PC5.common	-0.129561
PC13.rare	PC6.common	0.0736991
PC13.rare	PC7.common	-0.0284638
PC13.rare	PC8.common	-0.0173414
PC13.rare	PC9.common	-0.0590749
PC13.rare	PC10.common	-0.0423091
PC13.rare	PC11.common	-0.00502669
PC13.rare	PC12.common	-0.234791
PC13.rare	PC13.common	-0.032567
PC13.rare	PC14.common	-0.036001
PC13.rare	PC15.common	0.0133613
PC13.rare	PC16.common	-0.0388231
PC13.rare	PC17.common	0.0192302
PC13.rare	PC18.common	-0.00165376
PC13.rare	PC19.common	-0.00107954
PC13.rare	PC20.common	-0.0289435
PC14.rare	PC1.common	0.00267828
PC14.rare	PC2.common	0.00205397
PC14.rare	PC3.common	-0.0185242
PC14.rare	PC4.common	-0.064534
PC14.rare	PC5.common	-0.0795796
PC14.rare	PC6.common	0.0612693
PC14.rare	PC7.common	0.0327518
PC14.rare	PC8.common	-0.0410825
PC14.rare	PC9.common	0.028889
PC14.rare	PC10.common	0.0406614
PC14.rare	PC11.common	-0.0276728
PC14.rare	PC12.common	0.114443
PC14.rare	PC13.common	-0.0295962
PC14.rare	PC14.common	-0.0024713
PC14.rare	PC15.common	-0.0127282
PC14.rare	PC16.common	0.0274471
PC14.rare	PC17.common	0.00423829
PC14.rare	PC18.common	0.00606357
PC14.rare	PC19.common	0.00688533
PC14.rare	PC20.common	0.0141836
PC15.rare	PC1.common	-0.0136033
PC15.rare	PC2.common	-0.00360954
PC15.rare	PC3.common	-0.00924939
PC15.rare	PC4.common	0.0517826
PC15.rare	PC5.common	0.00637378
PC15.rare	PC6.common	-0.0230335
PC15.rare	PC7.common	-0.0288138
PC15.rare	PC8.common	0.0310578
PC15.rare	PC9.common	-0.0581512
PC15.rare	PC10.common	-0.0350748
PC15.rare	PC11.common	0.00724776
PC15.rare	PC12.common	-0.153645
PC15.rare	PC13.common	0.00943391
PC15.rare	PC14.common	-0.0101633
PC15.rare	PC15.common	0.0102623
PC15.rare	PC16.common	-0.0285668
PC15.rare	PC17.common	0.00504683
PC15.rare	PC18.common	-0.00550964
PC15.rare	PC19.common	-0.00599042
PC15.rare	PC20.common	-0.0102188
PC16.rare	PC1.common	0.00279298
PC16.rare	PC2.common	0.0116278
PC16.rare	PC3.common	0.00261216
PC16.rare	PC4.common	0.000226036
PC16.rare	PC5.common	-0.00426001
PC16.rare	PC6.common	0.00734392
PC16.rare	PC7.common	0.0253403
PC16.rare	PC8.common	0.00189896
PC16.rare	PC9.common	0.0287023
PC16.rare	PC10.common	0.0135918
PC16.rare	PC11.common	0.104691
PC16.rare	PC12.common	-0.00464281
PC16.rare	PC13.common	-0.00113694
PC16.rare	PC14.common	0.51645
PC16.rare	PC15.common	0.047059
PC16.rare	PC16.common	-0.153402
PC16.rare	PC17.common	-0.0200245
PC16.rare	PC18.common	-0.00589864
PC16.rare	PC19.common	-0.11714
PC16.rare	PC20.common	-0.0114479
PC17.rare	PC1.common	-0.000472997
PC17.rare	PC2.common	0.00260643
PC17.rare	PC3.common	-0.00347871
PC17.rare	PC4.common	3.10449e-05
PC17.rare	PC5.common	0.00773658
PC17.rare	PC6.common	-0.00517796
PC17.rare	PC7.common	0.00711864
PC17.rare	PC8.common	-0.00118543
PC17.rare	PC9.common	0.0108665
PC17.rare	PC10.common	0.00424226
PC17.rare	PC11.common	0.0205558
PC17.rare	PC12.common	0.0326477
PC17.rare	PC13.common	0.00454874
PC17.rare	PC14.common	0.105897
PC17.rare	PC15.common	0.00356674
PC17.rare	PC16.common	-0.03307
PC17.rare	PC17.common	-0.011797
PC17.rare	PC18.common	0.00087104
PC17.rare	PC19.common	-0.0234777
PC17.rare	PC20.common	0.000591684
PC18.rare	PC1.common	-0.0184335
PC18.rare	PC2.common	-0.0016301
PC18.rare	PC3.common	-0.00426814
PC18.rare	PC4.common	0.0244073
PC18.rare	PC5.common	0.00595926
PC18.rare	PC6.common	-0.013669
PC18.rare	PC7.common	0.00173776
PC18.rare	PC8.common	0.00476243
PC18.rare	PC9.common	-0.0339008
PC18.rare	PC10.common	0.00747189
PC18.rare	PC11.common	-0.00218953
PC18.rare	PC12.common	0.0181408
PC18.rare	PC13.common	0.0188642
PC18.rare	PC14.common	0.0452227
PC18.rare	PC15.common	-0.00860477
PC18.rare	PC16.common	-0.00382517
PC18.rare	PC17.common	4.45673e-05
PC18.rare	PC18.common	-0.00525022
PC18.rare	PC19.common	-0.0102494
PC18.rare	PC20.common	-0.00490551
PC19.rare	PC1.common	0.0190308
PC19.rare	PC2.common	-0.0107464
PC19.rare	PC3.common	-0.0158698
PC19.rare	PC4.common	-0.0263704
PC19.rare	PC5.common	0.0115457
PC19.rare	PC6.common	-0.00336998
PC19.rare	PC7.common	-0.00452119
PC19.rare	PC8.common	-0.00820796
PC19.rare	PC9.common	0.0134838
PC19.rare	PC10.common	-0.0167267
PC19.rare	PC11.common	0.00208488
PC19.rare	PC12.common	0.00249047
PC19.rare	PC13.common	0.000346031
PC19.rare	PC14.common	-0.0107232
PC19.rare	PC15.common	0.00550902
PC19.rare	PC16.common	-0.0148796
PC19.rare	PC17.common	-2.33752e-05
PC19.rare	PC18.common	-0.00613005
PC19.rare	PC19.common	-0.005509
PC19.rare	PC20.common	0.000638084
PC20.rare	PC1.common	-0.000297851
PC20.rare	PC2.common	0.00253718
PC20.rare	PC3.common	0.00350693
PC20.rare	PC4.common	0.00294606
PC20.rare	PC5.common	0.00562036
PC20.rare	PC6.common	-0.00176228
PC20.rare	PC7.common	0.00281642
PC20.rare	PC8.common	0.00238814
PC20.rare	PC9.common	0.00867735
PC20.rare	PC10.common	0.00274679
PC20.rare	PC11.common	0.00325703
PC20.rare	PC12.common	0.0330846
PC20.rare	PC13.common	0.000756259
PC20.rare	PC14.common	-0.00983266
PC20.rare	PC15.common	0.00102405
PC20.rare	PC16.common	0.0037722
PC20.rare	PC17.common	-0.000854426
PC20.rare	PC18.common	-0.000657681
PC20.rare	PC19.common	0.00138749
PC20.rare	PC20.common	0.00233575

## Sheet: Figure2a
testset	GIF	common	rare pruned
p129_i0_noPCs	6.68955	0	0
p129_i0_PC1-PC2common	5.19422	2	0
p129_i0_PC1-PC5common	4.94342	5	0
p129_i0_PC1-PC10common	1.56783	10	0
p129_i0_PC1-PC10common_PC1-PC10rare_pruned	1.29584	10	10
p129_i0_fullPCs_pruned	1.29279	10	20
p129_i0_PC1-PC20common_PC1-PC30rare_pruned	1.25888	20	30
p129_i0_PC1-PC40common_PC1-PC30rare_pruned	1.2247	40	30
p129_i0_noPCs	6.68955	0	0
p129_i0_PC1-PC2rare_pruned	5.77294	0	2
p129_i0_PC1-PC5rare_pruned	3.17698	0	5
p129_i0_PC1-PC10rare_pruned	1.30992	0	10
p129_i0_PC1-PC20rare_pruned	1.30724	0	20
p129_i0_fullPCs_pruned	1.29279	10	20
p129_i0_PC1-PC10common_PC1-PC30rare_pruned	1.2729	10	30

## Sheet: Figure2d
field_id	field_name	R2_pcs	R2_hcs	morans_I
p102	Pulse rate automated reading	0.00109332	0.00119392	0.340256
p1488	Tea intake	0.00589744	0.00806203	0.509106
p20015	Sitting height	0.00386991	0.00491994	0.53719
p20022	Birth weight	0.00148533	0.0015141	0.146326
p20023	Mean time to correctly identify matches	0.00227774	0.0028806	0.224272
p20150	Forced expiratory volume in 1-second (FEV1) Best measure	0.00180358	0.00218449	0.497454
p20151	Forced vital capacity (FVC) Best measure	0.00235208	0.00295516	0.530149
p20153	Forced expiratory volume in 1-second (FEV1) predicted	0.00211307	0.00308846	0.446726
p20161	Pack years of smoking	0.0062691	0.00724505	0.382151
p20162	Pack years adult smoking as proportion of life span exposed to smoking	0.00690196	0.00769681	0.362351
p20256	Forced expiratory volume in 1-second (FEV1) Z-score	0.00282273	0.00338402	0.293208
p20257	Forced vital capacity (FVC) Z-score	0.00527169	0.00649514	0.490101
p20258	FEV1/ FVC ratio Z-score	0.00291334	0.0034982	0.386793
p20261	avMSE	0.00519521	0.00728749	0.201655
p21001	Body mass index (BMI)	0.00303881	0.00747955	0.537963
p21002	Weight	0.00144492	0.00305279	0.213012
p2217	Age started wearing glasses or contact lenses	0.0018153	0.00265803	0.272473
p23098	Weight	0.00143168	0.00301177	0.184468
p23099	Body fat percentage	0.00334348	0.00453124	0.472815
p23100	Whole body fat mass	0.00270178	0.00473621	0.374429
p23101	Whole body fat-free mass	0.00241127	0.00281666	0.456515
p23102	Whole body water mass	0.00241733	0.00283476	0.459847
p23104	Body mass index (BMI)	0.00301905	0.00746044	0.491225
p23105	Basal metabolic rate	0.00192168	0.00243578	0.36373
p23106	Impedance of whole body	0.00198853	0.00271973	0.311987
p23107	Impedance of leg (right)	0.0032634	0.00361311	0.452683
p23108	Impedance of leg (left)	0.00321313	0.00350654	0.473453
p23109	Impedance of arm (right)	0.00156556	0.00274323	0.33641
p23110	Impedance of arm (left)	0.00140864	0.00265535	0.310135
p23111	Leg fat percentage (right)	0.00270459	0.00359532	0.456352
p23112	Leg fat mass (right)	0.00199692	0.00307278	0.354258
p23113	Leg fat-free mass (right)	0.00196413	0.00233462	0.39269
p23114	Leg predicted mass (right)	0.0019385	0.00230714	0.38782
p23115	Leg fat percentage (left)	0.00250785	0.00338088	0.452972
p23116	Leg fat mass (left)	0.00188693	0.00290919	0.350908
p23117	Leg fat-free mass (left)	0.00166731	0.00209113	0.333967
p23118	Leg predicted mass (left)	0.00165806	0.00207977	0.334391
p23119	Arm fat percentage (right)	0.00269203	0.00361289	0.450177
p23120	Arm fat mass (right)	0.00223627	0.00418972	0.339104
p23121	Arm fat-free mass (right)	0.00203489	0.00260179	0.394864
p23122	Arm predicted mass (right)	0.00200049	0.00256123	0.394424
p23123	Arm fat percentage (left)	0.00249101	0.00326964	0.438389
p23124	Arm fat mass (left)	0.00220718	0.00401546	0.346357
p23125	Arm fat-free mass (left)	0.00191215	0.00265088	0.38016
p23126	Arm predicted mass (left)	0.00187757	0.00263248	0.373806
p23127	Trunk fat percentage	0.0043804	0.00634451	0.486225
p23128	Trunk fat mass	0.00318314	0.00563189	0.378653
p23129	Trunk fat-free mass	0.00292226	0.00335843	0.525161
p23130	Trunk predicted mass	0.00289909	0.00335571	0.528265
p26410	Index of Multiple Deprivation (England)	0.0263497	0.0360345	0.60929
p26414	Education score (England)	0.0180711	0.0418308	0.634634
p2897	Age stopped smoking	0.00273962	0.00315182	0.28849
p30000	White blood cell (leukocyte) count	0.00197367	0.00281382	0.3276
p30010	Red blood cell (erythrocyte) count	0.00524194	0.00539396	0.436035
p30020	Haemoglobin concentration	0.00106098	0.00117718	0.148
p30030	Haematocrit percentage	0.00114977	0.0013907	0.302836
p30040	Mean corpuscular volume	0.0108582	0.0109693	0.489332
p30050	Mean corpuscular haemoglobin	0.0110105	0.0108414	0.631381
p30060	Mean corpuscular haemoglobin concentration	0.00321903	0.00399218	0.378461
p30070	Red blood cell (erythrocyte) distribution width	0.00100762	0.0012214	0.136316
p30080	Platelet count	0.00221212	0.00247318	0.499548
p30090	Platelet crit	0.00231795	0.00268536	0.515253
p30100	Mean platelet (thrombocyte) volume	0.00116498	0.00119676	0.195295
p30110	Platelet distribution width	0.00207798	0.00227303	0.226795
p30120	Lymphocyte count	0.00250338	0.00293982	0.267206
p30130	Monocyte count	0.000975684	0.00153057	0.228545
p30140	Neutrophill count	0.00128336	0.0018005	0.259268
p30150	Eosinophill count	0.0012678	0.00136393	0.0643877
p30180	Lymphocyte percentage	0.00136748	0.00140589	0.0430381
p30190	Monocyte percentage	0.00089566	0.000951573	0.115637
p30200	Neutrophill percentage	0.00084963	0.000858055	0.0849277
p30210	Eosinophill percentage	0.000942209	0.00105364	0.0183183
p30220	Basophill percentage	0.00101831	0.00110549	0.13365
p30240	Reticulocyte percentage	0.00117392	0.00218586	0.237948
p30250	Reticulocyte count	0.00115942	0.00243493	0.23431
p30260	Mean reticulocyte volume	0.00256911	0.00304397	0.432079
p30270	Mean sphered cell volume	0.00560933	0.00690074	0.48598
p30280	Immature reticulocyte fraction	0.00505558	0.00580192	0.695944
p30290	High light scatter reticulocyte percentage	0.00197947	0.00308514	0.468116
p30300	High light scatter reticulocyte count	0.0015217	0.00280645	0.389686
p30500	Microalbumin in urine	0.00102538	0.000957677	0.00540184
p30600	Albumin	0.00195624	0.00232941	0.351781
p30610	Alkaline phosphatase	0.0019437	0.00343301	0.363854
p30620	Alanine aminotransferase	0.00113158	0.00199122	0.368002
p3062	Forced vital capacity (FVC)	0.00251474	0.00344427	0.587585
p30630	Apolipoprotein A	0.00194255	0.003248	0.244811
p3063	Forced expiratory volume in 1-second (FEV1)	0.00217463	0.00290184	0.572749
p30640	Apolipoprotein B	0.000515516	0.000591016	0.0422008
p3064	Peak expiratory flow (PEF)	0.0020457	0.0030052	0.584901
p30650	Aspartate aminotransferase	0.00112152	0.00145598	0.142899
p30660	Direct bilirubin	0.000354992	0.000306362	0.0509623
p30670	Urea	0.00330167	0.00389431	0.336993
p30680	Calcium	0.00300825	0.00328633	0.558877
p30690	Cholesterol	0.00131445	0.0014232	0.120082
p30700	Creatinine	0.00290359	0.00356066	0.123997
p30710	C-reactive protein	0.00273561	0.00503604	0.435835
p30720	Cystatin C	0.00184216	0.0045087	0.190567
p30730	Gamma glutamyltransferase	0.00286153	0.00428089	0.440846
p30740	Glucose	0.000946433	0.00144737	0.300361
p30750	Glycated haemoglobin (HbA1c)	0.000992096	0.00192543	0.269597
p30760	HDL cholesterol	0.00203235	0.00429147	0.320848
p30770	IGF-1	0.00235148	0.00261765	0.3477
p30780	LDL direct	0.000970893	0.00101461	0.0794844
p30790	Lipoprotein A	0.00120221	0.001185	0.0624857
p30810	Phosphate	0.00236917	0.00373902	0.565162
p30830	SHBG	0.00121518	0.00196851	0.255689
p30840	Total bilirubin	0.000839841	0.000831885	0.225483
p30850	Testosterone	0.000824083	0.0012259	0.0396386
p30860	Total protein	0.00205447	0.00333204	0.358017
p30870	Triglycerides	0.00120036	0.00328118	0.342102
p30880	Urate	0.00105175	0.00245809	0.150608
p30890	Vitamin D	0.0121033	0.0127436	0.586738
p3143	Ankle spacing width	0.00180573	0.00341991	0.159966
p3144	Heel Broadband ultrasound attenuation direct entry	0.00139851	0.00168267	0.156737
p3146	Speed of sound through heel	0.00180632	0.00251955	0.275471
p3147	Heel quantitative ultrasound index (QUI) direct entry	0.00139105	0.00168321	0.168197
p3148	Heel bone mineral density (BMD)	0.00138651	0.00166645	0.166826
p3526	Mother's age at death	0.00648326	0.00782157	0.483556
p3581	Age at menopause (last menstrual period)	0.00437105	0.0047461	0.207837
p3761	Age hay fever rhinitis or eczema diagnosed	0.00503648	0.00675817	0.388448
p404	Duration to first press of snap-button in each round	0.00290482	0.00362251	0.249949
p4079	Diastolic blood pressure automated reading	0.00215241	0.0040656	0.419042
p4080	Systolic blood pressure automated reading	0.00488775	0.0079465	0.529335
p4100	Ankle spacing width (left)	0.0013999	0.00223335	0.0706619
p4101	Heel broadband ultrasound attenuation (left)	0.00124354	0.00160488	0.122104
p4103	Speed of sound through heel (left)	0.00180574	0.00227815	0.0902238
p4104	Heel quantitative ultrasound index (QUI) direct entry (left)	0.00149114	0.00186586	0.0969053
p4105	Heel bone mineral density (BMD) (left)	0.00148086	0.00185838	0.0957041
p4106	Heel bone mineral density (BMD) T-score automated (left)	0.00149111	0.00186578	0.0968907
p4119	Ankle spacing width (right)	0.00119291	0.00231198	0.0915705
p4120	Heel broadband ultrasound attenuation (right)	0.00121334	0.001432	0.123229
p4122	Speed of sound through heel (right)	0.00194489	0.00253338	0.138838
p4123	Heel quantitative ultrasound index (QUI) direct entry (right)	0.00159101	0.00197127	0.112007
p4124	Heel bone mineral density (BMD) (right)	0.00159774	0.00195085	0.104537
p4125	Heel bone mineral density (BMD) T-score automated (right)	0.00159096	0.00197114	0.111986
p4194	Pulse rate	0.00126044	0.00127684	0.186099
p46	Hand grip strength (left)	0.0019921	0.00231864	0.33794
p47	Hand grip strength (right)	0.0019117	0.00214463	0.268281
p48	Waist circumference	0.00157016	0.00478479	0.341158
p49	Hip circumference	0.00120855	0.00290393	0.245836
p5084	Spherical power (right)	0.00489847	0.00661983	0.211232
p5085	Spherical power (left)	0.00481558	0.00639641	0.216532
p5096	3mm weak meridian (left)	0.000945652	0.00170866	0.0510177
p5097	6mm weak meridian (left)	0.0010562	0.00198993	0.0746362
p5098	6mm weak meridian (right)	0.000908894	0.00189389	0.0794722
p5099	3mm weak meridian (right)	0.00102124	0.00182619	0.0558825
p50	Standing height	0.0075689	0.00979669	0.704957
p5132	3mm strong meridian (right)	0.000774481	0.00126009	0.00673849
p5133	6mm strong meridian (right)	0.000616843	0.00127415	0.0445183
p5134	6mm strong meridian (left)	0.000832462	0.00151557	0.0178145
p5135	3mm strong meridian (left)	0.000695614	0.00133932	0.0376749
p51	Seated height	0.00494025	0.00790743	0.641939
p5208	logMAR final (left)	0.00200794	0.00412418	0.0537211
p5254	Intra-ocular pressure corneal-compensated (right)	0.00243619	0.00280456	0.0941724
p5255	Intra-ocular pressure Goldmann-correlated (right)	0.00131384	0.00142226	0.0461238
p5256	Corneal hysteresis (right)	0.00316564	0.00306829	0.0399104
p5257	Corneal resistance factor (right)	0.00205919	0.00171658	-0.0120451
p5262	Intra-ocular pressure corneal-compensated (left)	0.00173531	0.00272797	0.0690816
p5263	Intra-ocular pressure Goldmann-correlated (left)	0.00137284	0.00157031	0.0515188
p5264	Corneal hysteresis (left)	0.00197282	0.00257737	0.00639431
p5265	Corneal resistance factor (left)	0.00157373	0.00156951	-0.00147053
p78	Heel bone mineral density (BMD) T-score automated	0.00139102	0.00168316	0.168182
p6138	Years of education	0.0149963	0.0337485	0.56036
p129	North coord. of birth	0.491463	0.577287	0.780087
p130	East coord. of birth	0.290392	0.417536	0.839661

## Sheet: Figure3b
TRAIT	TRAIT_ID	nSNPs	SLOPE	SE_SLOPE	LCI	UCI	T_SLOPE	P_SLOPE
Systolic blood pressure automated reading (4080)	4080	10	0.234329	0.367419	-0.4858	0.954457	2.08392	0.0706835
Forced vital capacity FVC (3062)	3062	15	0.57583	0.274369	0.0380769	1.11358	1.54599	0.146098
Mean corpuscular haemoglobin concentration (30060)	30060	9	0.598318	0.357821	-0.102997	1.29963	1.12258	0.298639
Platelet count (30080)	30080	36	0.636628	0.115539	0.410175	0.863081	3.14501	0.00344025
Urate (30880)	30880	21	0.666456	0.218394	0.238411	1.0945	1.52726	0.143173
Standing height (50)	50	90	0.713369	0.124133	0.470072	0.956666	2.30905	0.023283
IGF 1 (30770)	30770	30	0.714062	0.182518	0.356333	1.07179	1.56663	0.128435
Arm predicted mass right (23122)	23122	14	0.716883	0.208321	0.308581	1.12518	1.35904	0.199128
Total protein (30860)	30860	12	0.721927	0.238602	0.254277	1.18958	1.16543	0.270891
Aspartate aminotransferase (30650)	30650	14	0.733953	0.269315	0.206106	1.2618	0.987866	0.342719
Heel Broadband ultrasound attenuation direct entry (3144)	3144	8	0.740586	0.305102	0.142596	1.33858	0.850252	0.427804
Testosterone (30850)	30850	10	0.741873	0.260893	0.230531	1.25321	0.989398	0.351445
Platelet crit (30090)	30090	23	0.810997	0.139333	0.53791	1.08408	1.35648	0.189351
Trunk fat free mass (23129)	23129	18	0.813153	0.255479	0.312424	1.31388	0.731362	0.475134
Glycated haemoglobin HbA1c (30750)	30750	24	0.818305	0.283469	0.262717	1.37389	0.640969	0.528164
Seated height (51)	51	17	0.819974	0.294388	0.242984	1.39696	0.611525	0.550009
Trunk predicted mass (23130)	23130	16	0.842386	0.272944	0.307426	1.37735	0.577458	0.5728
Mean platelet thrombocyte volume (30100)	30100	63	0.844158	0.0828412	0.681792	1.00652	1.88121	0.0647178
Arm fat free mass right (23121)	23121	12	0.84934	0.269104	0.321905	1.37677	0.559857	0.587898
Impedance of arm right (23109)	23109	17	0.926351	0.123826	0.683656	1.16905	0.594775	0.56086
Heel quantitative ultrasound index QUI direct entry (3147)	3147	9	0.926661	0.315107	0.309063	1.54426	0.232742	0.82262
Heel bone mineral density BMD T score automated (78)	78	9	0.926929	0.315051	0.30944	1.54442	0.231934	0.823224
Total bilirubin (30840)	30840	23	0.934655	0.243035	0.458315	1.41099	0.268872	0.790652
Immature reticulocyte fraction (30280)	30280	16	0.946034	0.180432	0.592394	1.29967	0.299093	0.769263
LDL direct (30780)	30780	15	0.955816	0.0805753	0.797892	1.11374	0.548355	0.592741
High light scatter reticulocyte count (30300)	30300	28	0.955922	0.139034	0.68342	1.22842	0.317032	0.753751
Lipoprotein A (30790)	30790	14	0.958294	0.128793	0.705865	1.21072	0.323824	0.751645
Triglycerides (30870)	30870	26	0.96091	0.103172	0.758696	1.16312	0.378883	0.708106
Vitamin D (30890)	30890	14	0.971601	0.333036	0.318862	1.62434	0.0852724	0.933451
Monocyte percentage (30190)	30190	22	0.972062	0.111011	0.754485	1.18964	0.251665	0.803868
High light scatter reticulocyte percentage (30290)	30290	28	0.972097	0.112312	0.75197	1.19222	0.248442	0.805744
Impedance of leg left (23108)	23108	8	0.977909	0.136647	0.710085	1.24573	0.161666	0.876876
Creatinine (30700)	30700	34	0.982352	0.219377	0.552381	1.41232	0.0804443	0.936385
Forced expiratory volume in 1 second FEV1 (3063)	3063	11	0.988771	0.285573	0.429059	1.54848	0.0393211	0.969493
Whole body fat free mass (23101)	23101	15	0.995621	0.228499	0.547771	1.44347	0.0191664	0.984999
SHBG (30830)	30830	23	0.995949	0.0860498	0.827294	1.1646	0.0470769	0.962897
Cholesterol (30690)	30690	17	1.01998	0.123344	0.778228	1.26173	-0.161972	0.87349
Heel bone mineral density BMD (3148)	3148	10	1.02282	0.283103	0.467952	1.57769	-0.0806155	0.937728
Reticulocyte count (30250)	30250	34	1.02558	0.157136	0.717598	1.33356	-0.162777	0.871717
Mean sphered cell volume (30270)	30270	26	1.02861	0.229285	0.57922	1.478	-0.12478	0.901737
Whole body water mass (23102)	23102	14	1.03236	0.233494	0.574724	1.49	-0.138605	0.892061
HDL cholesterol (30760)	30760	31	1.03298	0.10512	0.826953	1.23902	-0.31378	0.755934
Alkaline phosphatase (30610)	30610	38	1.05949	0.132348	0.800093	1.31889	-0.449499	0.655766
Alanine aminotransferase (30620)	30620	12	1.06038	0.161554	0.743737	1.37702	-0.373725	0.716411
Cystatin C (30720)	30720	26	1.06226	0.204243	0.661952	1.46257	-0.304842	0.763114
Monocyte count (30130)	30130	24	1.06921	0.127937	0.81846	1.31996	-0.540984	0.593955
Platelet distribution width (30110)	30110	31	1.09772	0.124729	0.853257	1.34218	-0.783469	0.439704
Eosinophil count (30150)	30150	24	1.10553	0.152406	0.806817	1.40424	-0.692408	0.495925
Apolipoprotein A (30630)	30630	29	1.11111	0.139944	0.836827	1.3854	-0.793976	0.434132
Mean corpuscular haemoglobin (30050)	30050	30	1.11811	0.115242	0.892245	1.34399	-1.02493	0.314171
Impedance of arm left (23110)	23110	15	1.12246	0.157618	0.813531	1.43138	-0.776917	0.451114
Calcium (30680)	30680	8	1.14572	0.30071	0.556334	1.7351	-0.48457	0.645162
Red blood cell erythrocyte distribution width (30070)	30070	36	1.15835	0.136171	0.89146	1.42524	-1.16288	0.252975
Apolipoprotein B (30640)	30640	22	1.16931	0.120612	0.93292	1.40571	-1.4038	0.175717
Eosinophil percentage (30210)	30210	20	1.17542	0.142829	0.895481	1.45536	-1.22819	0.235195
Lymphocyte percentage (30180)	30180	19	1.17699	0.300068	0.58887	1.76511	-0.589839	0.563057
Gamma glutamyltransferase (30730)	30730	24	1.17733	0.175769	0.832831	1.52183	-1.00889	0.323996
Forced vital capacity FVC Best measure (20151)	20151	13	1.20805	0.267866	0.683041	1.73306	-0.776689	0.45372
Haemoglobin concentration (30020)	30020	25	1.21152	0.203506	0.812661	1.61039	-1.0394	0.309421
Arm fat free mass left (23125)	23125	13	1.22737	0.25412	0.729306	1.72544	-0.894741	0.390083
Basal metabolic rate (23105)	23105	13	1.22811	0.211639	0.813303	1.64291	-1.07782	0.304184
Mean corpuscular volume (30040)	30040	32	1.22871	0.149876	0.934956	1.52246	-1.52598	0.13749
Direct bilirubin (30660)	30660	15	1.24034	0.201854	0.844711	1.63596	-1.19065	0.255079
Lymphocyte count (30120)	30120	20	1.26319	0.228169	0.815988	1.7104	-1.15349	0.263795
Weight (21002)	21002	10	1.2953	0.248003	0.809224	1.78138	-1.19071	0.267895
Sitting height (20015)	20015	39	1.30159	0.180252	0.948306	1.65488	-1.67318	0.102728
Arm predicted mass left (23126)	23126	14	1.31509	0.257031	0.811316	1.81886	-1.22588	0.243759
Impedance of leg right (23107)	23107	11	1.31592	0.263072	0.800311	1.83153	-1.2009	0.260442
White blood cell leukocyte count (30000)	30000	19	1.32914	0.223722	0.890654	1.76763	-1.47121	0.159504
Leg fat free mass left (23117)	23117	10	1.33066	0.267251	0.806853	1.85446	-1.23725	0.251079
Leg predicted mass left (23118)	23118	10	1.35253	0.279389	0.804934	1.90012	-1.26178	0.242573
Weight (23098)	23098	9	1.35586	0.267276	0.832013	1.87971	-1.33145	0.224763
Leg predicted mass right (23114)	23114	11	1.43291	0.258127	0.926987	1.93883	-1.67711	0.127835
Leg fat free mass right (23113)	23113	11	1.43598	0.257038	0.932194	1.93976	-1.69617	0.124089
Neutrophil count (30140)	30140	23	1.51123	0.282081	0.958364	2.0641	-1.81236	0.0842544
Haematocrit percentage (30030)	30030	20	1.52889	0.230415	1.07729	1.9805	-2.29539	0.0339433
FEV1 FVC ratio Z score (20258)	20258	9	1.57524	0.267373	1.0512	2.09929	-2.15147	0.0684652
Mean reticulocyte volume (30260)	30260	25	1.57674	0.270857	1.04587	2.10761	-2.12933	0.0441515
Trunk fat percentage (23127)	23127	8	1.68563	0.28208	1.13276	2.2385	-2.43062	0.0511193
Neutrophil percentage (30200)	30200	13	1.74817	0.50009	0.768016	2.72833	-1.49608	0.162762
Albumin (30600)	30600	12	1.75195	0.394548	0.978651	2.52525	-1.90586	0.0857898
Red blood cell erythrocyte count (30010)	30010	28	1.76359	0.236081	1.30088	2.2263	-3.23443	0.00330757
C reactive protein (30710)	30710	11	1.79199	0.336993	1.1315	2.45249	-2.35017	0.043293
Impedance of whole body (23106)	23106	13	1.79756	0.314912	1.18035	2.41478	-2.53265	0.0278416
Forced expiratory volume in 1 second FEV1 Best measure (20150)	20150	10	1.80831	0.275921	1.26751	2.3491	-2.9295	0.0190128

## Sheet: Figure3d
TRAIT	TRAIT_ID	SLOPE	SE_SLOPE	weight_SLOPE	P_SLOPE	abs_SLOPE	morans_I
Sitting height (20015)	20015	1.30159	0.180252	30.7778	0.102728	0.301595	0.53719
Forced expiratory volume in 1 second FEV1 Best measure (20150)	20150	1.80831	0.275921	13.135	0.0190128	0.808309	0.497454
Forced vital capacity FVC Best measure (20151)	20151	1.20805	0.267866	13.9369	0.45372	0.208049	0.530149
FEV1 FVC ratio Z score (20258)	20258	1.57524	0.267373	13.9883	0.0684652	0.575244	0.386793
Weight (21002)	21002	1.2953	0.248003	16.2587	0.267895	0.295301	0.213012
Weight (23098)	23098	1.35586	0.267276	13.9985	0.224763	0.355864	0.184468
Basal metabolic rate (23105)	23105	1.22811	0.211639	22.3259	0.304184	0.228108	0.36373
Impedance of whole body (23106)	23106	1.79756	0.314912	10.0837	0.0278416	0.797564	0.311987
Impedance of leg right (23107)	23107	1.31592	0.263072	14.4495	0.260442	0.315922	0.452683
Impedance of leg left (23108)	23108	0.977909	0.136647	53.5549	0.876876	0.0220912	0.473453
Impedance of arm right (23109)	23109	0.926351	0.123826	65.2191	0.56086	0.0736487	0.33641
Impedance of arm left (23110)	23110	1.12246	0.157618	40.2522	0.451114	0.122456	0.310135
Leg fat free mass right (23113)	23113	1.43598	0.257038	15.1358	0.124089	0.435979	0.39269
Leg predicted mass right (23114)	23114	1.43291	0.258127	15.0083	0.127835	0.432907	0.38782
Leg fat free mass left (23117)	23117	1.33066	0.267251	14.0011	0.251079	0.330655	0.333967
Leg predicted mass left (23118)	23118	1.35253	0.279389	12.811	0.242573	0.352527	0.334391
Trunk fat percentage (23127)	23127	1.68563	0.28208	12.5677	0.0511193	0.68563	0.486225
White blood cell leukocyte count (30000)	30000	1.32914	0.223722	19.9793	0.159504	0.329142	0.3276
Red blood cell erythrocyte count (30010)	30010	1.76359	0.236081	17.9423	0.00330757	0.763588	0.436035
Haemoglobin concentration (30020)	30020	1.21152	0.203506	24.1461	0.309421	0.211525	0.148
Haematocrit percentage (30030)	30030	1.52889	0.230415	18.8356	0.0339433	0.528891	0.302836
Mean corpuscular volume (30040)	30040	1.22871	0.149876	44.5178	0.13749	0.228708	0.489332
Mean corpuscular haemoglobin concentration (30060)	30060	0.598318	0.357821	7.81033	0.298639	0.401682	0.378461
Red blood cell erythrocyte distribution width (30070)	30070	1.15835	0.136171	53.93	0.252975	0.158351	0.136316
Platelet count (30080)	30080	0.636628	0.115539	74.9102	0.00344025	0.363372	0.499548
Platelet crit (30090)	30090	0.810997	0.139333	51.5101	0.189351	0.189003	0.515253
Mean platelet thrombocyte volume (30100)	30100	0.844158	0.0828412	145.716	0.0647178	0.155842	0.195295
Platelet distribution width (30110)	30110	1.09772	0.124729	64.2788	0.439704	0.097721	0.226795
Monocyte count (30130)	30130	1.06921	0.127937	61.0953	0.593955	0.0692118	0.228545
Neutrophil count (30140)	30140	1.51123	0.282081	12.5676	0.0842544	0.511231	0.259268
Lymphocyte percentage (30180)	30180	1.17699	0.300068	11.1061	0.563057	0.176992	0.0430381
Neutrophil percentage (30200)	30200	1.74817	0.50009	3.99856	0.162762	0.748174	0.0849277
Reticulocyte count (30250)	30250	1.02558	0.157136	40.4996	0.871717	0.0255781	0.23431
Mean reticulocyte volume (30260)	30260	1.57674	0.270857	13.6308	0.0441515	0.576744	0.432079
Mean sphered cell volume (30270)	30270	1.02861	0.229285	19.0217	0.901737	0.0286102	0.48598
Immature reticulocyte fraction (30280)	30280	0.946034	0.180432	30.7165	0.769263	0.0539659	0.695944
High light scatter reticulocyte percentage (30290)	30290	0.972097	0.112312	79.2777	0.805744	0.0279029	0.468116
High light scatter reticulocyte count (30300)	30300	0.955922	0.139034	51.7318	0.753751	0.0440783	0.389686
Albumin (30600)	30600	1.75195	0.394548	6.42393	0.0857898	0.751951	0.351781
Alkaline phosphatase (30610)	30610	1.05949	0.132348	57.0907	0.655766	0.0594903	0.363854
Alanine aminotransferase (30620)	30620	1.06038	0.161554	38.3147	0.716411	0.0603767	0.368002
Forced vital capacity FVC (3062)	3062	0.57583	0.274369	13.2841	0.146098	0.42417	0.587585
Apolipoprotein A (30630)	30630	1.11111	0.139944	51.0615	0.434132	0.111112	0.244811
Forced expiratory volume in 1 second FEV1 (3063)	3063	0.988771	0.285573	12.2622	0.969493	0.011229	0.572749
Apolipoprotein B (30640)	30640	1.16931	0.120612	68.7414	0.175717	0.169315	0.0422008
Aspartate aminotransferase (30650)	30650	0.733953	0.269315	13.7873	0.342719	0.266047	0.142899
Cholesterol (30690)	30690	1.01998	0.123344	65.7296	0.87349	0.0199783	0.120082
Creatinine (30700)	30700	0.982352	0.219377	20.7786	0.936385	0.0176476	0.123997
C reactive protein (30710)	30710	1.79199	0.336993	8.80557	0.043293	0.791992	0.435835
Cystatin C (30720)	30720	1.06226	0.204243	23.972	0.763114	0.062262	0.190567
Gamma glutamyltransferase (30730)	30730	1.17733	0.175769	32.3681	0.323996	0.177331	0.440846
Glycated haemoglobin HbA1c (30750)	30750	0.818305	0.283469	12.4449	0.528164	0.181695	0.269597
HDL cholesterol (30760)	30760	1.03298	0.10512	90.4961	0.755934	0.0329846	0.320848
LDL direct (30780)	30780	0.955816	0.0805753	154.027	0.592741	0.0441838	0.0794844
SHBG (30830)	30830	0.995949	0.0860498	135.052	0.962897	0.00405096	0.255689
Total protein (30860)	30860	0.721927	0.238602	17.5652	0.270891	0.278073	0.358017
Triglycerides (30870)	30870	0.96091	0.103172	93.9449	0.708106	0.0390903	0.342102
Urate (30880)	30880	0.666456	0.218394	20.9661	0.143173	0.333544	0.150608
Vitamin D (30890)	30890	0.971601	0.333036	9.01606	0.933451	0.0283988	0.586738
Heel Broadband ultrasound attenuation direct entry (3144)	3144	0.740586	0.305102	10.7426	0.427804	0.259414	0.156737
Heel quantitative ultrasound index QUI direct entry (3147)	3147	0.926661	0.315107	10.0713	0.82262	0.0733387	0.168197
Heel bone mineral density BMD (3148)	3148	1.02282	0.283103	12.4771	0.937728	0.0228225	0.166826
Systolic blood pressure automated reading (4080)	4080	0.234329	0.367419	7.40757	0.0706835	0.765671	0.529335
Standing height (50)	50	0.713369	0.124133	64.8967	0.023283	0.286631	0.704957
Seated height (51)	51	0.819974	0.294388	11.5388	0.550009	0.180026	0.641939
Heel bone mineral density BMD T score automated (78)	78	0.926929	0.315051	10.0748	0.823224	0.073071	0.168182
Arm fat free mass right (23121)	23121	0.84934	0.269104	13.8089	0.587898	0.15066	0.394864
Arm predicted mass right (23122)	23122	0.716883	0.208321	23.0427	0.199128	0.283117	0.394424
Arm fat free mass left (23125)	23125	1.22737	0.25412	15.4854	0.390083	0.227372	0.38016
Arm predicted mass left (23126)	23126	1.31509	0.257031	15.1366	0.243759	0.315089	0.373806
Mean corpuscular haemoglobin (30050)	30050	1.11811	0.115242	75.2971	0.314171	0.118115	0.631381
Lymphocyte count (30120)	30120	1.26319	0.228169	19.2081	0.263795	0.263192	0.267206
Direct bilirubin (30660)	30660	1.24034	0.201854	24.5429	0.255079	0.240337	0.0509623
Calcium (30680)	30680	1.14572	0.30071	11.0587	0.645162	0.145715	0.558877
Total bilirubin (30840)	30840	0.934655	0.243035	16.9302	0.790652	0.0653453	0.225483
Whole body fat free mass (23101)	23101	0.995621	0.228499	19.1528	0.984999	0.0043795	0.456515
Whole body water mass (23102)	23102	1.03236	0.233494	18.3421	0.892061	0.0323633	0.459847
Trunk fat free mass (23129)	23129	0.813153	0.255479	15.3211	0.475134	0.186847	0.525161
Eosinophil count (30150)	30150	1.10553	0.152406	43.0521	0.495925	0.105527	0.0643877
Eosinophil percentage (30210)	30210	1.17542	0.142829	49.0196	0.235195	0.17542	0.0183183
Testosterone (30850)	30850	0.741873	0.260893	14.6918	0.351445	0.258127	0.0396386
Monocyte percentage (30190)	30190	0.972062	0.111011	81.1463	0.803868	0.0279376	0.115637
IGF 1 (30770)	30770	0.714062	0.182518	30.0184	0.128435	0.285938	0.3477
Trunk predicted mass (23130)	23130	0.842386	0.272944	13.4231	0.5728	0.157614	0.528265
Lipoprotein A (30790)	30790	0.958294	0.128793	60.2861	0.751645	0.0417062	0.0624857

## Sheet: Figure4a
CTYUA23CD	CTYUA23NM	mean_sd_height
E06000001	Hartlepool	-0.111506
E06000002	Middlesbrough	-0.0211521
E06000003	Redcar and Cleveland	0.00308818
E06000004	Stockton-on-Tees	-0.0370328
E06000005	Darlington	0.0260929
E06000006	Halton	-0.0116383
E06000007	Warrington	-0.0271922
E06000008	Blackburn with Darwen	-0.0493171
E06000009	Blackpool	0.082851
E06000010	Kingston upon Hull, City of	0.131332
E06000011	East Riding of Yorkshire	0.144873
E06000012	North East Lincolnshire	0.115167
E06000013	North Lincolnshire	0.108749
E06000014	York	0.121741
E06000015	Derby	0.059428
E06000016	Leicester	0.106588
E06000017	Rutland	0.0804096
E06000018	Nottingham	0.00448967
E06000019	Herefordshire, County of	0.0436212
E06000020	Telford and Wrekin	0.169173
E06000021	Stoke-on-Trent	0.0478789
E06000022	Bath and North East Somerset	0.0927095
E06000023	Bristol, City of	0.0287453
E06000024	North Somerset	0.157722
E06000025	South Gloucestershire	0.0782391
E06000026	Plymouth	0.142196
E06000027	Torbay	0.256882
E06000030	Swindon	0.0974315
E06000031	Peterborough	0.133053
E06000032	Luton	0.144438
E06000033	Southend-on-Sea	0.132608
E06000034	Thurrock	0.0592065
E06000035	Medway	0.198298
E06000036	Bracknell Forest	0.130978
E06000037	West Berkshire	0.160854
E06000038	Reading	0.0928245
E06000039	Slough	0.111815
E06000040	Windsor and Maidenhead	0.223926
E06000041	Wokingham	0.19819
E06000042	Milton Keynes	0.208133
E06000043	Brighton and Hove	0.231911
E06000044	Portsmouth	0.234245
E06000045	Southampton	0.180656
E06000046	Isle of Wight	0.20993
E06000047	County Durham	-0.0500212
E06000049	Cheshire East	0.0857251
E06000050	Cheshire West and Chester	0.0226143
E06000051	Shropshire	0.0639595
E06000052	Cornwall	0.19308
E06000053	Isles of Scilly	-0.0415845
E06000054	Wiltshire	0.147124
E06000055	Bedford	0.115819
E06000056	Central Bedfordshire	0.128091
E06000057	Northumberland	-0.0249217
E06000058	Bournemouth, Christchurch and Poole	0.196813
E06000059	Dorset	0.195459
E06000060	Buckinghamshire	0.190214
E06000061	North Northamptonshire	0.225208
E06000062	West Northamptonshire	0.156183
E06000063	Cumberland	0.0106842
E06000064	Westmorland and Furness	0.075445
E06000065	North Yorkshire	0.0814703
E06000066	Somerset	0.147432
E08000001	Bolton	-0.0899837
E08000002	Bury	-0.0805528
E08000003	Manchester	-0.132233
E08000004	Oldham	-0.0449729
E08000005	Rochdale	-0.0946106
E08000006	Salford	-0.0356274
E08000007	Stockport	0.113171
E08000008	Tameside	-0.0789374
E08000009	Trafford	-0.00125917
E08000010	Wigan	-0.0421465
E08000011	Knowsley	0.0688089
E08000012	Liverpool	-0.0691115
E08000013	St. Helens	-0.0813679
E08000014	Sefton	0.0331533
E08000015	Wirral	0.0330422
E08000016	Barnsley	-0.0214049
E08000017	Doncaster	0.0828433
E08000018	Rotherham	0.05568
E08000019	Sheffield	0.014154
E08000021	Newcastle upon Tyne	-0.0351835
E08000022	North Tyneside	-0.102766
E08000023	South Tyneside	-0.115172
E08000024	Sunderland	-0.0594591
E08000025	Birmingham	0.000152307
E08000026	Coventry	0.0925704
E08000027	Dudley	0.0954524
E08000028	Sandwell	-0.0402502
E08000029	Solihull	0.0798786
E08000030	Walsall	0.0914362
E08000031	Wolverhampton	0.121216
E08000032	Bradford	-0.0103092
E08000033	Calderdale	0.00854798
E08000034	Kirklees	-0.0216917
E08000035	Leeds	-0.0232423
E08000036	Wakefield	-0.0154988
E08000037	Gateshead	-0.135784
E09000001	City of London	0.129345
E09000002	Barking and Dagenham	0.0883413
E09000003	Barnet	0.183447
E09000004	Bexley	0.225403
E09000005	Brent	0.0844877
E09000006	Bromley	0.18863
E09000007	Camden	0.104197
E09000008	Croydon	0.121174
E09000009	Ealing	0.13026
E09000010	Enfield	0.176833
E09000011	Greenwich	0.106518
E09000012	Hackney	-0.0431164
E09000013	Hammersmith and Fulham	0.101351
E09000014	Haringey	0.13397
E09000015	Harrow	0.148923
E09000016	Havering	0.237603
E09000017	Hillingdon	0.147513
E09000018	Hounslow	0.120633
E09000019	Islington	0.0650517
E09000020	Kensington and Chelsea	0.127453
E09000021	Kingston upon Thames	0.138868
E09000022	Lambeth	0.0929418
E09000023	Lewisham	0.101956
E09000024	Merton	0.150246
E09000025	Newham	0.0738479
E09000026	Redbridge	0.218505
E09000027	Richmond upon Thames	0.1306
E09000028	Southwark	0.0859039
E09000029	Sutton	0.145039
E09000030	Tower Hamlets	0.0157368
E09000031	Waltham Forest	0.23432
E09000032	Wandsworth	0.144561
E09000033	Westminster	0.156878
E10000003	Cambridgeshire	0.175494
E10000007	Derbyshire	0.0440141
E10000008	Devon	0.146048
E10000011	East Sussex	0.223469
E10000012	Essex	0.172354
E10000013	Gloucestershire	0.11864
E10000014	Hampshire	0.214936
E10000015	Hertfordshire	0.192953
E10000016	Kent	0.199884
E10000017	Lancashire	0.000519949
E10000018	Leicestershire	0.13607
E10000019	Lincolnshire	0.10562
E10000020	Norfolk	0.178571
E10000024	Nottinghamshire	0.0358621
E10000025	Oxfordshire	0.0893405
E10000028	Staffordshire	0.084107
E10000029	Suffolk	0.229279
E10000030	Surrey	0.202813
E10000031	Warwickshire	0.124651
E10000032	West Sussex	0.209322
E10000034	Worcestershire	0.162698
N09000001	Antrim and Newtownabbey
N09000002	Armagh City, Banbridge and Craigavon
N09000003	Belfast
N09000004	Causeway Coast and Glens
N09000005	Derry City and Strabane
N09000006	Fermanagh and Omagh
N09000007	Lisburn and Castlereagh
N09000008	Mid and East Antrim
N09000009	Mid Ulster
N09000010	Newry, Mourne and Down
N09000011	Ards and North Down
S12000005	Clackmannanshire	-0.145825
S12000006	Dumfries and Galloway	0.0779403
S12000008	East Ayrshire	-0.0374711
S12000010	East Lothian	-0.0344736
S12000011	East Renfrewshire	-0.0367292
S12000013	Na h-Eileanan Siar	0.0647951
S12000014	Falkirk	-0.0284171
S12000017	Highland	-0.000198503
S12000018	Inverclyde	-0.0341736
S12000019	Midlothian	-0.0717458
S12000020	Moray	-0.00960299
S12000021	North Ayrshire	-0.054387
S12000023	Orkney Islands	0.139376
S12000026	Scottish Borders	0.0423247
S12000027	Shetland Islands	-0.249887
S12000028	South Ayrshire	0.0117526
S12000029	South Lanarkshire	-0.120848
S12000030	Stirling	0.0772952
S12000033	Aberdeen City	0.0521708
S12000034	Aberdeenshire	0.0239041
S12000035	Argyll and Bute	-0.158958
S12000036	City of Edinburgh	-0.0217694
S12000038	Renfrewshire	-0.08063
S12000039	West Dunbartonshire	-0.0637155
S12000040	West Lothian	-0.0017803
S12000041	Angus	0.045556
S12000042	Dundee City	0.0318624
S12000045	East Dunbartonshire	0.044395
S12000047	Fife	-0.00216819
S12000048	Perth and Kinross	-0.0611736
S12000049	Glasgow City	-0.181141
S12000050	North Lanarkshire	-0.165753
W06000001	Isle of Anglesey	-0.0361901
W06000002	Gwynedd	-0.0669048
W06000003	Conwy	0.039895
W06000004	Denbighshire	0.115389
W06000005	Flintshire	-0.0833489
W06000006	Wrexham	-0.0619451
W06000008	Ceredigion	-0.13411
W06000009	Pembrokeshire	-0.0275739
W06000010	Carmarthenshire	-0.137044
W06000011	Swansea	-0.109777
W06000012	Neath Port Talbot	-0.123311
W06000013	Bridgend	-0.0774237
W06000014	Vale of Glamorgan	-0.0757194
W06000015	Cardiff	-0.070445
W06000016	Rhondda Cynon Taf	-0.174855
W06000018	Caerphilly	-0.144753
W06000019	Blaenau Gwent	-0.0282734
W06000020	Torfaen	0.0699052
W06000021	Monmouthshire	-0.0582501
W06000022	Newport	0.109238
W06000023	Powys	-0.0854443
W06000024	Merthyr Tydfil	-0.0318064

## Sheet: Figure4b
SNP	ave_distEuclid	MAF
1:11144692:C:T_T	220140	0.000187296
1:11972896:G:A_A	218081	0.00123257
1:25809753:G:A_A	205146	0.000792006
1:44701045:G:C_C	222970	0.00793225
1:45507544:T:TA_TA	240513	0.00101549
1:150553749:CCAGAGCCCAGGCCTCTGGCA:C_C	208650	0.0021846
1:153778517:C:T_T	234380	0.00103181
1:155197081:G:C_C	144431	0.000272009
1:212379901:AG:A_A	226768	0.0031068
1:214369591:G:C_C	226852	0.00182545
1:227732613:C:T_T	216930	0.00841388
2:27132619:G:A_A	220512	0.001355
2:112165024:C:G_G	211089	0.00497154
2:168860825:C:T_T	209404	0.00111184
2:169510641:T:G_G	211949	0.00976528
2:218389949:T:C_C	230543	0.00270058
2:219060239:G:T_T	241396	0.00041704
2:224001710:A:G_G	216129	0.00935197
3:49810371:C:T_T	222464	0.00521335
3:56594005:C:T_T	217806	0.00609967
3:107716685:C:T_T	198968	0.0040547
3:120331309:G:A_A	167871	0.000156348
3:124562997:C:A_A	224870	0.00651652
3:148996462:G:C_C	221802	0.00252707
3:172447623:AT:A_A	245226	0.000167749
3:187728525:G:A_A	198403	0.00158527
3:188609231:C:T_T	212251	0.00321163
4:1804902:C:T_T	222508	0.00465751
4:1983658:G:A_A	177875	7.49105e-05
4:72313728:C:T_T	212339	0.0039004
4:103656258:C:T_T	225471	0.000576771
4:106331824:G:A_A	229564	0.000184038
5:10761041:C:A_A	231439	0.00253201
5:32774745:T:C_C	128421	0.000104237
5:32774747:C:T_T	128421	0.000104245
5:32782990:G:A_A	215836	0.0037348
5:32786307:C:T_T	235364	0.00140993
5:43277223:A:AG_AG	180889	0.000863786
5:65470971:G:A_A	231999	0.00253688
5:72460692:C:A_A	226534	0.00327554
5:108835708:G:T_T	234204	0.00795875
5:173328063:C:A_A	223253	0.00138602
5:177994113:C:T_T	202974	0.000674597
5:180316810:C:T_T	217590	0.000501797
6:7880237:C:T_T	222890	0.000175893
6:30147543:G:T_T	213048	0.00649843
6:31632862:C:T_T	171057	0.00122933
6:33173901:C:T_T	192652	0.000624048
6:151807928:C:T_T	229595	0.00542735
6:154090076:C:T_T	218428	0.00201673
7:42148252:C:T_T	209494	0.00603507
7:44108973:CTGAG:C_C	222008	0.00882322
7:75983548:G:C_C	195002	0.000395847
7:92123179:A:AT_AT	250002	0.000140101
7:99394088:T:G_G	224719	0.00192352
8:23309667:C:T_T	216352	0.00038118
8:75014903:T:C_C	148631	9.93468e-05
8:86643780:AG:A_A	222807	0.0027661
8:134602310:G:C_C	218136	0.00432398
8:134602650:G:A_A	245654	0.000241054
8:134610608:G:A_A	200672	0.000806684
9:21333755:CTG:C_C	217322	0.000123775
9:35674061:TG:T_T	193950	0.000483854
9:35802741:G:A_A	158295	0.000135184
9:86325444:C:T_T	202979	0.00551618
9:92459666:A:AT_AT	201350	0.00114798
9:95458026:G:A_A	224618	0.00172251
9:95485875:C:T_T	138652	9.6082e-05
9:127091879:G:A_A	162899	0.000112369
9:128106391:G:C_C	219185	0.00309364
10:97923365:G:A_A	209585	0.00432069
10:119436772:G:A_A	187134	9.44533e-05
11:14843853:C:T_T	210096	0.00105146
11:26994813:G:A_A	220110	0.00425174
11:26994900:A:G_G	189302	0.000428443
11:49953123:C:T_T	196573	0.00294629
11:59152449:G:GGCAGATACTT_GGCAGATACTT	218625	0.00740488
11:65539133:C:T_T	251697	0.000850736
11:67431416:C:T_T	212169	0.00357888
11:89875042:CATAA:C_C	224663	0.000587092
12:12726097:G:A_A	212998	0.00128481
12:47978114:C:T_T	238464	0.000110741
12:48775379:C:T_T	216529	0.000893134
12:106815141:C:T_T	220059	0.00800173
13:36853518:G:T_T	225078	0.000236168
14:51999728:G:C_C	189279	0.000449674
14:58432438:AG:A_A	232573	0.00431305
14:70048791:C:T_T	207781	0.00167839
14:75280809:G:C_C	229263	0.00613565
14:105011653:C:T_T	207570	0.00875841
15:41196033:G:C_C	215129	0.0082684
15:62067975:T:C_C	217094	0.00295768
15:63616467:A:G_G	142683	9.11966e-05
15:63680647:A:T_T	106708	7.32819e-05
15:72162349:A:G_G	223394	0.00750098
15:72163644:ACTGT:A_A	200791	0.00270877
15:89633777:T:C_C	233251	0.00548001
16:1778029:G:A_A	221546	0.00652641
16:2088604:T:G_G	267948	0.000149831
16:2108418:G:A_A	220304	0.00411053
16:4335178:G:A_A	228524	0.000133543
16:47650919:C:A_A	211392	0.00482617
16:84854764:G:A_A	187650	0.000363255
16:84868866:G:A_A	199117	0.000922503
16:88715642:G:A_A	218726	0.0100476
17:7631360:C:T_T	226773	0.00701168
17:31937457:G:A_A	231989	0.00436668
17:40699617:G:GT_GT	156888	0.000518086
17:56594474:C:A_A	217011	0.00118197
17:75748999:C:CCACCTGG_CCACCTGG	226018	0.000113998
19:3382178:C:T_T	208263	0.00165715
19:41257553:G:A_A	265237	0.000171006
19:50725114:C:CG_CG	215569	0.00487122
20:36889299:C:A_A	211613	0.00601863
20:37256865:CAAAG:C_C	186933	8.79422e-05
20:56248977:T:C_C	159243	0.000645243

## Sheet: Figure4c
SNP	beta_pop	se_pop	beta_area	se_area	beta_150HCs	se_150HCs	beta_sibs	se_sibs
4:72313728:C:T_T	-0.0642492	0.00992254	-0.0721627	0.0148882	-0.073711	0.0149455	0.0980025	0.0623232
11:65539133:C:T_T	-0.21282	0.0213792	-0.165593	0.0306908	-0.174247	0.0318055	0.0610063	0.138507
16:1778029:G:A_A	-0.0650857	0.00769756	-0.0651415	0.012619	-0.0680985	0.0116189	-0.157989	0.0478494
11:26994900:A:G_G	-0.172501	0.029502	-0.22211	0.0425158	-0.221382	0.0444814	-0.4421	0.177263
16:88715642:G:A_A	-0.0431421	0.00628775	-0.050972	0.00919446	-0.0490028	0.00938782	0.0161265	0.0399992
2:27132619:G:A_A	-0.0985306	0.0171499	-0.102646	0.027264	-0.103355	0.0253866	0.027837	0.0863022
1:227732613:C:T_T	-0.0390541	0.00689548	-0.0491874	0.0108589	-0.0509995	0.0101649	0.0149944	0.0371044
15:72162349:A:G_G	0.0675211	0.00729794	0.0764256	0.0112079	0.075135	0.0108235	0.0130561	0.0411608
5:108835708:G:T_T	-0.0444722	0.00700226	-0.0490992	0.0090767	-0.0513582	0.0105161	0.00209749	0.0351881
8:23309667:C:T_T	0.197489	0.0317447	0.261611	0.0477091	0.248246	0.0480594	-0.146977	0.268095
6:151807928:C:T_T	0.0591435	0.00854811	0.0632974	0.0121965	0.0588712	0.0128126	0.00337798	0.0453586
1:212379901:AG:A_A	-0.0857408	0.0123851	-0.0987183	0.0152339	-0.0958932	0.0167288	-0.0109911	0.0609751
7:42148252:C:T_T	0.0630774	0.00815304	0.0617435	0.0134463	0.0574877	0.0120193	0.00094491	0.0523242
5:65470971:G:A_A	-0.116309	0.0123259	-0.134835	0.0188586	-0.134973	0.0185849	-0.189527	0.0660104
5:32786307:C:T_T	0.126101	0.0168105	0.0982579	0.0238158	0.100766	0.025088	0.0338985	0.0839974
3:148996462:G:C_C	-0.089671	0.0123064	-0.0943038	0.0179876	-0.0944877	0.0185041	-0.010182	0.0739072
11:59152449:G:GGCAGATACTT_GGCAGATACTT	0.0435586	0.00736004	0.0374423	0.0116193	0.0402479	0.0108744	0.0821562	0.0438137
9:92459666:A:AT_AT	-0.10767	0.0183553	-0.0971674	0.0263716	-0.0952124	0.0274053	-0.0171237	0.103175
11:14843853:C:T_T	0.120959	0.019485	0.123205	0.0281455	0.121746	0.028388	0.0369234	0.0975359
5:32782990:G:A_A	0.0583824	0.0102776	0.0675361	0.0163634	0.0684181	0.0152636	0.108954	0.0670567
15:62067975:T:C_C	-0.0630421	0.0113383	-0.0516029	0.0165751	-0.0574586	0.0170905	-0.0200026	0.0580152
5:72460692:C:A_A	-0.0593677	0.0108074	-0.0451638	0.0159481	-0.0501369	0.0162998	-0.0217382	0.0545852
3:188609231:C:T_T	0.0783439	0.0109768	0.0839947	0.0170867	0.0866528	0.0163947	0.0362594	0.0630335
19:50725114:C:CG_CG	-0.0668251	0.00899532	-0.0664712	0.0129108	-0.0673258	0.0134326	-0.0965354	0.052985
6:30147543:G:T_T	-0.0510803	0.00794352	-0.0573794	0.0107599	-0.0520766	0.0119327	-0.0288581	0.0435089
11:26994813:G:A_A	-0.0621512	0.00949827	-0.0625711	0.0136052	-0.0608389	0.0144481	-0.0342571	0.0567089
17:56594474:C:A_A	0.106096	0.0182824	0.109599	0.0271382	0.114886	0.0272413	0.0631189	0.088998
3:49810371:C:T_T	0.0596334	0.00868256	0.0703159	0.0120612	0.0628514	0.01297	0.0393906	0.0488376
15:72163644:ACTGT:A_A	0.0875769	0.0120388	0.111316	0.0183331	0.116045	0.0177811	0.121423	0.0840379
16:47650919:C:A_A	0.0536397	0.00901781	0.0532877	0.0145443	0.0581383	0.0133506	0.0334704	0.0514933
15:41196033:G:C_C	-0.0520433	0.00686488	-0.059095	0.0106879	-0.0611004	0.0102401	-0.0379487	0.0374668
17:7631360:C:T_T	-0.0522462	0.00750231	-0.0583174	0.0135817	-0.0570973	0.011242	-0.037017	0.0408256
8:134610608:G:A_A	0.175718	0.0215038	0.209143	0.0326341	0.204163	0.0327332	0.209602	0.0963184
16:84868866:G:A_A	-0.212027	0.0202134	-0.225167	0.0342833	-0.226367	0.0304282	-0.246493	0.109582
9:128106391:G:C_C	0.0626051	0.0112587	0.0560419	0.0150569	0.0523119	0.0166796	0.0429955	0.0638411
8:134602310:G:C_C	0.141773	0.00939777	0.160112	0.0140815	0.162058	0.0142601	0.128249	0.0529821
1:150553749:CCAGAGCCCAGGCCTCTGGCA:C_C	-0.091546	0.0134498	-0.117204	0.0179082	-0.117792	0.0198506	-0.0749301	0.0772002
5:173328063:C:A_A	0.231676	0.0166572	0.24562	0.0266152	0.235306	0.0248945	0.216096	0.0732919
7:75983548:G:C_C	0.203672	0.0322425	0.190246	0.0508145	0.197195	0.0466339	0.247872	0.225503
9:95458026:G:A_A	0.0835685	0.0150196	0.0998996	0.0233657	0.0982899	0.0223836	0.0942175	0.0948257
4:1804902:C:T_T	-0.063437	0.00932621	-0.0986372	0.0128832	-0.0960694	0.0139296	-0.0582708	0.0529191
5:10761041:C:A_A	0.0748922	0.0123894	0.0653869	0.0179354	0.063777	0.0184681	0.0694543	0.0565021

[truncated: 5 more sheets: Figure4d, Figure4e, Figure5a, Figure5b, FigureS18]
